# Supplementary material for: Comparative Analysis of Genomic and Transcriptome Sequences Reveals Divergent Patterns of Codon Bias in Wheat and Its Ancestor Species
Source: Front Genet. 2021 Aug 20;12:732432. doi: 10.3389/fgene.2021.732432 (PMC8417831; doi:10.3389/fgene.2021.732432)
Supplement: Supplementary file 1 [file Data_Sheet_1.xlsx]

## Sheet: Sheet1
Supplementary Table 1. Codon usage characteristics of T. aestivum genome and its ancestor species
	A3s (%)	T3s (%)	C3s (%)	G3s (%)	ENC	GC3s (%)	GC (%)
T. urartu	21.0±10.3	25.4±12.6	39.9±14.0	37.3±9.3	49.7±8.6	62.0±17.8	55.0±8.1
T. turgidum	26.5±10.7	31.8±12.5	33.1±13.6	33.2±9.1	51.6±7.6	52.6±17.9	50.5±8.2
Ae. tauschii	25.4±11.0	30.4±13.0	34.5±13.7	34.0±9.3	51.2±7.8	54.6±18.3	51.5±8.7
T. aestivum	20.0±11.0	24.3±13.4	41.3±14.5	37.5±9.6	48.6±9.4	63.7±19.2	56.0±9.1

## Sheet: Sheet2
Supplementary Table 2. Correlation between the first axis and the third base preference of synonymous codons
	Correlation coefficient (r-value) with Axis 1
	T3s	C3s	A3s	G3s
T. urartu	-0.968	0.941	-0.944	0.772
T. turgidum	-0.96	0.957	-0.936	0.82
T. aestivum	0.976	-0.947	0.96	-0.807
Ae. Tauschii	0.963	-0.953	0.94	-0.821

## Sheet: Sheet3
Supplementary Table 3. The optimal condon analysis in four species
Species	Amino acid	Optimal codon
T. urartu	Phe	UUC
T. urartu	Leu	CUC
T. urartu	Leu	CUG
T. urartu	Ile	AUC
T. urartu	Val	GUC
T. urartu	Val	GUG
T. urartu	Ser	UCC
T. urartu	Thr	ACC
T. urartu	Ala	GCC
T. urartu	Tyr	UAC
T. urartu	His	CAC
T. urartu	Gln	CAG
T. urartu	Asn	AAC
T. urartu	Lys	AAG
T. urartu	Asp	GAC
T. urartu	Glu	GAG
T. urartu	Cys	UGC
T. urartu	Arg	CGC
T. urartu	Arg	CGG
T. urartu	Ser	AGC
T. urartu	Gly	GGC
T. turgidum	Phe	UUC
T. turgidum	Leu	CUC
T. turgidum	Leu	CUG
T. turgidum	Ile	AUC
T. turgidum	Val	GUG
T. turgidum	Thr	ACC
T. turgidum	Ala	GCC
T. turgidum	Tyr	UAC
T. turgidum	Gln	CAG
T. turgidum	Lys	AAG
T. turgidum	Glu	GAG
T. turgidum	Cys	UGC
T. turgidum	Ser	AGC
T. turgidum	Gly	GGC
T. aestivum	Phe	UUC
T. aestivum	Leu	CUC
T. aestivum	Leu	CUG
T. aestivum	Ile	AUC
T. aestivum	Val	GUC
T. aestivum	Val	GUG
T. aestivum	Ser	UCC
T. aestivum	Pro	CCG
T. aestivum	Thr	ACC
T. aestivum	Ala	GCC
T. aestivum	Tyr	UAC
T. aestivum	His	CAC
T. aestivum	Gln	CAG
T. aestivum	Asn	AAC
T. aestivum	Lys	AAG
T. aestivum	Asp	GAC
T. aestivum	Glu	GAG
T. aestivum	Cys	UGC
T. aestivum	Arg	CGC
T. aestivum	Arg	CGG
T. aestivum	Ser	AGC
T. aestivum	Gly	GGC
Ae. tauschii	Phe	UUC
Ae. tauschii	Leu	CUC
Ae. tauschii	Leu	CUG
Ae. tauschii	Ile	AUC
Ae. tauschii	Val	GUG
Ae. tauschii	Ser	UCC
Ae. tauschii	Thr	ACC
Ae. tauschii	Ala	GCC
Ae. tauschii	Tyr	UAC
Ae. tauschii	Gln	CAG
Ae. tauschii	Lys	AAG
Ae. tauschii	Glu	GAG
Ae. tauschii	Cys	UGC
Ae. tauschii	Arg	CGC
Ae. tauschii	Ser	AGC
Ae. tauschii	Gly	GGC

## Sheet: Sheet4
Supplementary Table 4. The condon usage pattern of genes with different length from four species
Seq-length	species	Read_counts	GC3S	ENC	GC
<1000bp	T. aestivum	49472	0.593	50.97	0.587
	T. turgidum	62750	0.543	58.2	0.512
	T. urartu	11198	0.668	52.82	0.574
	Ae. tauschii	59264	0.567	57.68	0.526
1000bp~2000bp	T. aestivum	53051	0.635	54.62	0.559
	T. turgidum	38802	0.523	58.1	0.504
	T. urartu	7897	0.598	56.39	0.537
	Ae. tauschii	37586	0.543	58.02	0.513
2000bp~3000bp	T. aestivum	16322	0.528	58.16	0.508
	T. turgidum	10789	0.464	57.37	0.437
	T. urartu	2408	0.511	57.99	0.497
	Ae. tauschii	10413	0.478	57.69	0.483
>3000bp	T. aestivum	7301	0.443	56.93	0.47
	T. turgidum	4195	0.406	55.19	0.453
	T. urartu	1154	0.442	56.68	0.468
	Ae. tauschii	4750	0.417	55.7	0.456

## Sheet: Sheet5
Supplementary Table 5. Frequency of codon and cognate anticodon for each amino acids
Amino acid	Anticodon	T. aestivum		T. turgidum		T. urartu		Ae. Tauschii		Codon	T. aestivum		T. turgidum		T. urartu		Ae. Tauschii
		No.	Fre.	No.	Fre.	No.	Fre.	No.	Fre.		No.	Fre.	No.	Fre.	No.	Fre.	No.	Fre.
Val	UAC	24	0.0898876	16	0.0935673	33	0.297297	7	0.0736842	GUA	0.43	0.107769	0.55	0.1375	0.44	0.117962	0.53	0.1325
	GAC	54	0.202247	25	0.146199	20	0.18018	22	0.231579	GUC	1.16	0.290727	0.96	0.24	1.13	0.302949	1	0.25
	CAC	77	0.28839	52	0.304094	21	0.189189	28	0.294737	GUG	1.43	0.358396	1.27	0.3175	1.14	0.30563	1.31	0.3275
	AAC	112	0.419476	78	0.45614	37	0.333333	38	0.4	GUU	0.97	0.243108	1.22	0.305	1.02	0.273458	1.16	0.29
Tyr	GUA	125	0.919118	81	0.964286	49	0.98	49	0.98	UAC	1.21	0.605	1.06	0.53	1.19	0.595	1.08	0.54
	AUA	11	0.0808824	3	0.0357143	1	0.02	1	0.02	UAU	0.79	0.395	0.94	0.47	0.81	0.405	0.92	0.46
Trp	CCA	140	1	90	1	36	1	49	1	UGG	1	1	1	1	1	1	1	1
Thr	UGU	91	0.33829	51	0.356643	33	0.392857	30	0.322581	ACA	1.03	0.2575	1.26	0.315	1.06	0.265	1.22	0.305
	GGU	29	0.107807	18	0.125874	11	0.130952	10	0.107527	ACC	1.24	0.31	1.03	0.2575	1.23	0.3075	1.06	0.265
	CGU	73	0.271375	31	0.216783	16	0.190476	20	0.215054	ACG	0.83	0.2075	0.62	0.155	0.78	0.195	0.67	0.1675
	AGU	76	0.282528	43	0.300699	24	0.285714	33	0.354839	ACU	0.9	0.225	1.09	0.2725	0.93	0.2325	1.05	0.2625
Ser	UGA	94	0.22488	61	0.237354	33	0.282051	50	0.253807	UCA	1.01	0.168333	1.22	0.203333	1.04	0.173045	1.18	0.196339
	GGA	72	0.172249	40	0.155642	17	0.145299	42	0.213198	UCC	1.23	0.205	0.96	0.16	1.16	0.193012	1.01	0.168053
	GCU	141	0.337321	76	0.29572	42	0.358974	71	0.360406	AGC	1.23	0.205	1.1	0.183333	1.24	0.206323	1.13	0.18802
	CGA	44	0.105263	28	0.108949	10	0.0854701	14	0.071066	UCG	0.79	0.131667	0.62	0.103333	0.75	0.124792	0.66	0.109817
	AGA	65	0.155502	52	0.202335	14	0.119658	19	0.0964467	UCU	1.02	0.17	1.22	0.203333	1.06	0.176373	1.18	0.196339
	ACU	2	0.00478469	NA		1	0.00854701	1	0.00507614	AGU	0.72	0.12	0.88	0.146667	0.76	0.126456	0.85	0.141431
Pro	UGG	164	0.555932	100	0.555556	42	0.466667	43	0.5	CCA	1.02	0.255	1.28	0.32	1.12	0.28	1.22	0.305
	GGG	3	0.0101695	NA		3	0.0333333	1	0.0116279	CCC	0.91	0.2275	0.74	0.185	0.87	0.2175	0.77	0.1925
	CGG	41	0.138983	27	0.15	13	0.144444	15	0.174419	CCG	1.1	0.275	0.78	0.195	0.96	0.24	0.86	0.215
	AGG	87	0.294915	53	0.294444	32	0.355556	27	0.313953	CCU	0.97	0.2425	1.2	0.3	1.05	0.2625	1.15	0.2875
Phe	GAA	154	0.974684	96	0.950495	67	0.985294	69	0.971831	UUC	1.25	0.625	1.08	0.54	1.21	0.605	1.11	0.555
	AAA	4	0.0253165	5	0.049505	1	0.0147059	2	0.028169	UUU	0.75	0.375	0.92	0.46	0.79	0.395	0.89	0.445
Met	CAU	570	1	330	1	141	1	218	1	AUG	1	1	1	1	1	1	1	1
Lys	UUU	276	0.0394286	184	0.0392994	74	0.0464532	77	0.033698	AAA	0.66	0.33	0.77	0.385	0.66	0.33	0.76	0.38
	CUU	6724	0.960571	4498	0.960701	1519	0.953547	2208	0.966302	AAG	1.34	0.67	1.23	0.615	1.34	0.67	1.24	0.62
Leu	UAG	112	0.306011	67	0.285106	28	0.237288	46	0.310811	CUA	0.5	0.0831947	0.59	0.0981697	0.52	0.0865225	0.57	0.0951586
	UAA	25	0.068306	18	0.0765957	19	0.161017	11	0.0743243	UUA	0.4	0.0665557	0.53	0.0881864	0.42	0.0698835	0.5	0.0834725
	GAG	7	0.0191257	4	0.0170213	6	0.0508475	1	0.00675676	CUC	1.62	0.269551	1.18	0.196339	1.51	0.251248	1.26	0.210351
	CAG	43	0.117486	29	0.123404	12	0.101695	19	0.128378	CUG	1.49	0.24792	1.34	0.222962	1.46	0.242928	1.37	0.228715
	CAA	94	0.256831	62	0.26383	33	0.279661	36	0.243243	UUG	0.95	0.15807	1.11	0.184692	1	0.166389	1.08	0.180301
	AAG	85	0.23224	55	0.234043	20	0.169492	35	0.236486	CUU	1.05	0.174709	1.26	0.209651	1.1	0.183028	1.21	0.202003
iMet	CAU	117	1	68	1	31	1	33	1	AUG	1	1	1	1	1	1	1	1
Ile	UAU	49	0.20082	33	0.226027	16	0.228571	16	0.2	AUA	0.67	0.223333	0.76	0.254181	0.67	0.223333	0.75	0.25
	GAU	61	0.25	25	0.171233	29	0.414286	17	0.2125	AUC	1.34	0.446667	1.11	0.371237	1.33	0.443333	1.15	0.383333
	AAU	134	0.54918	88	0.60274	25	0.357143	47	0.5875	AUU	0.99	0.33	1.12	0.374582	1	0.333333	1.1	0.366667
His	GUG	162	0.852632	96	0.857143	63	0.954545	57	0.850746	CAC	1.06	0.53	0.88	0.44	1.02	0.51	0.92	0.46
	AUG	28	0.147368	16	0.142857	3	0.0454545	10	0.149254	CAU	0.94	0.47	1.12	0.56	0.98	0.49	1.08	0.54
Gly	UCC	57	0.188119	50	0.245098	36	0.302521	22	0.22	GGA	0.8	0.200501	0.98	0.244389	0.85	0.2125	0.94	0.234414
	GCC	172	0.567657	115	0.563725	60	0.504202	59	0.59	GGC	1.5	0.37594	1.2	0.299252	1.39	0.3475	1.27	0.316708
	CCC	71	0.234323	38	0.186275	23	0.193277	18	0.18	GGG	0.88	0.220551	0.82	0.204489	0.89	0.2225	0.84	0.209476
	ACC	3	0.00990099	1	0.00490196	NA		1	0.01	GGU	0.81	0.203008	1.01	0.25187	0.87	0.2175	0.96	0.239401
Glu	UUC	120	0.213523	82	0.19759	36	0.18	40	0.272109	GAA	0.73	0.365	0.87	0.435	0.75	0.375	0.85	0.425
	CUC	442	0.786477	333	0.80241	164	0.82	107	0.727891	GAG	1.27	0.635	1.13	0.565	1.25	0.625	1.15	0.575
Gln	UUG	206	0.760148	124	0.775	58	0.794521	70	0.786517	CAA	0.74	0.37	0.84	0.42	0.77	0.385	0.83	0.415
	CUG	65	0.239852	36	0.225	15	0.205479	19	0.213483	CAG	1.26	0.63	1.16	0.58	1.23	0.615	1.17	0.585
Cys	GCA	153	0.950311	106	0.938053	50	0.943396	51	0.944444	UGC	1.32	0.66	1.15	0.575	1.28	0.64	1.18	0.59
	ACA	8	0.0496894	7	0.0619469	3	0.0566038	3	0.0555556	UGU	0.68	0.34	0.85	0.425	0.72	0.36	0.82	0.41
Asp	GUC	262	0.949275	168	0.949153	84	0.94382	92	0.958333	GAC	1.05	0.525	0.87	0.435	1.01	0.505	0.9	0.45
	AUC	14	0.0507246	9	0.0508475	5	0.0561798	4	0.0416667	GAU	0.95	0.475	1.13	0.565	0.99	0.495	1.1	0.55
Asn	GUU	240	0.679887	156	0.746411	83	0.805825	79	0.556338	AAC	1.09	0.545	0.96	0.48	1.09	0.545	0.98	0.49
	AUU	113	0.320113	53	0.253589	20	0.194175	63	0.443662	AAU	0.91	0.455	1.04	0.52	0.91	0.455	1.02	0.51
Arg	UCU	70	0.194986	34	0.160377	36	0.262774	27	0.236842	AGA	1.02	0.17	1.36	0.226667	1.09	0.18197	1.3	0.216306
	UCG	26	0.0724234	18	0.0849057	14	0.10219	8	0.0701754	CGA	0.45	0.075	0.54	0.09	0.5	0.0834725	0.53	0.0881864
	GCG	4	0.0111421	2	0.00943396	NA		2	0.0175439	CGC	1.34	0.223333	0.93	0.155	1.13	0.188648	1.01	0.168053
	CCU	75	0.208914	44	0.207547	23	0.167883	25	0.219298	AGG	1.51	0.251667	1.59	0.265	1.59	0.265442	1.56	0.259567
	CCG	30	0.0835655	17	0.0801887	12	0.0875912	10	0.0877193	CGG	1.06	0.176667	0.86	0.143333	1.01	0.168614	0.91	0.151414
	ACG	154	0.428969	97	0.457547	52	0.379562	42	0.368421	CGU	0.62	0.103333	0.72	0.12	0.67	0.111853	0.7	0.116473
Ala	UGC	59	0.204861	41	0.231638	39	0.317073	18	0.202247	GCA	0.83	0.2075	1.1	0.275	0.92	0.230576	1.04	0.259352
	GGC	6	0.0208333	2	0.0112994	9	0.0731707	2	0.0224719	GCC	1.32	0.33	1.03	0.2575	1.23	0.308271	1.09	0.27182
	CGC	52	0.180556	35	0.19774	16	0.130081	19	0.213483	GCG	0.95	0.2375	0.69	0.1725	0.85	0.213033	0.76	0.189526
	AGC	171	0.59375	99	0.559322	59	0.479675	50	0.561798	GCU	0.9	0.225	1.18	0.295	0.99	0.24812	1.12	0.279302
Note: Frequency of optimal codon are shown in red.

## Sheet: Sheet6
Supplementary Table 6. First ten terms of GO enrichment of genes with GC3 biased from four species
Ontology	ID	Description	BgRatio	p value	p adjust	q value	Gene ID	Count	species
BP	GO:1901617	organic hydroxy compound biosynthetic process	39/3283	9.58442e-05	0.11442	0.111624	TRIUR3_01939-T1/TRIUR3_04574-T1/TRIUR3_05680-T1/TRIUR3_06520-T1/TRIUR3_06881-T1/TRIUR3_10609-T1/TRIUR3_10786-T1/TRIUR3_13252-T1/TRIUR3_14767-T1/TRIUR3_17249-T1/TRIUR3_19898-T1/TRIUR3_20039-T1/TRIUR3_23521-T1/TRIUR3_26782-T1/TRIUR3_29045-T1/TRIUR3_31706-T1/TRIUR3_32581-T1/TRIUR3_34530-T1	18	T. urartu
BP	GO:0001101	response to acid chemical	253/3283	0.000178224	0.11442	0.111624	TRIUR3_01939-T1/TRIUR3_02376-T1/TRIUR3_02637-T1/TRIUR3_03004-T1/TRIUR3_03839-T1/TRIUR3_03928-T1/TRIUR3_04012-T1/TRIUR3_04318-T1/TRIUR3_04618-T1/TRIUR3_06445-T1/TRIUR3_07487-T1/TRIUR3_07806-T1/TRIUR3_09199-T1/TRIUR3_09997-T1/TRIUR3_10099-T1/TRIUR3_11009-T1/TRIUR3_11010-T1/TRIUR3_11038-T1/TRIUR3_12483-T1/TRIUR3_12494-T1/TRIUR3_12515-T1/TRIUR3_12537-T1/TRIUR3_12719-T1/TRIUR3_13175-T1/TRIUR3_13224-T1…	71	T. urartu
BP	GO:0055085	transmembrane transport	265/3283	0.000468527	0.14504	0.141497	TRIUR3_00212-T1/TRIUR3_00739-T1/TRIUR3_01584-T1/TRIUR3_02444-T1/TRIUR3_03126-T1/TRIUR3_03272-T1/TRIUR3_03891-T1/TRIUR3_04116-T1/TRIUR3_04548-T1/TRIUR3_04832-T1/TRIUR3_05637-T1/TRIUR3_05942-T1/TRIUR3_05972-T1/TRIUR3_05994-T1/TRIUR3_06130-T1/TRIUR3_06510-T1/TRIUR3_07422-T1/TRIUR3_08357-T1/TRIUR3_08748-T1/TRIUR3_09199-T1/TRIUR3_09724-T1/TRIUR3_10607-T1/TRIUR3_11376-T1/TRIUR3_11476-T1/TRIUR3_12596-T1…	72	T. urartu
BP	GO:0017001	antibiotic catabolic process	10/3283	0.000617008	0.14504	0.141497	TRIUR3_15946-T1/TRIUR3_18522-T1/TRIUR3_20326-T1/TRIUR3_23603-T1/TRIUR3_26505-T1/TRIUR3_30421-T1/TRIUR3_31187-T1	7	T. urartu
BP	GO:0042744	hydrogen peroxide catabolic process	10/3283	0.000617008	0.14504	0.141497	TRIUR3_15946-T1/TRIUR3_18522-T1/TRIUR3_20326-T1/TRIUR3_23603-T1/TRIUR3_26505-T1/TRIUR3_30421-T1/TRIUR3_31187-T1	7	T. urartu
BP	GO:0098754	detoxification	48/3283	0.000703513	0.14504	0.141497	TRIUR3_09417-T1/TRIUR3_11458-T1/TRIUR3_11825-T1/TRIUR3_12942-T1/TRIUR3_15753-T1/TRIUR3_15946-T1/TRIUR3_17429-T1/TRIUR3_18522-T1/TRIUR3_20326-T1/TRIUR3_21265-T1/TRIUR3_23795-T1/TRIUR3_25500-T1/TRIUR3_26505-T1/TRIUR3_27242-T1/TRIUR3_28315-T1/TRIUR3_28595-T1/TRIUR3_29854-T1/TRIUR3_30421-T1/TRIUR3_31187-T1	19	T. urartu
BP	GO:0015979	photosynthesis	71/3283	0.000862139	0.14504	0.141497	TRIUR3_02037-T1/TRIUR3_02269-T1/TRIUR3_04317-T1/TRIUR3_05020-T1/TRIUR3_08219-T1/TRIUR3_08967-T1/TRIUR3_10966-T1/TRIUR3_11043-T1/TRIUR3_11066-T1/TRIUR3_12719-T1/TRIUR3_16214-T1/TRIUR3_16533-T1/TRIUR3_16628-T1/TRIUR3_18225-T1/TRIUR3_18701-T1/TRIUR3_19502-T1/TRIUR3_19668-T1/TRIUR3_22828-T1/TRIUR3_24266-T1/TRIUR3_28502-T1/TRIUR3_30515-T1/TRIUR3_31112-T1/TRIUR3_33378-T1/TRIUR3_33907-T1/TRIUR3_34525-T1	25	T. urartu
BP	GO:0009651	response to salt stress	119/3283	0.000903675	0.14504	0.141497	TRIUR3_00210-T1/TRIUR3_02044-T1/TRIUR3_02376-T1/TRIUR3_03344-T1/TRIUR3_04012-T1/TRIUR3_07487-T1/TRIUR3_07806-T1/TRIUR3_11009-T1/TRIUR3_11010-T1/TRIUR3_11038-T1/TRIUR3_11797-T1/TRIUR3_12483-T1/TRIUR3_14109-T1/TRIUR3_16400-T1/TRIUR3_16873-T1/TRIUR3_18790-T1/TRIUR3_20323-T1/TRIUR3_20327-T1/TRIUR3_21621-T1/TRIUR3_22646-T1/TRIUR3_23073-T1/TRIUR3_23124-T1/TRIUR3_23179-T1/TRIUR3_23521-T1/TRIUR3_23584-T1…	37	T. urartu
BP	GO:0019684	photosynthesis light reaction	53/3283	0.00104956	0.145124	0.141578	TRIUR3_02037-T1/TRIUR3_04317-T1/TRIUR3_05020-T1/TRIUR3_08219-T1/TRIUR3_08967-T1/TRIUR3_10966-T1/TRIUR3_11043-T1/TRIUR3_11066-T1/TRIUR3_16214-T1/TRIUR3_16533-T1/TRIUR3_16628-T1/TRIUR3_18701-T1/TRIUR3_19502-T1/TRIUR3_19668-T1/TRIUR3_22828-T1/TRIUR3_24266-T1/TRIUR3_28502-T1/TRIUR3_30515-T1/TRIUR3_31112-T1/TRIUR3_33378-T1	20	T. urartu
BP	GO:0009636	response to toxic substance	69/3283	0.00132604	0.145124	0.141578	TRIUR3_07901-T1/TRIUR3_09417-T1/TRIUR3_10099-T1/TRIUR3_11458-T1/TRIUR3_11825-T1/TRIUR3_12942-T1/TRIUR3_15753-T1/TRIUR3_15946-T1/TRIUR3_17429-T1/TRIUR3_18522-T1/TRIUR3_20326-T1/TRIUR3_21265-T1/TRIUR3_23795-T1/TRIUR3_24266-T1/TRIUR3_25500-T1/TRIUR3_25644-T1/TRIUR3_26505-T1/TRIUR3_27242-T1/TRIUR3_28315-T1/TRIUR3_28595-T1/TRIUR3_29765-T1/TRIUR3_29854-T1/TRIUR3_30421-T1/TRIUR3_31187-T1	24	T. urartu
BP	GO:0009768	photosynthesis light harvesting in photosystem I	42/20059	1.43743e-13	2.73974e-10	2.46481e-10	TRIDC1BG070890.1/TRIDC5BG036100.4/TRIDC2AG026490.3/TRIDC2AG026490.1/TRIDC4AG036060.3/TRIDC4AG036060.4/TRIDC5AG034200.3/TRIDC7BG019620.3/TRIDC7BG019620.2/TRIDC7BG019620.4/TRIDC7BG019620.5/TRIDC7AG029070.1/TRIDC7AG029070.2/TRIDC5BG051520.2/TRIDC5AG047770.2/TRIDC4BG013910.1/TRIDC4BG013910.6	17	T. turgidum
BP	GO:0019684	photosynthesis light reaction	324/20059	4.81156e-12	4.58541e-09	4.12528e-09	TRIDC7AG059940.7/TRIDC1BG070890.1/TRIDC3BG001880.6/TRIDC7BG035150.1/TRIDC6BG053390.1/TRIDC6BG040470.1/TRIDC5BG036100.4/TRIDC7BG059370.3/TRIDC7BG059370.1/TRIDC2AG026490.3/TRIDC2AG026490.1/TRIDC1AG044750.2/TRIDC1BG050640.1/TRIDC7BG037520.2/TRIDC7BG037540.1/TRIDC7BG073050.2/TRIDC5BG060510.2/TRIDC4AG036060.3/TRIDC4AG036060.4/TRIDC5AG074370.2/TRIDC5AG034200.3/TRIDC7BG019620.3/TRIDC7BG019620.2/TRIDC7BG…	43	T. turgidum
BP	GO:0006833	water transport	125/20059	2.25857e-11	1.07621e-08	9.68213e-09	TRIDC6BG042350.8/TRIDC6BG042350.2/TRIDC2AG025550.9/TRIDC7AG047530.1/TRIDC7AG047530.3/TRIDC7AG047530.4/TRIDC7AG023300.1/TRIDC4BG034570.16/TRIDC4BG047120.6/TRIDC7BG040070.1/TRIDC7BG040070.2/TRIDC6BG044820.3/TRIDC4AG004520.9/TRIDC4BG052850.2/TRIDC4BG052850.1/TRIDC6AG035530.4/TRIDC6AG035530.5/TRIDC6AG035530.7/TRIDC4AG017580.1/TRIDC4AG055590.2/TRIDC4AG055590.1/TRIDC3AG075790.1/TRIDC7BG013780.3/TRIDC3B…	25	T. turgidum
BP	GO:0042044	fluid transport	125/20059	2.25857e-11	1.07621e-08	9.68213e-09	TRIDC6BG042350.8/TRIDC6BG042350.2/TRIDC2AG025550.9/TRIDC7AG047530.1/TRIDC7AG047530.3/TRIDC7AG047530.4/TRIDC7AG023300.1/TRIDC4BG034570.16/TRIDC4BG047120.6/TRIDC7BG040070.1/TRIDC7BG040070.2/TRIDC6BG044820.3/TRIDC4AG004520.9/TRIDC4BG052850.2/TRIDC4BG052850.1/TRIDC6AG035530.4/TRIDC6AG035530.5/TRIDC6AG035530.7/TRIDC4AG017580.1/TRIDC4AG055590.2/TRIDC4AG055590.1/TRIDC3AG075790.1/TRIDC7BG013780.3/TRIDC3B…	25	T. turgidum
BP	GO:0015979	photosynthesis	402/20059	1.49444e-10	5.69682e-08	5.12516e-08	TRIDC7AG059940.7/TRIDC1BG069200.1/TRIDC1BG070890.1/TRIDC3BG001880.6/TRIDC7BG035150.1/TRIDC6BG053390.1/TRIDC6BG040470.1/TRIDC5BG036100.4/TRIDC7AG041370.2/TRIDC7BG059370.3/TRIDC7BG059370.1/TRIDC2AG031760.1/TRIDC2AG026490.3/TRIDC2AG026490.1/TRIDC1AG044750.2/TRIDC1BG050640.1/TRIDC7BG037520.2/TRIDC7BG037540.1/TRIDC7BG073050.2/TRIDC5BG060510.2/TRIDC4AG036060.3/TRIDC4AG036060.4/TRIDC5AG074370.2/TRIDC5AG…	46	T. turgidum
BP	GO:0009765	photosynthesis light harvesting	91/20059	3.86386e-10	1.22742e-07	1.10425e-07	TRIDC1BG070890.1/TRIDC5BG036100.4/TRIDC7BG059370.3/TRIDC7BG059370.1/TRIDC2AG026490.3/TRIDC2AG026490.1/TRIDC7BG073050.2/TRIDC4AG036060.3/TRIDC4AG036060.4/TRIDC5AG034200.3/TRIDC7BG019620.3/TRIDC7BG019620.2/TRIDC7BG019620.4/TRIDC7BG019620.5/TRIDC7AG029070.1/TRIDC7AG029070.2/TRIDC5BG051520.2/TRIDC5AG047770.2/TRIDC4BG013910.1/TRIDC4BG013910.6	20	T. turgidum
BP	GO:0010114	response to red light	65/20059	3.80366e-09	1.02425e-06	9.21466e-07	TRIDC6BG058440.1/TRIDC5BG036100.4/TRIDC4AG036060.3/TRIDC4AG036060.4/TRIDC6AG049960.1/TRIDC5AG034200.3/TRIDC7BG019620.3/TRIDC7BG019620.2/TRIDC7BG019620.4/TRIDC7BG019620.5/TRIDC7AG029070.1/TRIDC7AG029070.2/TRIDC1AG062780.2/TRIDC1AG062780.1/TRIDC4BG013910.1/TRIDC4BG013910.6	16	T. turgidum
BP	GO:0009065	glutamine family amino acid catabolic process	17/20059	4.54996e-09	1.02425e-06	9.21466e-07	TRIDC2AG003770.4/TRIDC2AG003770.3/TRIDC2AG003770.5/TRIDC1AG031500.2/TRIDC1AG031500.3/TRIDC1BG036970.2/TRIDC1BG036970.1/TRIDC1BG036970.3/TRIDC2BG004400.6	9	T. turgidum
BP	GO:0010218	response to far red light	66/20059	4.83642e-09	1.02425e-06	9.21466e-07	TRIDC6BG058440.1/TRIDC5BG036100.4/TRIDC4AG036060.3/TRIDC4AG036060.4/TRIDC6AG049960.1/TRIDC5AG034200.3/TRIDC7BG019620.3/TRIDC7BG019620.2/TRIDC7BG019620.4/TRIDC7BG019620.5/TRIDC7AG029070.1/TRIDC7AG029070.2/TRIDC1AG062780.2/TRIDC1AG062780.1/TRIDC4BG013910.1/TRIDC4BG013910.6	16	T. turgidum
BP	GO:0009988	cell-cell recognition	13/20059	6.79438e-09	1.17728e-06	1.05914e-06	TRIDC3AG071330.8/TRIDC3AG071330.5/TRIDC3AG071330.6/TRIDC3AG071330.3/TRIDC3AG071330.4/TRIDC3AG071330.1/TRIDC3AG071330.2/TRIDC3AG071330.7	8	T. turgidum
BP	GO:0019684	photosynthesis, light reaction	113/42894	4.14989e-18	6.38253e-15	5.67879e-15	TraesCS1A02G251200/TraesCS1A02G301400/TraesCS1A02G369800/TraesCS1A02G426700/TraesCS1B02G261800/TraesCS1B02G311200/TraesCS1B02G388900/TraesCS1B02G451100/TraesCS1B02G461600/TraesCS1D02G301100/TraesCS1D02G376000/TraesCS1D02G428200/TraesCS1D02G436500/TraesCS2A02G204800/TraesCS2B02G553600/TraesCS2D02G322700/TraesCS2D02G525900/TraesCS3B02G344200/TraesCS3D02G309400/TraesCS4A02G226900/TraesCS4B02G089500/…	63	T. aestivum
BP	GO:0009765	photosynthesis, light harvesting	32/42894	1.24336e-16	9.56145e-14	8.50721e-14	TraesCS1A02G251200/TraesCS1B02G261800/TraesCS1B02G451100/TraesCS1D02G428200/TraesCS2A02G204800/TraesCS2B02G553600/TraesCS2D02G525900/TraesCS4A02G226900/TraesCS4B02G089500/TraesCS4D02G086400/TraesCS5A02G213000/TraesCS5A02G322500/TraesCS5B02G210800/TraesCS5B02G322900/TraesCS5B02G353200/TraesCS5D02G219100/TraesCS5D02G329200/TraesCS7A02G227100/TraesCS7A02G413800/TraesCS7A02G547500/TraesCS7B02G192500/…	28	T. aestivum
BP	GO:0015979	photosynthesis	151/42894	3.2404e-16	1.66125e-13	1.47808e-13	TraesCS1A02G251200/TraesCS1A02G301400/TraesCS1A02G369800/TraesCS1A02G410300/TraesCS1A02G426700/TraesCS1B02G261800/TraesCS1B02G311200/TraesCS1B02G388900/TraesCS1B02G440200/TraesCS1B02G451100/TraesCS1B02G461600/TraesCS1D02G301100/TraesCS1D02G376000/TraesCS1D02G417900/TraesCS1D02G428200/TraesCS1D02G436500/TraesCS2A02G204800/TraesCS2A02G234900/TraesCS2B02G553600/TraesCS2D02G238600/TraesCS2D02G322700/…	73	T. aestivum
BP	GO:0001101	response to acid chemical	487/42894	4.49806e-13	1.7295e-10	1.53881e-10	TraesCS1A02G181000/TraesCS1A02G191700/TraesCS1A02G209100/TraesCS1A02G239600/TraesCS1A02G255100/TraesCS1A02G258400/TraesCS1A02G267900/TraesCS1A02G279100/TraesCS1A02G357200/TraesCS1A02G358600/TraesCS1A02G424200/TraesCS1B02G199600/TraesCS1B02G206600/TraesCS1B02G223300/TraesCS1B02G265900/TraesCS1B02G268900/TraesCS1B02G278600/TraesCS1B02G288100/TraesCS1B02G373600/TraesCS1B02G375100/TraesCS1B02G451100/…	158	T. aestivum
BP	GO:0009768	photosynthesis, light harvesting in photosystem I	17/42894	4.79584e-11	1.4752e-08	1.31254e-08	TraesCS1B02G451100/TraesCS1D02G428200/TraesCS2A02G204800/TraesCS4A02G226900/TraesCS4B02G089500/TraesCS4D02G086400/TraesCS5A02G213000/TraesCS5A02G322500/TraesCS5B02G210800/TraesCS5B02G322900/TraesCS5B02G353200/TraesCS5D02G219100/TraesCS5D02G329200/TraesCS7A02G227100/TraesCS7B02G192500/TraesCS7D02G227300	16	T. aestivum
BP	GO:0006091	generation of precursor metabolites and energy	236/42894	6.37068e-10	1.63302e-07	1.45296e-07	TraesCS1A02G251200/TraesCS1A02G263300/TraesCS1A02G301400/TraesCS1A02G369800/TraesCS1A02G426700/TraesCS1B02G261800/TraesCS1B02G311200/TraesCS1B02G388900/TraesCS1B02G451100/TraesCS1B02G461600/TraesCS1D02G263400/TraesCS1D02G301100/TraesCS1D02G376000/TraesCS1D02G428200/TraesCS1D02G436500/TraesCS2A02G204800/TraesCS2B02G553600/TraesCS2D02G322700/TraesCS2D02G525900/TraesCS3A02G020300/TraesCS3B02G025200/…	85	T. aestivum
BP	GO:0010035	response to inorganic substance	348/42894	1.29919e-09	2.8545e-07	2.53977e-07	TraesCS1A02G181000/TraesCS1A02G209100/TraesCS1A02G239600/TraesCS1A02G258400/TraesCS1A02G357200/TraesCS1B02G199600/TraesCS1B02G223300/TraesCS1B02G268900/TraesCS1B02G373600/TraesCS1B02G475700/TraesCS1D02G053800/TraesCS1D02G072900/TraesCS1D02G184500/TraesCS1D02G212400/TraesCS1D02G257700/TraesCS1D02G361400/TraesCS2A02G135800/TraesCS2A02G145900/TraesCS2A02G390800/TraesCS2A02G514300/TraesCS2A02G554200/…	113	T. aestivum
BP	GO:0022900	electron transport chain	83/42894	2.09828e-09	4.03394e-07	3.58916e-07	TraesCS1A02G263300/TraesCS1D02G263400/TraesCS2D02G322700/TraesCS4A02G297900/TraesCS4A02G390800/TraesCS4B02G015800/TraesCS4D02G014200/TraesCS5A02G179300/TraesCS5A02G447300/TraesCS5A02G456800/TraesCS5A02G461500/TraesCS5D02G184000/TraesCS6A02G000900/TraesCS6A02G303800/TraesCS6B02G336800/TraesCS6B02G455600/TraesCS6D02G005000/TraesCS6D02G283300/TraesCS6D02G393200/TraesCS7A02G090900/TraesCS7A02G172700/…	40	T. aestivum
BP	GO:0009642	response to light intensity	84/42894	3.27199e-09	5.59147e-07	4.97496e-07	TraesCS1A02G369800/TraesCS1B02G388900/TraesCS1B02G451100/TraesCS1D02G376000/TraesCS1D02G428200/TraesCS2A02G204800/TraesCS2B02G553600/TraesCS2D02G473300/TraesCS2D02G525900/TraesCS3A02G212000/TraesCS4A02G297900/TraesCS4B02G015800/TraesCS4B02G326700/TraesCS4D02G014200/TraesCS4D02G323400/TraesCS5A02G434100/TraesCS5A02G498700/TraesCS6A02G039200/TraesCS6A02G334800/TraesCS6B02G054100/TraesCS6B02G365200/…	40	T. aestivum
BP	GO:0010218	response to far red light	18/42894	8.12377e-09	1.24944e-06	1.11167e-06	TraesCS1A02G426700/TraesCS1B02G461600/TraesCS1D02G436500/TraesCS4A02G226900/TraesCS4B02G089500/TraesCS4D02G086400/TraesCS5A02G213000/TraesCS5B02G210800/TraesCS5D02G219100/TraesCS6A02G334800/TraesCS6B02G365200/TraesCS6D02G314300/TraesCS7A02G227100/TraesCS7B02G192500/TraesCS7D02G227300	15	T. aestivum
BP	GO:0019684	photosynthesis light reaction	304/21980	2.77855e-13	3.245e-10	2.94626e-10	AET7Gv21037600.10/AET4Gv20184600.5/AET4Gv20184600.6/AET4Gv20184600.7/AET4Gv20184600.4/AET1Gv20718200.1/AET1Gv20996400.4/AET7Gv21158700.1/AET7Gv21158700.2/AET1Gv21013300.4/AET1Gv21013300.3/AET5Gv20519000.10/AET5Gv20519000.2/AET3Gv20499600.4/AET3Gv20499600.1/AET3Gv20499600.5/AET1Gv20827000.5/AET1Gv20227500.21/AET7Gv21318900.1/AET3Gv20261400.4/AET3Gv20261400.2/AET7Gv21002900.1/AET7Gv20809700.1/AET7G…	40	Ae. tauschii
BP	GO:0015979	photosynthesis	392/21980	3.06566e-13	3.245e-10	2.94626e-10	AET7Gv20736800.4/AET7Gv21037600.10/AET4Gv20184600.5/AET4Gv20184600.6/AET4Gv20184600.7/AET4Gv20184600.4/AET1Gv20718200.1/AET1Gv20996400.4/AET7Gv21158700.1/AET7Gv21158700.2/AET1Gv21013300.4/AET1Gv21013300.3/AET5Gv20519000.10/AET5Gv20519000.2/AET3Gv20499600.4/AET3Gv20499600.1/AET3Gv20499600.5/AET1Gv20827000.5/AET1Gv20227500.21/AET7Gv21318900.1/AET3Gv20261400.4/AET3Gv20261400.2/AET2Gv20565900.6/AET2G…	46	Ae. tauschii
BP	GO:0090351	seedling development	221/21980	2.52423e-09	1.78127e-06	1.61728e-06	AET3Gv20548700.19/AET5Gv20037500.1/AET4Gv20080100.1/AET2Gv20339500.6/AET2Gv20339500.2/AET2Gv20339500.1/AET4Gv20536900.2/AET4Gv20536900.1/AET4Gv20536900.9/AET4Gv20536900.5/AET6Gv20331700.6/AET1Gv20553500.1/AET7Gv20279600.8/AET7Gv20279600.2/AET7Gv20279600.5/AET7Gv20279600.6/AET7Gv20279600.1/AET7Gv20279600.7/AET7Gv20279600.4/AET7Gv20279600.9/AET3Gv20763700.10/AET5Gv20909300.7/AET5Gv20909300.4/AET5Gv…	28	Ae. tauschii
BP	GO:0009845	seed germination	199/21980	4.86176e-09	2.57309e-06	2.33621e-06	AET3Gv20548700.19/AET5Gv20037500.1/AET4Gv20080100.1/AET2Gv20339500.6/AET2Gv20339500.2/AET2Gv20339500.1/AET4Gv20536900.2/AET4Gv20536900.1/AET4Gv20536900.9/AET4Gv20536900.5/AET6Gv20331700.6/AET7Gv20279600.8/AET7Gv20279600.2/AET7Gv20279600.5/AET7Gv20279600.6/AET7Gv20279600.1/AET7Gv20279600.7/AET7Gv20279600.4/AET7Gv20279600.9/AET5Gv20909300.7/AET5Gv20909300.4/AET5Gv20909300.3/AET5Gv20909300.6/AET5Gv2…	26	Ae. tauschii
BP	GO:0009765	photosynthesis light harvesting	80/21980	1.03211e-08	4.36996e-06	3.96765e-06	AET4Gv20184600.5/AET4Gv20184600.6/AET4Gv20184600.7/AET4Gv20184600.4/AET1Gv20996400.4/AET7Gv21158700.1/AET7Gv21158700.2/AET5Gv20519000.10/AET5Gv20519000.2/AET1Gv20227500.21/AET7Gv21318900.1/AET7Gv21002900.1/AET2Gv21157400.1/AET7Gv20563000.4/AET7Gv20563000.3/AET5Gv20743400.1	16	Ae. tauschii
BP	GO:0009768	photosynthesis light harvesting in photosystem I	30/21980	3.30185e-08	1.165e-05	1.05775e-05	AET4Gv20184600.5/AET4Gv20184600.6/AET4Gv20184600.7/AET4Gv20184600.4/AET1Gv20996400.4/AET5Gv20519000.10/AET5Gv20519000.2/AET7Gv20563000.4/AET7Gv20563000.3/AET5Gv20743400.1	10	Ae. tauschii
BP	GO:0009639	response to red or far red light	254/21980	1.98044e-07	5.98943e-05	5.43803e-05	AET6Gv20730900.2/AET4Gv20184600.5/AET4Gv20184600.6/AET4Gv20184600.7/AET4Gv20184600.4/AET6Gv20822700.2/AET6Gv20822700.1/AET1Gv21013300.4/AET1Gv21013300.3/AET5Gv20519000.10/AET5Gv20519000.2/AET6Gv20098300.1/AET3Gv20269000.24/AET6Gv20983900.4/AET2Gv20404900.3/AET2Gv20404900.5/AET2Gv20404900.10/AET2Gv20404900.6/AET2Gv20404900.7/AET7Gv20563000.4/AET7Gv20563000.3/AET5Gv20977800.5/AET5Gv20977800.1/AET5G…	27	Ae. tauschii
BP	GO:0010029	regulation of seed germination	102/21980	3.608e-07	8.48682e-05	7.70551e-05	AET4Gv20080100.1/AET6Gv20331700.6/AET7Gv20279600.8/AET7Gv20279600.2/AET7Gv20279600.5/AET7Gv20279600.6/AET7Gv20279600.1/AET7Gv20279600.7/AET7Gv20279600.4/AET7Gv20279600.9/AET5Gv20909300.7/AET5Gv20909300.4/AET5Gv20909300.3/AET5Gv20909300.6/AET5Gv20909300.2/AET5Gv20909300.1	16	Ae. tauschii
BP	GO:1900140	regulation of seedling development	102/21980	3.608e-07	8.48682e-05	7.70551e-05	AET4Gv20080100.1/AET6Gv20331700.6/AET7Gv20279600.8/AET7Gv20279600.2/AET7Gv20279600.5/AET7Gv20279600.6/AET7Gv20279600.1/AET7Gv20279600.7/AET7Gv20279600.4/AET7Gv20279600.9/AET5Gv20909300.7/AET5Gv20909300.4/AET5Gv20909300.3/AET5Gv20909300.6/AET5Gv20909300.2/AET5Gv20909300.1	16	Ae. tauschii
BP	GO:0010187	negative regulation of seed germination	39/21980	5.28748e-07	0.000111936	0.000101631	AET4Gv20080100.1/AET6Gv20331700.6/AET7Gv20279600.8/AET7Gv20279600.2/AET7Gv20279600.5/AET7Gv20279600.6/AET7Gv20279600.1/AET7Gv20279600.7/AET7Gv20279600.4/AET7Gv20279600.9	10	Ae. tauschii

## Sheet: Sheet7
Supplementary Table 7. First ten terms of GO enrichment of genes with AT3 biased from four species
Ontology	ID	Description	BgRatio	p value	p adjust	q value	Gene ID	Count	species
BP	GO:0006396	RNA processing	237/3283	7.41268e-15	1.02295e-11	8.2866e-12	TRIUR3_00347-T1/TRIUR3_00522-T1/TRIUR3_00577-T1/TRIUR3_01146-T1/TRIUR3_01283-T1/TRIUR3_01341-T1/TRIUR3_02035-T1/TRIUR3_02937-T1/TRIUR3_03327-T1/TRIUR3_03341-T1/TRIUR3_03634-T1/TRIUR3_03686-T1/TRIUR3_03774-T1/TRIUR3_03914-T1/TRIUR3_04003-T1/TRIUR3_04348-T1/TRIUR3_04697-T1/TRIUR3_04792-T1/TRIUR3_05198-T1/TRIUR3_05341-T1/TRIUR3_05427-T1/TRIUR3_05745-T1/TRIUR3_05931-T1/TRIUR3_06079-T1/TRIUR3_06322-T1…	174	T. urartu
BP	GO:0008104	protein localization	167/3283	5.68434e-10	3.9222e-07	3.17725e-07	TRIUR3_00427-T1/TRIUR3_00719-T1/TRIUR3_00811-T1/TRIUR3_00872-T1/TRIUR3_01146-T1/TRIUR3_01270-T1/TRIUR3_01554-T1/TRIUR3_01839-T1/TRIUR3_02035-T1/TRIUR3_02268-T1/TRIUR3_02615-T1/TRIUR3_02689-T1/TRIUR3_02858-T1/TRIUR3_03475-T1/TRIUR3_04040-T1/TRIUR3_04497-T1/TRIUR3_04754-T1/TRIUR3_04792-T1/TRIUR3_05287-T1/TRIUR3_06999-T1/TRIUR3_07812-T1/TRIUR3_07906-T1/TRIUR3_08480-T1/TRIUR3_08576-T1/TRIUR3_08885-T1…	121	T. urartu
BP	GO:0070727	cellular macromolecule localization	142/3283	1.24578e-09	5.7306e-07	4.64218e-07	TRIUR3_00811-T1/TRIUR3_00872-T1/TRIUR3_01146-T1/TRIUR3_01270-T1/TRIUR3_01554-T1/TRIUR3_01839-T1/TRIUR3_02035-T1/TRIUR3_02268-T1/TRIUR3_02615-T1/TRIUR3_02858-T1/TRIUR3_03475-T1/TRIUR3_04040-T1/TRIUR3_04497-T1/TRIUR3_04754-T1/TRIUR3_05287-T1/TRIUR3_06999-T1/TRIUR3_07812-T1/TRIUR3_07906-T1/TRIUR3_08480-T1/TRIUR3_08576-T1/TRIUR3_08885-T1/TRIUR3_09171-T1/TRIUR3_09472-T1/TRIUR3_09566-T1/TRIUR3_09621-T1…	105	T. urartu
BP	GO:0034613	cellular protein localization	138/3283	2.26821e-09	7.82532e-07	6.33905e-07	TRIUR3_00811-T1/TRIUR3_00872-T1/TRIUR3_01146-T1/TRIUR3_01270-T1/TRIUR3_01554-T1/TRIUR3_01839-T1/TRIUR3_02035-T1/TRIUR3_02268-T1/TRIUR3_02615-T1/TRIUR3_02858-T1/TRIUR3_03475-T1/TRIUR3_04040-T1/TRIUR3_04497-T1/TRIUR3_04754-T1/TRIUR3_05287-T1/TRIUR3_06999-T1/TRIUR3_07812-T1/TRIUR3_07906-T1/TRIUR3_08480-T1/TRIUR3_08576-T1/TRIUR3_08885-T1/TRIUR3_09171-T1/TRIUR3_09472-T1/TRIUR3_09566-T1/TRIUR3_09621-T1…	102	T. urartu
BP	GO:0034660	ncRNA metabolic process	119/3283	2.91708e-09	7.88986e-07	6.39133e-07	TRIUR3_00347-T1/TRIUR3_00522-T1/TRIUR3_01146-T1/TRIUR3_01283-T1/TRIUR3_01341-T1/TRIUR3_02937-T1/TRIUR3_03327-T1/TRIUR3_03341-T1/TRIUR3_03774-T1/TRIUR3_03914-T1/TRIUR3_05341-T1/TRIUR3_05427-T1/TRIUR3_05429-T1/TRIUR3_05745-T1/TRIUR3_05931-T1/TRIUR3_06310-T1/TRIUR3_06408-T1/TRIUR3_06446-T1/TRIUR3_07028-T1/TRIUR3_07355-T1/TRIUR3_07656-T1/TRIUR3_08588-T1/TRIUR3_08627-T1/TRIUR3_08678-T1/TRIUR3_08874-T1…	90	T. urartu
BP	GO:0051641	cellular localization	207/3283	3.43037e-09	7.88986e-07	6.39133e-07	TRIUR3_00811-T1/TRIUR3_00872-T1/TRIUR3_01146-T1/TRIUR3_01270-T1/TRIUR3_01429-T1/TRIUR3_01554-T1/TRIUR3_01839-T1/TRIUR3_02035-T1/TRIUR3_02268-T1/TRIUR3_02615-T1/TRIUR3_02689-T1/TRIUR3_02858-T1/TRIUR3_03475-T1/TRIUR3_04040-T1/TRIUR3_04265-T1/TRIUR3_04497-T1/TRIUR3_04754-T1/TRIUR3_05287-T1/TRIUR3_06999-T1/TRIUR3_07812-T1/TRIUR3_07906-T1/TRIUR3_08473-T1/TRIUR3_08480-T1/TRIUR3_08576-T1/TRIUR3_08885-T1…	143	T. urartu
BP	GO:0045184	establishment of protein localization	134/3283	4.12528e-09	8.1327e-07	6.58805e-07	TRIUR3_00719-T1/TRIUR3_00811-T1/TRIUR3_00872-T1/TRIUR3_01146-T1/TRIUR3_01270-T1/TRIUR3_01554-T1/TRIUR3_01839-T1/TRIUR3_02035-T1/TRIUR3_02268-T1/TRIUR3_02615-T1/TRIUR3_03475-T1/TRIUR3_04040-T1/TRIUR3_04497-T1/TRIUR3_04754-T1/TRIUR3_05287-T1/TRIUR3_06999-T1/TRIUR3_08480-T1/TRIUR3_08576-T1/TRIUR3_08885-T1/TRIUR3_09171-T1/TRIUR3_09472-T1/TRIUR3_09566-T1/TRIUR3_09621-T1/TRIUR3_09632-T1/TRIUR3_09937-T1…	99	T. urartu
BP	GO:0033036	macromolecule localization	200/3283	7.49384e-09	1.29269e-06	1.04717e-06	TRIUR3_00427-T1/TRIUR3_00719-T1/TRIUR3_00811-T1/TRIUR3_00872-T1/TRIUR3_01146-T1/TRIUR3_01270-T1/TRIUR3_01554-T1/TRIUR3_01839-T1/TRIUR3_02035-T1/TRIUR3_02268-T1/TRIUR3_02615-T1/TRIUR3_02689-T1/TRIUR3_02858-T1/TRIUR3_03475-T1/TRIUR3_04040-T1/TRIUR3_04497-T1/TRIUR3_04754-T1/TRIUR3_04792-T1/TRIUR3_05287-T1/TRIUR3_06183-T1/TRIUR3_06959-T1/TRIUR3_06999-T1/TRIUR3_07812-T1/TRIUR3_07906-T1/TRIUR3_08480-T1…	138	T. urartu
BP	GO:0015031	protein transport	125/3283	6.06197e-08	8.36552e-06	6.77665e-06	TRIUR3_00719-T1/TRIUR3_00811-T1/TRIUR3_00872-T1/TRIUR3_01146-T1/TRIUR3_01554-T1/TRIUR3_01839-T1/TRIUR3_02035-T1/TRIUR3_02268-T1/TRIUR3_02615-T1/TRIUR3_03475-T1/TRIUR3_04040-T1/TRIUR3_04497-T1/TRIUR3_04754-T1/TRIUR3_05287-T1/TRIUR3_06999-T1/TRIUR3_08576-T1/TRIUR3_08885-T1/TRIUR3_09171-T1/TRIUR3_09472-T1/TRIUR3_09566-T1/TRIUR3_09621-T1/TRIUR3_09632-T1/TRIUR3_09937-T1/TRIUR3_10027-T1/TRIUR3_10095-T1…	91	T. urartu
BP	GO:0015833	peptide transport	125/3283	6.06197e-08	8.36552e-06	6.77665e-06	TRIUR3_00719-T1/TRIUR3_00811-T1/TRIUR3_00872-T1/TRIUR3_01146-T1/TRIUR3_01554-T1/TRIUR3_01839-T1/TRIUR3_02035-T1/TRIUR3_02268-T1/TRIUR3_02615-T1/TRIUR3_03475-T1/TRIUR3_04040-T1/TRIUR3_04497-T1/TRIUR3_04754-T1/TRIUR3_05287-T1/TRIUR3_06999-T1/TRIUR3_08576-T1/TRIUR3_08885-T1/TRIUR3_09171-T1/TRIUR3_09472-T1/TRIUR3_09566-T1/TRIUR3_09621-T1/TRIUR3_09632-T1/TRIUR3_09937-T1/TRIUR3_10027-T1/TRIUR3_10095-T1…	91	T. urartu
BP	GO:2001057	reactive nitrogen species metabolic process	33/20059	1.91417e-09	3.84748e-06	3.57849e-06	TRIDC3AG021790.5/TRIDC6BG002150.5/TRIDC6BG002150.6/TRIDC6BG002150.14/TRIDC6BG002150.9/TRIDC6BG002150.12/TRIDC6BG002150.10/TRIDC6BG002150.11/TRIDC6BG002150.8/TRIDC6AG001480.10/TRIDC6AG001480.2	11	T. turgidum
BP	GO:0000302	response to reactive oxygen species	259/20059	6.34033e-09	5.31108e-06	4.93977e-06	TRIDC1BG029930.1/TRIDC2BG036440.2/TRIDC7BG026840.1/TRIDC7BG026840.5/TRIDC2AG031640.1/TRIDC7AG035770.3/TRIDC7AG035770.6/TRIDC4AG023730.2/TRIDC5AG014320.4/TRIDC4AG012300.6/TRIDC4AG012300.4/TRIDC4AG012300.5/TRIDC5AG027670.7/TRIDC3AG014420.9/TRIDC3AG014420.10/TRIDC3AG014420.11/TRIDC3BG018910.10/TRIDC3BG063470.11/TRIDC6BG002150.5/TRIDC6BG002150.6/TRIDC6BG002150.14/TRIDC6BG002150.9/TRIDC6BG002150.12/TR…	28	T. turgidum
BP	GO:0006809	nitric oxide biosynthetic process	30/20059	1.05693e-08	5.31108e-06	4.93977e-06	TRIDC6BG002150.5/TRIDC6BG002150.6/TRIDC6BG002150.14/TRIDC6BG002150.9/TRIDC6BG002150.12/TRIDC6BG002150.10/TRIDC6BG002150.11/TRIDC6BG002150.8/TRIDC6AG001480.10/TRIDC6AG001480.2	10	T. turgidum
BP	GO:0046209	nitric oxide metabolic process	30/20059	1.05693e-08	5.31108e-06	4.93977e-06	TRIDC6BG002150.5/TRIDC6BG002150.6/TRIDC6BG002150.14/TRIDC6BG002150.9/TRIDC6BG002150.12/TRIDC6BG002150.10/TRIDC6BG002150.11/TRIDC6BG002150.8/TRIDC6AG001480.10/TRIDC6AG001480.2	10	T. turgidum
BP	GO:0009668	plastid membrane organization	163/20059	2.41417e-08	8.08747e-06	7.52204e-06	TRIDC3AG027340.2/TRIDC3BG032550.2/TRIDC1BG041700.1/TRIDC4BG016640.4/TRIDC3BG042640.2/TRIDC3BG042640.4/TRIDC3BG042640.3/TRIDC4AG018510.1/TRIDC5AG035560.2/TRIDC3AG037900.2/TRIDC3AG037900.3/TRIDC6BG002150.5/TRIDC6BG002150.6/TRIDC6BG002150.14/TRIDC6BG002150.9/TRIDC6BG002150.12/TRIDC6BG002150.10/TRIDC6BG002150.11/TRIDC6BG002150.8/TRIDC6AG001480.10/TRIDC6AG001480.2	21	T. turgidum
BP	GO:0010027	thylakoid membrane organization	163/20059	2.41417e-08	8.08747e-06	7.52204e-06	TRIDC3AG027340.2/TRIDC3BG032550.2/TRIDC1BG041700.1/TRIDC4BG016640.4/TRIDC3BG042640.2/TRIDC3BG042640.4/TRIDC3BG042640.3/TRIDC4AG018510.1/TRIDC5AG035560.2/TRIDC3AG037900.2/TRIDC3AG037900.3/TRIDC6BG002150.5/TRIDC6BG002150.6/TRIDC6BG002150.14/TRIDC6BG002150.9/TRIDC6BG002150.12/TRIDC6BG002150.10/TRIDC6BG002150.11/TRIDC6BG002150.8/TRIDC6AG001480.10/TRIDC6AG001480.2	21	T. turgidum
BP	GO:0046677	response to antibiotic	233/20059	1.91118e-07	5.48783e-05	5.10415e-05	TRIDC1BG029930.1/TRIDC2AG030430.2/TRIDC1AG023140.14/TRIDC5AG014320.4/TRIDC4AG012300.6/TRIDC4AG012300.4/TRIDC4AG012300.5/TRIDC6BG029300.2/TRIDC6BG029300.1/TRIDC3AG014420.9/TRIDC3AG014420.10/TRIDC3AG014420.11/TRIDC6AG024020.2/TRIDC3BG018910.10/TRIDC6BG002150.5/TRIDC6BG002150.6/TRIDC6BG002150.14/TRIDC6BG002150.9/TRIDC6BG002150.12/TRIDC6BG002150.10/TRIDC6BG002150.11/TRIDC6BG002150.8/TRIDC6AG001480.10…	24	T. turgidum
BP	GO:1903409	reactive oxygen species biosynthetic process	40/20059	2.26829e-07	5.69907e-05	5.30063e-05	TRIDC6BG002150.5/TRIDC6BG002150.6/TRIDC6BG002150.14/TRIDC6BG002150.9/TRIDC6BG002150.12/TRIDC6BG002150.10/TRIDC6BG002150.11/TRIDC6BG002150.8/TRIDC6AG001480.10/TRIDC6AG001480.2	10	T. turgidum
BP	GO:0042136	neurotransmitter biosynthetic process	42/20059	3.72813e-07	8.32616e-05	7.74404e-05	TRIDC6BG002150.5/TRIDC6BG002150.6/TRIDC6BG002150.14/TRIDC6BG002150.9/TRIDC6BG002150.12/TRIDC6BG002150.10/TRIDC6BG002150.11/TRIDC6BG002150.8/TRIDC6AG001480.10/TRIDC6AG001480.2	10	T. turgidum
BP	GO:0019747	regulation of isoprenoid metabolic process	92/20059	6.79913e-07	0.000136662	0.000127108	TRIDC2AG035000.14/TRIDC4BG016640.4/TRIDC6AG037310.5/TRIDC6AG037310.6/TRIDC6BG002150.5/TRIDC6BG002150.6/TRIDC6BG002150.14/TRIDC6BG002150.9/TRIDC6BG002150.12/TRIDC6BG002150.10/TRIDC6BG002150.11/TRIDC6BG002150.8/TRIDC6AG001480.10/TRIDC6AG001480.2	14	T. turgidum
BP	GO:0008104	protein localization	243/42894	1.06184e-16	1.20168e-13	8.11077e-14	TraesCS1A02G134600/TraesCS1A02G162800/TraesCS1A02G190500/TraesCS1A02G248600/TraesCS1A02G287400/TraesCS1A02G396000/TraesCS1A02G413000/TraesCS1B02G148200/TraesCS1B02G179500/TraesCS1B02G205800/TraesCS1B02G259300/TraesCS1B02G296800/TraesCS1B02G387000/TraesCS1D02G131100/TraesCS1D02G159600/TraesCS1D02G194700/TraesCS1D02G248100/TraesCS1D02G286300/TraesCS1D02G404000/TraesCS2A02G171700/TraesCS2A02G246000/…	133	T. aestivum
BP	GO:0070727	cellular macromolecule localization	210/42894	1.39084e-16	1.20168e-13	8.11077e-14	TraesCS1A02G072000/TraesCS1A02G134600/TraesCS1A02G248600/TraesCS1A02G287400/TraesCS1A02G396000/TraesCS1A02G413000/TraesCS1B02G148200/TraesCS1B02G259300/TraesCS1B02G296800/TraesCS1B02G387000/TraesCS1D02G131100/TraesCS1D02G248100/TraesCS1D02G286300/TraesCS1D02G404000/TraesCS2A02G171700/TraesCS2A02G246000/TraesCS2A02G250900/TraesCS2A02G374700/TraesCS2A02G378500/TraesCS2A02G593700/TraesCS2B02G264200/…	119	T. aestivum
BP	GO:0033036	macromolecule localization	291/42894	4.78965e-16	2.75884e-13	1.86208e-13	TraesCS1A02G072000/TraesCS1A02G134600/TraesCS1A02G162800/TraesCS1A02G190500/TraesCS1A02G248600/TraesCS1A02G287400/TraesCS1A02G396000/TraesCS1A02G413000/TraesCS1B02G148200/TraesCS1B02G179500/TraesCS1B02G205800/TraesCS1B02G259300/TraesCS1B02G296800/TraesCS1B02G387000/TraesCS1D02G131100/TraesCS1D02G159600/TraesCS1D02G194700/TraesCS1D02G248100/TraesCS1D02G286300/TraesCS1D02G404000/TraesCS2A02G171700/…	151	T. aestivum
BP	GO:0034613	cellular protein localization	202/42894	9.39676e-16	4.0594e-13	2.7399e-13	TraesCS1A02G134600/TraesCS1A02G248600/TraesCS1A02G287400/TraesCS1A02G396000/TraesCS1A02G413000/TraesCS1B02G148200/TraesCS1B02G259300/TraesCS1B02G296800/TraesCS1B02G387000/TraesCS1D02G131100/TraesCS1D02G248100/TraesCS1D02G286300/TraesCS1D02G404000/TraesCS2A02G171700/TraesCS2A02G246000/TraesCS2A02G250900/TraesCS2A02G374700/TraesCS2A02G378500/TraesCS2A02G593700/TraesCS2B02G264200/TraesCS2B02G391700/…	114	T. aestivum
BP	GO:0051641	cellular localization	321/42894	1.00826e-13	3.48453e-11	2.35189e-11	TraesCS1A02G072000/TraesCS1A02G134600/TraesCS1A02G230600/TraesCS1A02G248600/TraesCS1A02G287400/TraesCS1A02G396000/TraesCS1A02G413000/TraesCS1B02G148200/TraesCS1B02G256200/TraesCS1B02G259300/TraesCS1B02G296800/TraesCS1B02G387000/TraesCS1D02G131100/TraesCS1D02G244900/TraesCS1D02G248100/TraesCS1D02G286300/TraesCS1D02G404000/TraesCS2A02G171700/TraesCS2A02G246000/TraesCS2A02G250900/TraesCS2A02G374700/…	157	T. aestivum
BP	GO:0042594	response to starvation	95/42894	6.07407e-13	1.74933e-10	1.18071e-10	TraesCS1A02G091300/TraesCS1A02G162800/TraesCS1A02G255300/TraesCS1A02G287400/TraesCS1B02G119100/TraesCS1B02G179500/TraesCS1B02G266100/TraesCS1B02G296800/TraesCS1D02G099900/TraesCS1D02G159600/TraesCS1D02G254700/TraesCS1D02G286300/TraesCS2A02G032500/TraesCS2A02G074700/TraesCS2A02G239200/TraesCS2A02G349200/TraesCS2A02G568200/TraesCS2B02G046500/TraesCS2B02G257300/TraesCS2B02G292700/TraesCS2B02G367600/…	62	T. aestivum
BP	GO:0045184	establishment of protein localization	202/42894	7.23218e-13	1.78532e-10	1.205e-10	TraesCS1A02G134600/TraesCS1A02G287400/TraesCS1A02G413000/TraesCS1B02G148200/TraesCS1B02G296800/TraesCS1B02G387000/TraesCS1D02G131100/TraesCS1D02G286300/TraesCS2A02G171700/TraesCS2A02G246000/TraesCS2A02G250900/TraesCS2A02G374700/TraesCS2A02G378500/TraesCS2A02G593700/TraesCS2B02G264200/TraesCS2B02G391700/TraesCS2B02G628700/TraesCS2D02G062600/TraesCS2D02G154800/TraesCS2D02G167900/TraesCS2D02G179200/…	108	T. aestivum
BP	GO:0031667	response to nutrient levels	111/42894	9.90744e-13	2.14001e-10	1.4444e-10	TraesCS1A02G091300/TraesCS1A02G162800/TraesCS1A02G255300/TraesCS1A02G287400/TraesCS1B02G119100/TraesCS1B02G179500/TraesCS1B02G266100/TraesCS1B02G296800/TraesCS1D02G099900/TraesCS1D02G159600/TraesCS1D02G254700/TraesCS1D02G286300/TraesCS2A02G032500/TraesCS2A02G074700/TraesCS2A02G239200/TraesCS2A02G251800/TraesCS2A02G349200/TraesCS2A02G568200/TraesCS2B02G046500/TraesCS2B02G257300/TraesCS2B02G292700/…	69	T. aestivum
BP	GO:0031669	cellular response to nutrient levels	92/42894	1.512e-12	2.90303e-10	1.95941e-10	TraesCS1A02G091300/TraesCS1A02G162800/TraesCS1A02G255300/TraesCS1A02G287400/TraesCS1B02G119100/TraesCS1B02G179500/TraesCS1B02G266100/TraesCS1B02G296800/TraesCS1D02G099900/TraesCS1D02G159600/TraesCS1D02G254700/TraesCS1D02G286300/TraesCS2A02G032500/TraesCS2A02G074700/TraesCS2A02G239200/TraesCS2A02G349200/TraesCS2A02G568200/TraesCS2B02G046500/TraesCS2B02G257300/TraesCS2B02G292700/TraesCS2B02G367600/…	60	T. aestivum
BP	GO:0006886	intracellular protein transport	171/42894	2.81252e-12	4.86003e-10	3.28028e-10	TraesCS1A02G134600/TraesCS1A02G287400/TraesCS1A02G413000/TraesCS1B02G148200/TraesCS1B02G296800/TraesCS1B02G387000/TraesCS1D02G131100/TraesCS1D02G286300/TraesCS2A02G171700/TraesCS2A02G246000/TraesCS2A02G250900/TraesCS2A02G374700/TraesCS2A02G378500/TraesCS2A02G593700/TraesCS2B02G264200/TraesCS2B02G391700/TraesCS2D02G062600/TraesCS2D02G154800/TraesCS2D02G167900/TraesCS2D02G179200/TraesCS2D02G245100/…	94	T. aestivum
BP	GO:0019374	galactolipid metabolic process	15/21980	3.11584e-17	3.5505e-14	3.34379e-14	AET1Gv20687400.14/AET1Gv20687400.9/AET1Gv20687400.5/AET1Gv20687400.12/AET1Gv20687400.2/AET1Gv20687400.19/AET1Gv20687400.17/AET1Gv20687400.8/AET1Gv20687400.3/AET1Gv20687400.4/AET1Gv20687400.1/AET1Gv20687400.18/AET1Gv20687400.16	13	Ae. tauschii
BP	GO:0019375	galactolipid biosynthetic process	15/21980	3.11584e-17	3.5505e-14	3.34379e-14	AET1Gv20687400.14/AET1Gv20687400.9/AET1Gv20687400.5/AET1Gv20687400.12/AET1Gv20687400.2/AET1Gv20687400.19/AET1Gv20687400.17/AET1Gv20687400.8/AET1Gv20687400.3/AET1Gv20687400.4/AET1Gv20687400.1/AET1Gv20687400.18/AET1Gv20687400.16	13	Ae. tauschii
BP	GO:0042594	response to starvation	353/21980	4.66184e-12	3.54144e-09	3.33526e-09	AET1Gv20687400.14/AET1Gv20687400.9/AET1Gv20687400.5/AET1Gv20687400.12/AET1Gv20687400.2/AET1Gv20687400.19/AET1Gv20687400.17/AET1Gv20687400.8/AET1Gv20687400.3/AET1Gv20687400.4/AET1Gv20687400.1/AET1Gv20687400.18/AET1Gv20687400.16/AET1Gv20589700.2/AET2Gv20540800.8/AET2Gv20540800.9/AET5Gv20384700.36/AET5Gv21218800.9/AET5Gv20423300.3/AET5Gv20423300.27/AET5Gv20423300.2/AET3Gv20740300.3/AET3Gv20740300.2/…	44	Ae. tauschii
BP	GO:0009991	response to extracellular stimulus	442/21980	6.27343e-12	3.57429e-09	3.36619e-09	AET2Gv20536100.1/AET1Gv20687400.14/AET1Gv20687400.9/AET1Gv20687400.5/AET1Gv20687400.12/AET1Gv20687400.2/AET1Gv20687400.19/AET1Gv20687400.17/AET1Gv20687400.8/AET1Gv20687400.3/AET1Gv20687400.4/AET1Gv20687400.1/AET1Gv20687400.18/AET1Gv20687400.16/AET1Gv20589700.2/AET2Gv20540800.8/AET2Gv20540800.9/AET5Gv20384700.36/AET5Gv21218800.9/AET5Gv20423300.3/AET5Gv20423300.27/AET5Gv20423300.2/AET2Gv20271600.1/…	50	Ae. tauschii
BP	GO:0031667	response to nutrient levels	415/21980	2.62473e-11	1.19635e-08	1.1267e-08	AET1Gv20687400.14/AET1Gv20687400.9/AET1Gv20687400.5/AET1Gv20687400.12/AET1Gv20687400.2/AET1Gv20687400.19/AET1Gv20687400.17/AET1Gv20687400.8/AET1Gv20687400.3/AET1Gv20687400.4/AET1Gv20687400.1/AET1Gv20687400.18/AET1Gv20687400.16/AET1Gv20589700.2/AET2Gv20540800.8/AET2Gv20540800.9/AET5Gv20384700.36/AET5Gv21218800.9/AET5Gv20423300.3/AET5Gv20423300.27/AET5Gv20423300.2/AET3Gv20740300.3/AET3Gv20740300.2/…	47	Ae. tauschii
BP	GO:0009267	cellular response to starvation	291/21980	5.12471e-10	1.94654e-07	1.83321e-07	AET1Gv20687400.14/AET1Gv20687400.9/AET1Gv20687400.5/AET1Gv20687400.12/AET1Gv20687400.2/AET1Gv20687400.19/AET1Gv20687400.17/AET1Gv20687400.8/AET1Gv20687400.3/AET1Gv20687400.4/AET1Gv20687400.1/AET1Gv20687400.18/AET1Gv20687400.16/AET1Gv20589700.2/AET2Gv20540800.8/AET2Gv20540800.9/AET5Gv20384700.36/AET5Gv21218800.9/AET5Gv20381200.6/AET5Gv20381200.9/AET5Gv20381200.2/AET5Gv20381200.3/AET5Gv20381200.4/A…	36	Ae. tauschii
BP	GO:0071496	cellular response to external stimulus	367/21980	2.4845e-09	8.08883e-07	7.6179e-07	AET2Gv20536100.1/AET1Gv20687400.14/AET1Gv20687400.9/AET1Gv20687400.5/AET1Gv20687400.12/AET1Gv20687400.2/AET1Gv20687400.19/AET1Gv20687400.17/AET1Gv20687400.8/AET1Gv20687400.3/AET1Gv20687400.4/AET1Gv20687400.1/AET1Gv20687400.18/AET1Gv20687400.16/AET1Gv20589700.2/AET3Gv20463900.2/AET2Gv20540800.8/AET2Gv20540800.9/AET5Gv20384700.36/AET5Gv21218800.9/AET2Gv20271600.1/AET2Gv20271600.2/AET5Gv20381200.6/A…	40	Ae. tauschii
BP	GO:0031668	cellular response to extracellular stimulus	354/21980	2.90171e-09	8.26625e-07	7.78498e-07	AET2Gv20536100.1/AET1Gv20687400.14/AET1Gv20687400.9/AET1Gv20687400.5/AET1Gv20687400.12/AET1Gv20687400.2/AET1Gv20687400.19/AET1Gv20687400.17/AET1Gv20687400.8/AET1Gv20687400.3/AET1Gv20687400.4/AET1Gv20687400.1/AET1Gv20687400.18/AET1Gv20687400.16/AET1Gv20589700.2/AET2Gv20540800.8/AET2Gv20540800.9/AET5Gv20384700.36/AET5Gv21218800.9/AET2Gv20271600.1/AET2Gv20271600.2/AET5Gv20381200.6/AET5Gv20381200.9/A…	39	Ae. tauschii
BP	GO:0031669	cellular response to nutrient levels	328/21980	1.30124e-08	3.29504e-06	3.1032e-06	AET1Gv20687400.14/AET1Gv20687400.9/AET1Gv20687400.5/AET1Gv20687400.12/AET1Gv20687400.2/AET1Gv20687400.19/AET1Gv20687400.17/AET1Gv20687400.8/AET1Gv20687400.3/AET1Gv20687400.4/AET1Gv20687400.1/AET1Gv20687400.18/AET1Gv20687400.16/AET1Gv20589700.2/AET2Gv20540800.8/AET2Gv20540800.9/AET5Gv20384700.36/AET5Gv21218800.9/AET5Gv20381200.6/AET5Gv20381200.9/AET5Gv20381200.2/AET5Gv20381200.3/AET5Gv20381200.4/A…	36	Ae. tauschii
BP	GO:0015980	energy derivation by oxidation of organic compounds	229/21980	5.51774e-08	1.25749e-05	1.18428e-05	AET5Gv20283200.1/AET2Gv20249300.2/AET2Gv20249300.15/AET2Gv20249300.5/AET2Gv20249300.7/AET2Gv20249300.3/AET2Gv21219000.3/AET2Gv20132500.2/AET2Gv20132500.5/AET2Gv20132500.1/AET6Gv20539100.3/AET4Gv20446200.4/AET1Gv20403100.2/AET1Gv20403100.4/AET4Gv20094300.28/AET1Gv20601800.2/AET1Gv20601800.1/AET3Gv20700900.6/AET1Gv20425700.14/AET5Gv20915800.9/AET7Gv20782300.4/AET6Gv20598400.3/AET6Gv20598400.1/AET6G…	28	Ae. tauschii

## Sheet: Sheet8
Supplementary Table 8. GO enrichment of genes with GC biased from four species
Ontology	ID	Description	BgRatio	p value	p adjust	q value	Gene ID	Count	species
BP	GO:1901617	organic hydroxy compound biosynthetic process	39/3283	9.58442e-05	0.11442	0.111624	TRIUR3_01939-T1/TRIUR3_04574-T1/TRIUR3_05680-T1/TRIUR3_06520-T1/TRIUR3_06881-T1/TRIUR3_10609-T1/TRIUR3_10786-T1/TRIUR3_13252-T1/TRIUR3_14767-T1/TRIUR3_17249-T1/TRIUR3_19898-T1/TRIUR3_20039-T1/TRIUR3_23521-T1/TRIUR3_26782-T1/TRIUR3_29045-T1/TRIUR3_31706-T1/TRIUR3_32581-T1/TRIUR3_34530-T1	18	T. urartu
BP	GO:0001101	response to acid chemical	253/3283	0.000178224	0.11442	0.111624	TRIUR3_01939-T1/TRIUR3_02376-T1/TRIUR3_02637-T1/TRIUR3_03004-T1/TRIUR3_03839-T1/TRIUR3_03928-T1/TRIUR3_04012-T1/TRIUR3_04318-T1/TRIUR3_04618-T1/TRIUR3_06445-T1/TRIUR3_07487-T1/TRIUR3_07806-T1/TRIUR3_09199-T1/TRIUR3_09997-T1/TRIUR3_10099-T1/TRIUR3_11009-T1/TRIUR3_11010-T1/TRIUR3_11038-T1/TRIUR3_12483-T1/TRIUR3_12494-T1/TRIUR3_12515-T1/TRIUR3_12537-T1/TRIUR3_12719-T1/TRIUR3_13175-T1/TRIUR3_13224-T1…	71	T. urartu
BP	GO:0055085	transmembrane transport	265/3283	0.000468527	0.14504	0.141497	TRIUR3_00212-T1/TRIUR3_00739-T1/TRIUR3_01584-T1/TRIUR3_02444-T1/TRIUR3_03126-T1/TRIUR3_03272-T1/TRIUR3_03891-T1/TRIUR3_04116-T1/TRIUR3_04548-T1/TRIUR3_04832-T1/TRIUR3_05637-T1/TRIUR3_05942-T1/TRIUR3_05972-T1/TRIUR3_05994-T1/TRIUR3_06130-T1/TRIUR3_06510-T1/TRIUR3_07422-T1/TRIUR3_08357-T1/TRIUR3_08748-T1/TRIUR3_09199-T1/TRIUR3_09724-T1/TRIUR3_10607-T1/TRIUR3_11376-T1/TRIUR3_11476-T1/TRIUR3_12596-T1…	72	T. urartu
BP	GO:0017001	antibiotic catabolic process	10/3283	0.000617008	0.14504	0.141497	TRIUR3_15946-T1/TRIUR3_18522-T1/TRIUR3_20326-T1/TRIUR3_23603-T1/TRIUR3_26505-T1/TRIUR3_30421-T1/TRIUR3_31187-T1	7	T. urartu
BP	GO:0042744	hydrogen peroxide catabolic process	10/3283	0.000617008	0.14504	0.141497	TRIUR3_15946-T1/TRIUR3_18522-T1/TRIUR3_20326-T1/TRIUR3_23603-T1/TRIUR3_26505-T1/TRIUR3_30421-T1/TRIUR3_31187-T1	7	T. urartu
BP	GO:0098754	detoxification	48/3283	0.000703513	0.14504	0.141497	TRIUR3_09417-T1/TRIUR3_11458-T1/TRIUR3_11825-T1/TRIUR3_12942-T1/TRIUR3_15753-T1/TRIUR3_15946-T1/TRIUR3_17429-T1/TRIUR3_18522-T1/TRIUR3_20326-T1/TRIUR3_21265-T1/TRIUR3_23795-T1/TRIUR3_25500-T1/TRIUR3_26505-T1/TRIUR3_27242-T1/TRIUR3_28315-T1/TRIUR3_28595-T1/TRIUR3_29854-T1/TRIUR3_30421-T1/TRIUR3_31187-T1	19	T. urartu
BP	GO:0015979	photosynthesis	71/3283	0.000862139	0.14504	0.141497	TRIUR3_02037-T1/TRIUR3_02269-T1/TRIUR3_04317-T1/TRIUR3_05020-T1/TRIUR3_08219-T1/TRIUR3_08967-T1/TRIUR3_10966-T1/TRIUR3_11043-T1/TRIUR3_11066-T1/TRIUR3_12719-T1/TRIUR3_16214-T1/TRIUR3_16533-T1/TRIUR3_16628-T1/TRIUR3_18225-T1/TRIUR3_18701-T1/TRIUR3_19502-T1/TRIUR3_19668-T1/TRIUR3_22828-T1/TRIUR3_24266-T1/TRIUR3_28502-T1/TRIUR3_30515-T1/TRIUR3_31112-T1/TRIUR3_33378-T1/TRIUR3_33907-T1/TRIUR3_34525-T1	25	T. urartu
BP	GO:0009651	response to salt stress	119/3283	0.000903675	0.14504	0.141497	TRIUR3_00210-T1/TRIUR3_02044-T1/TRIUR3_02376-T1/TRIUR3_03344-T1/TRIUR3_04012-T1/TRIUR3_07487-T1/TRIUR3_07806-T1/TRIUR3_11009-T1/TRIUR3_11010-T1/TRIUR3_11038-T1/TRIUR3_11797-T1/TRIUR3_12483-T1/TRIUR3_14109-T1/TRIUR3_16400-T1/TRIUR3_16873-T1/TRIUR3_18790-T1/TRIUR3_20323-T1/TRIUR3_20327-T1/TRIUR3_21621-T1/TRIUR3_22646-T1/TRIUR3_23073-T1/TRIUR3_23124-T1/TRIUR3_23179-T1/TRIUR3_23521-T1/TRIUR3_23584-T1…	37	T. urartu
BP	GO:0019684	photosynthesis, light reaction	53/3283	0.00104956	0.145124	0.141578	TRIUR3_02037-T1/TRIUR3_04317-T1/TRIUR3_05020-T1/TRIUR3_08219-T1/TRIUR3_08967-T1/TRIUR3_10966-T1/TRIUR3_11043-T1/TRIUR3_11066-T1/TRIUR3_16214-T1/TRIUR3_16533-T1/TRIUR3_16628-T1/TRIUR3_18701-T1/TRIUR3_19502-T1/TRIUR3_19668-T1/TRIUR3_22828-T1/TRIUR3_24266-T1/TRIUR3_28502-T1/TRIUR3_30515-T1/TRIUR3_31112-T1/TRIUR3_33378-T1	20	T. urartu
BP	GO:0009636	response to toxic substance	69/3283	0.00132604	0.145124	0.141578	TRIUR3_07901-T1/TRIUR3_09417-T1/TRIUR3_10099-T1/TRIUR3_11458-T1/TRIUR3_11825-T1/TRIUR3_12942-T1/TRIUR3_15753-T1/TRIUR3_15946-T1/TRIUR3_17429-T1/TRIUR3_18522-T1/TRIUR3_20326-T1/TRIUR3_21265-T1/TRIUR3_23795-T1/TRIUR3_24266-T1/TRIUR3_25500-T1/TRIUR3_25644-T1/TRIUR3_26505-T1/TRIUR3_27242-T1/TRIUR3_28315-T1/TRIUR3_28595-T1/TRIUR3_29765-T1/TRIUR3_29854-T1/TRIUR3_30421-T1/TRIUR3_31187-T1	24	T. urartu
BP	GO:0097237	cellular response to toxic substance	43/3283	0.00135629	0.145124	0.141578	TRIUR3_09417-T1/TRIUR3_11458-T1/TRIUR3_11825-T1/TRIUR3_12942-T1/TRIUR3_15753-T1/TRIUR3_15946-T1/TRIUR3_17429-T1/TRIUR3_18522-T1/TRIUR3_20326-T1/TRIUR3_21265-T1/TRIUR3_25500-T1/TRIUR3_26505-T1/TRIUR3_28315-T1/TRIUR3_28595-T1/TRIUR3_29854-T1/TRIUR3_30421-T1/TRIUR3_31187-T1	17	T. urartu
BP	GO:1990748	cellular detoxification	43/3283	0.00135629	0.145124	0.141578	TRIUR3_09417-T1/TRIUR3_11458-T1/TRIUR3_11825-T1/TRIUR3_12942-T1/TRIUR3_15753-T1/TRIUR3_15946-T1/TRIUR3_17429-T1/TRIUR3_18522-T1/TRIUR3_20326-T1/TRIUR3_21265-T1/TRIUR3_25500-T1/TRIUR3_26505-T1/TRIUR3_28315-T1/TRIUR3_28595-T1/TRIUR3_29854-T1/TRIUR3_30421-T1/TRIUR3_31187-T1	17	T. urartu
BP	GO:0098869	cellular oxidant detoxification	41/3283	0.00219232	0.20335	0.198382	TRIUR3_09417-T1/TRIUR3_11458-T1/TRIUR3_11825-T1/TRIUR3_15753-T1/TRIUR3_15946-T1/TRIUR3_17429-T1/TRIUR3_18522-T1/TRIUR3_20326-T1/TRIUR3_21265-T1/TRIUR3_25500-T1/TRIUR3_26505-T1/TRIUR3_28315-T1/TRIUR3_28595-T1/TRIUR3_29854-T1/TRIUR3_30421-T1/TRIUR3_31187-T1	16	T. urartu
BP	GO:0009611	response to wounding	34/3283	0.00226813	0.20335	0.198382	TRIUR3_03004-T1/TRIUR3_03344-T1/TRIUR3_04662-T1/TRIUR3_07422-T1/TRIUR3_08219-T1/TRIUR3_10099-T1/TRIUR3_10904-T1/TRIUR3_12483-T1/TRIUR3_22646-T1/TRIUR3_23761-T1/TRIUR3_24926-T1/TRIUR3_25644-T1/TRIUR3_32679-T1/TRIUR3_33897-T1	14	T. urartu
BP	GO:0006970	response to osmotic stress	142/3283	0.00243001	0.20335	0.198382	TRIUR3_00210-T1/TRIUR3_02044-T1/TRIUR3_02376-T1/TRIUR3_03344-T1/TRIUR3_04012-T1/TRIUR3_07487-T1/TRIUR3_07806-T1/TRIUR3_09199-T1/TRIUR3_11009-T1/TRIUR3_11010-T1/TRIUR3_11038-T1/TRIUR3_11797-T1/TRIUR3_12483-T1/TRIUR3_14109-T1/TRIUR3_15090-T1/TRIUR3_16400-T1/TRIUR3_16873-T1/TRIUR3_18790-T1/TRIUR3_19198-T1/TRIUR3_20323-T1/TRIUR3_20327-T1/TRIUR3_21621-T1/TRIUR3_22646-T1/TRIUR3_23073-T1/TRIUR3_23124-T1…	41	T. urartu
BP	GO:1901700	response to oxygen-containing compound	359/3283	0.0025651	0.20335	0.198382	TRIUR3_01939-T1/TRIUR3_02376-T1/TRIUR3_02637-T1/TRIUR3_03004-T1/TRIUR3_03839-T1/TRIUR3_03928-T1/TRIUR3_04012-T1/TRIUR3_04318-T1/TRIUR3_04618-T1/TRIUR3_06445-T1/TRIUR3_07487-T1/TRIUR3_07806-T1/TRIUR3_07901-T1/TRIUR3_08387-T1/TRIUR3_08748-T1/TRIUR3_09199-T1/TRIUR3_09997-T1/TRIUR3_10099-T1/TRIUR3_10525-T1/TRIUR3_11009-T1/TRIUR3_11010-T1/TRIUR3_11038-T1/TRIUR3_12483-T1/TRIUR3_12494-T1/TRIUR3_12515-T1…	89	T. urartu
BP	GO:0009628	response to abiotic stimulus	459/3283	0.00275157	0.20335	0.198382	TRIUR3_00210-T1/TRIUR3_01939-T1/TRIUR3_02044-T1/TRIUR3_02376-T1/TRIUR3_02854-T1/TRIUR3_03004-T1/TRIUR3_03344-T1/TRIUR3_03487-T1/TRIUR3_04012-T1/TRIUR3_04318-T1/TRIUR3_04618-T1/TRIUR3_04661-T1/TRIUR3_05939-T1/TRIUR3_06130-T1/TRIUR3_07422-T1/TRIUR3_07473-T1/TRIUR3_07487-T1/TRIUR3_07806-T1/TRIUR3_07901-T1/TRIUR3_08219-T1/TRIUR3_09199-T1/TRIUR3_10099-T1/TRIUR3_10394-T1/TRIUR3_10399-T1/TRIUR3_10966-T1…	110	T. urartu
BP	GO:0046165	alcohol biosynthetic process	12/3283	0.00285069	0.20335	0.198382	TRIUR3_01939-T1/TRIUR3_05680-T1/TRIUR3_10609-T1/TRIUR3_14767-T1/TRIUR3_19898-T1/TRIUR3_23521-T1/TRIUR3_26782-T1	7	T. urartu
BP	GO:1901615	organic hydroxy compound metabolic process	65/3283	0.00308791	0.208678	0.20358	TRIUR3_01939-T1/TRIUR3_04574-T1/TRIUR3_04662-T1/TRIUR3_05680-T1/TRIUR3_06520-T1/TRIUR3_06881-T1/TRIUR3_10609-T1/TRIUR3_10786-T1/TRIUR3_13252-T1/TRIUR3_14767-T1/TRIUR3_17249-T1/TRIUR3_19898-T1/TRIUR3_20039-T1/TRIUR3_20323-T1/TRIUR3_22282-T1/TRIUR3_23521-T1/TRIUR3_24926-T1/TRIUR3_26782-T1/TRIUR3_29045-T1/TRIUR3_31706-T1/TRIUR3_32581-T1/TRIUR3_34530-T1	22	T. urartu
BP	GO:0009409	response to cold	74/3283	0.00385306	0.247367	0.241323	TRIUR3_02376-T1/TRIUR3_02854-T1/TRIUR3_04012-T1/TRIUR3_04318-T1/TRIUR3_04661-T1/TRIUR3_07487-T1/TRIUR3_07806-T1/TRIUR3_11009-T1/TRIUR3_11010-T1/TRIUR3_14109-T1/TRIUR3_16628-T1/TRIUR3_18168-T1/TRIUR3_20327-T1/TRIUR3_20630-T1/TRIUR3_21621-T1/TRIUR3_22200-T1/TRIUR3_22828-T1/TRIUR3_26766-T1/TRIUR3_27848-T1/TRIUR3_27865-T1/TRIUR3_29765-T1/TRIUR3_31187-T1/TRIUR3_32390-T1/TRIUR3_33822-T1	24	T. urartu
BP	GO:0009414	response to water deprivation	91/3283	0.004387	0.250117	0.244007	TRIUR3_01939-T1/TRIUR3_02376-T1/TRIUR3_03004-T1/TRIUR3_04012-T1/TRIUR3_04618-T1/TRIUR3_07487-T1/TRIUR3_07806-T1/TRIUR3_10099-T1/TRIUR3_11009-T1/TRIUR3_11010-T1/TRIUR3_12537-T1/TRIUR3_13224-T1/TRIUR3_13960-T1/TRIUR3_14109-T1/TRIUR3_20270-T1/TRIUR3_20327-T1/TRIUR3_23179-T1/TRIUR3_23521-T1/TRIUR3_23584-T1/TRIUR3_23754-T1/TRIUR3_24250-T1/TRIUR3_24841-T1/TRIUR3_26766-T1/TRIUR3_27242-T1/TRIUR3_27557-T1…	28	T. urartu
BP	GO:0009415	response to water	91/3283	0.004387	0.250117	0.244007	TRIUR3_01939-T1/TRIUR3_02376-T1/TRIUR3_03004-T1/TRIUR3_04012-T1/TRIUR3_04618-T1/TRIUR3_07487-T1/TRIUR3_07806-T1/TRIUR3_10099-T1/TRIUR3_11009-T1/TRIUR3_11010-T1/TRIUR3_12537-T1/TRIUR3_13224-T1/TRIUR3_13960-T1/TRIUR3_14109-T1/TRIUR3_20270-T1/TRIUR3_20327-T1/TRIUR3_23179-T1/TRIUR3_23521-T1/TRIUR3_23584-T1/TRIUR3_23754-T1/TRIUR3_24250-T1/TRIUR3_24841-T1/TRIUR3_26766-T1/TRIUR3_27242-T1/TRIUR3_27557-T1…	28	T. urartu
BP	GO:0010035	response to inorganic substance	195/3283	0.00448029	0.250117	0.244007	TRIUR3_01939-T1/TRIUR3_02044-T1/TRIUR3_02172-T1/TRIUR3_02376-T1/TRIUR3_03004-T1/TRIUR3_03928-T1/TRIUR3_04012-T1/TRIUR3_04618-T1/TRIUR3_06445-T1/TRIUR3_07487-T1/TRIUR3_07806-T1/TRIUR3_07901-T1/TRIUR3_08387-T1/TRIUR3_08748-T1/TRIUR3_10099-T1/TRIUR3_10670-T1/TRIUR3_11009-T1/TRIUR3_11010-T1/TRIUR3_11476-T1/TRIUR3_12537-T1/TRIUR3_13224-T1/TRIUR3_13960-T1/TRIUR3_14109-T1/TRIUR3_14237-T1/TRIUR3_15199-T1…	52	T. urartu
BP	GO:0016129	phytosteroid biosynthetic process	13/3283	0.00517277	0.265673	0.259183	TRIUR3_04574-T1/TRIUR3_06881-T1/TRIUR3_13252-T1/TRIUR3_19898-T1/TRIUR3_29045-T1/TRIUR3_31706-T1/TRIUR3_34530-T1	7	T. urartu
BP	GO:0019682	glyceraldehyde-3-phosphate metabolic process	13/3283	0.00517277	0.265673	0.259183	TRIUR3_01707-T1/TRIUR3_12858-T1/TRIUR3_19186-T1/TRIUR3_22282-T1/TRIUR3_22969-T1/TRIUR3_24738-T1/TRIUR3_33302-T1	7	T. urartu
BP	GO:0072593	reactive oxygen species metabolic process	37/3283	0.00566938	0.27998	0.27314	TRIUR3_10609-T1/TRIUR3_10966-T1/TRIUR3_12515-T1/TRIUR3_15946-T1/TRIUR3_17429-T1/TRIUR3_18522-T1/TRIUR3_18790-T1/TRIUR3_20326-T1/TRIUR3_23603-T1/TRIUR3_26505-T1/TRIUR3_28595-T1/TRIUR3_29502-T1/TRIUR3_30421-T1/TRIUR3_31187-T1	14	T. urartu
BP	GO:1901701	cellular response to oxygen-containing compound	154/3283	0.0067391	0.309649	0.302084	TRIUR3_01939-T1/TRIUR3_02637-T1/TRIUR3_03004-T1/TRIUR3_03839-T1/TRIUR3_08387-T1/TRIUR3_08748-T1/TRIUR3_09997-T1/TRIUR3_11038-T1/TRIUR3_12483-T1/TRIUR3_12494-T1/TRIUR3_12515-T1/TRIUR3_12942-T1/TRIUR3_13960-T1/TRIUR3_14704-T1/TRIUR3_15090-T1/TRIUR3_17429-T1/TRIUR3_17462-T1/TRIUR3_18522-T1/TRIUR3_18790-T1/TRIUR3_19435-T1/TRIUR3_20270-T1/TRIUR3_21160-T1/TRIUR3_23124-T1/TRIUR3_23521-T1/TRIUR3_23584-T1…	42	T. urartu
BP	GO:0019748	secondary metabolic process	34/3283	0.00685932	0.309649	0.302084	TRIUR3_01939-T1/TRIUR3_02376-T1/TRIUR3_03008-T1/TRIUR3_04574-T1/TRIUR3_19862-T1/TRIUR3_21101-T1/TRIUR3_23521-T1/TRIUR3_27242-T1/TRIUR3_27552-T1/TRIUR3_29470-T1/TRIUR3_30436-T1/TRIUR3_31885-T1/TRIUR3_35073-T1	13	T. urartu
BP	GO:0006694	steroid biosynthetic process	20/3283	0.00699363	0.309649	0.302084	TRIUR3_04574-T1/TRIUR3_06520-T1/TRIUR3_06881-T1/TRIUR3_10786-T1/TRIUR3_13252-T1/TRIUR3_19898-T1/TRIUR3_29045-T1/TRIUR3_31706-T1/TRIUR3_34530-T1	9	T. urartu
BP	GO:0006833	water transport	17/3283	0.0079094	0.327602	0.319599	TRIUR3_04548-T1/TRIUR3_09724-T1/TRIUR3_17138-T1/TRIUR3_22736-T1/TRIUR3_24886-T1/TRIUR3_25495-T1/TRIUR3_27810-T1/TRIUR3_31228-T1	8	T. urartu
BP	GO:0042044	fluid transport	17/3283	0.0079094	0.327602	0.319599	TRIUR3_04548-T1/TRIUR3_09724-T1/TRIUR3_17138-T1/TRIUR3_22736-T1/TRIUR3_24886-T1/TRIUR3_25495-T1/TRIUR3_27810-T1/TRIUR3_31228-T1	8	T. urartu
BP	GO:0009765	photosynthesis, light harvesting	14/3283	0.00867019	0.337349	0.329108	TRIUR3_08219-T1/TRIUR3_10966-T1/TRIUR3_11066-T1/TRIUR3_18701-T1/TRIUR3_19502-T1/TRIUR3_22828-T1/TRIUR3_24266-T1	7	T. urartu
BP	GO:0042743	hydrogen peroxide metabolic process	14/3283	0.00867019	0.337349	0.329108	TRIUR3_15946-T1/TRIUR3_18522-T1/TRIUR3_20326-T1/TRIUR3_23603-T1/TRIUR3_26505-T1/TRIUR3_30421-T1/TRIUR3_31187-T1	7	T. urartu
BP	GO:0009694	jasmonic acid metabolic process	11/3283	0.008986	0.339354	0.331063	TRIUR3_10904-T1/TRIUR3_13175-T1/TRIUR3_14392-T1/TRIUR3_24427-T1/TRIUR3_24926-T1/TRIUR3_25644-T1	6	T. urartu
BP	GO:0009767	photosynthetic electron transport chain	21/3283	0.0102152	0.374752	0.365597	TRIUR3_02037-T1/TRIUR3_04317-T1/TRIUR3_08967-T1/TRIUR3_10966-T1/TRIUR3_16628-T1/TRIUR3_19502-T1/TRIUR3_28502-T1/TRIUR3_30515-T1/TRIUR3_31112-T1	9	T. urartu
BP	GO:0009266	response to temperature stimulus	127/3283	0.0108505	0.387003	0.377548	TRIUR3_01939-T1/TRIUR3_02376-T1/TRIUR3_02854-T1/TRIUR3_03487-T1/TRIUR3_04012-T1/TRIUR3_04318-T1/TRIUR3_04661-T1/TRIUR3_05939-T1/TRIUR3_07487-T1/TRIUR3_07806-T1/TRIUR3_07901-T1/TRIUR3_09199-T1/TRIUR3_10099-T1/TRIUR3_10394-T1/TRIUR3_11009-T1/TRIUR3_11010-T1/TRIUR3_14109-T1/TRIUR3_14704-T1/TRIUR3_16628-T1/TRIUR3_18168-T1/TRIUR3_20327-T1/TRIUR3_20630-T1/TRIUR3_21621-T1/TRIUR3_21893-T1/TRIUR3_22200-T1…	35	T. urartu
BP	GO:0009753	response to jasmonic acid	36/3283	0.0117807	0.39899	0.389242	TRIUR3_03004-T1/TRIUR3_13175-T1/TRIUR3_14904-T1/TRIUR3_18790-T1/TRIUR3_21258-T1/TRIUR3_24926-T1/TRIUR3_25644-T1/TRIUR3_26398-T1/TRIUR3_29045-T1/TRIUR3_30803-T1/TRIUR3_32679-T1/TRIUR3_33897-T1/TRIUR3_35106-T1	13	T. urartu
BP	GO:0065003	protein-containing complex assembly	195/3283	0.0118081	0.39899	0.389242	TRIUR3_00510-T1/TRIUR3_01017-T1/TRIUR3_01297-T1/TRIUR3_01794-T1/TRIUR3_02659-T1/TRIUR3_03467-T1/TRIUR3_03823-T1/TRIUR3_04219-T1/TRIUR3_04548-T1/TRIUR3_05020-T1/TRIUR3_05116-T1/TRIUR3_06052-T1/TRIUR3_06330-T1/TRIUR3_06506-T1/TRIUR3_10110-T1/TRIUR3_10247-T1/TRIUR3_10657-T1/TRIUR3_10966-T1/TRIUR3_11043-T1/TRIUR3_11607-T1/TRIUR3_11739-T1/TRIUR3_13960-T1/TRIUR3_14569-T1/TRIUR3_16214-T1/TRIUR3_16920-T1…	50	T. urartu
BP	GO:0009642	response to light intensity	40/3283	0.0123057	0.405141	0.395243	TRIUR3_02044-T1/TRIUR3_07422-T1/TRIUR3_07901-T1/TRIUR3_08219-T1/TRIUR3_09199-T1/TRIUR3_10099-T1/TRIUR3_10966-T1/TRIUR3_19502-T1/TRIUR3_22828-T1/TRIUR3_24266-T1/TRIUR3_24491-T1/TRIUR3_25644-T1/TRIUR3_28595-T1/TRIUR3_33396-T1	14	T. urartu
BP	GO:0055114	oxidation-reduction process	299/3283	0.0137059	0.43996	0.429212	TRIUR3_01707-T1/TRIUR3_01939-T1/TRIUR3_02037-T1/TRIUR3_02044-T1/TRIUR3_02269-T1/TRIUR3_02863-T1/TRIUR3_03008-T1/TRIUR3_03078-T1/TRIUR3_04317-T1/TRIUR3_04456-T1/TRIUR3_04662-T1/TRIUR3_05855-T1/TRIUR3_06445-T1/TRIUR3_06520-T1/TRIUR3_06881-T1/TRIUR3_08033-T1/TRIUR3_08397-T1/TRIUR3_08967-T1/TRIUR3_09417-T1/TRIUR3_10099-T1/TRIUR3_10966-T1/TRIUR3_11458-T1/TRIUR3_11466-T1/TRIUR3_11825-T1/TRIUR3_12942-T1…	72	T. urartu
BP	GO:0008202	steroid metabolic process	33/3283	0.0144109	0.441267	0.430487	TRIUR3_02863-T1/TRIUR3_04574-T1/TRIUR3_04662-T1/TRIUR3_06520-T1/TRIUR3_06881-T1/TRIUR3_10786-T1/TRIUR3_13252-T1/TRIUR3_19898-T1/TRIUR3_24926-T1/TRIUR3_29045-T1/TRIUR3_31706-T1/TRIUR3_34530-T1	12	T. urartu
BP	GO:0009725	response to hormone	338/3283	0.0148175	0.441267	0.430487	TRIUR3_01368-T1/TRIUR3_01584-T1/TRIUR3_02637-T1/TRIUR3_03004-T1/TRIUR3_03008-T1/TRIUR3_03598-T1/TRIUR3_03839-T1/TRIUR3_04318-T1/TRIUR3_05972-T1/TRIUR3_07806-T1/TRIUR3_08387-T1/TRIUR3_09199-T1/TRIUR3_09997-T1/TRIUR3_10099-T1/TRIUR3_10525-T1/TRIUR3_10657-T1/TRIUR3_10966-T1/TRIUR3_11009-T1/TRIUR3_11038-T1/TRIUR3_11376-T1/TRIUR3_11874-T1/TRIUR3_12483-T1/TRIUR3_12494-T1/TRIUR3_12515-T1/TRIUR3_12719-T1…	80	T. urartu
BP	GO:0016132	brassinosteroid biosynthetic process	12/3283	0.0151213	0.441267	0.430487	TRIUR3_04574-T1/TRIUR3_06881-T1/TRIUR3_13252-T1/TRIUR3_29045-T1/TRIUR3_31706-T1/TRIUR3_34530-T1	6	T. urartu
BP	GO:0120178	steroid hormone biosynthetic process	12/3283	0.0151213	0.441267	0.430487	TRIUR3_04574-T1/TRIUR3_06881-T1/TRIUR3_13252-T1/TRIUR3_29045-T1/TRIUR3_31706-T1/TRIUR3_34530-T1	6	T. urartu
BP	GO:0034220	ion transmembrane transport	175/3283	0.015668	0.447061	0.436139	TRIUR3_00212-T1/TRIUR3_00739-T1/TRIUR3_02444-T1/TRIUR3_03126-T1/TRIUR3_03272-T1/TRIUR3_03891-T1/TRIUR3_04116-T1/TRIUR3_04548-T1/TRIUR3_05942-T1/TRIUR3_06510-T1/TRIUR3_08357-T1/TRIUR3_09199-T1/TRIUR3_09724-T1/TRIUR3_12596-T1/TRIUR3_12658-T1/TRIUR3_13810-T1/TRIUR3_16873-T1/TRIUR3_17138-T1/TRIUR3_17317-T1/TRIUR3_17371-T1/TRIUR3_17628-T1/TRIUR3_19071-T1/TRIUR3_19531-T1/TRIUR3_19641-T1/TRIUR3_21232-T1…	45	T. urartu
BP	GO:1903825	organic acid transmembrane transport	30/3283	0.0176422	0.480182	0.468451	TRIUR3_00212-T1/TRIUR3_02444-T1/TRIUR3_04116-T1/TRIUR3_05942-T1/TRIUR3_17628-T1/TRIUR3_19531-T1/TRIUR3_22646-T1/TRIUR3_23837-T1/TRIUR3_26958-T1/TRIUR3_28260-T1/TRIUR3_28820-T1	11	T. urartu
BP	GO:1905039	carboxylic acid transmembrane transport	30/3283	0.0176422	0.480182	0.468451	TRIUR3_00212-T1/TRIUR3_02444-T1/TRIUR3_04116-T1/TRIUR3_05942-T1/TRIUR3_17628-T1/TRIUR3_19531-T1/TRIUR3_22646-T1/TRIUR3_23837-T1/TRIUR3_26958-T1/TRIUR3_28260-T1/TRIUR3_28820-T1	11	T. urartu
BP	GO:0010817	regulation of hormone levels	83/3283	0.0179882	0.480182	0.468451	TRIUR3_01584-T1/TRIUR3_03004-T1/TRIUR3_04574-T1/TRIUR3_05972-T1/TRIUR3_06881-T1/TRIUR3_10904-T1/TRIUR3_12537-T1/TRIUR3_13175-T1/TRIUR3_13252-T1/TRIUR3_14392-T1/TRIUR3_17249-T1/TRIUR3_20323-T1/TRIUR3_20534-T1/TRIUR3_21048-T1/TRIUR3_23120-T1/TRIUR3_24427-T1/TRIUR3_24926-T1/TRIUR3_24970-T1/TRIUR3_25644-T1/TRIUR3_29045-T1/TRIUR3_31706-T1/TRIUR3_32100-T1/TRIUR3_34129-T1/TRIUR3_34530-T1	24	T. urartu
BP	GO:0042445	hormone metabolic process	58/3283	0.0186335	0.480182	0.468451	TRIUR3_03004-T1/TRIUR3_04574-T1/TRIUR3_06881-T1/TRIUR3_10904-T1/TRIUR3_13175-T1/TRIUR3_13252-T1/TRIUR3_14392-T1/TRIUR3_20323-T1/TRIUR3_20534-T1/TRIUR3_23120-T1/TRIUR3_24427-T1/TRIUR3_24926-T1/TRIUR3_24970-T1/TRIUR3_25644-T1/TRIUR3_29045-T1/TRIUR3_31706-T1/TRIUR3_34129-T1/TRIUR3_34530-T1	18	T. urartu
BP	GO:0009719	response to endogenous stimulus	346/3283	0.0186987	0.480182	0.468451	TRIUR3_01368-T1/TRIUR3_01584-T1/TRIUR3_02637-T1/TRIUR3_03004-T1/TRIUR3_03008-T1/TRIUR3_03598-T1/TRIUR3_03839-T1/TRIUR3_04318-T1/TRIUR3_05972-T1/TRIUR3_07806-T1/TRIUR3_08387-T1/TRIUR3_09199-T1/TRIUR3_09997-T1/TRIUR3_10099-T1/TRIUR3_10525-T1/TRIUR3_10657-T1/TRIUR3_10966-T1/TRIUR3_11009-T1/TRIUR3_11038-T1/TRIUR3_11376-T1/TRIUR3_11874-T1/TRIUR3_12483-T1/TRIUR3_12494-T1/TRIUR3_12515-T1/TRIUR3_12719-T1…	81	T. urartu
BP	GO:0016125	sterol metabolic process	23/3283	0.019817	0.484084	0.472258	TRIUR3_04662-T1/TRIUR3_06520-T1/TRIUR3_06881-T1/TRIUR3_10786-T1/TRIUR3_13252-T1/TRIUR3_19898-T1/TRIUR3_24926-T1/TRIUR3_29045-T1/TRIUR3_31706-T1	9	T. urartu
BP	GO:0051259	protein complex oligomerization	23/3283	0.019817	0.484084	0.472258	TRIUR3_03467-T1/TRIUR3_04548-T1/TRIUR3_13960-T1/TRIUR3_16920-T1/TRIUR3_17429-T1/TRIUR3_19593-T1/TRIUR3_23443-T1/TRIUR3_25789-T1/TRIUR3_31187-T1	9	T. urartu
BP	GO:0051260	protein homooligomerization	16/3283	0.0203416	0.484084	0.472258	TRIUR3_03467-T1/TRIUR3_04548-T1/TRIUR3_13960-T1/TRIUR3_17429-T1/TRIUR3_19593-T1/TRIUR3_25789-T1/TRIUR3_31187-T1	7	T. urartu
BP	GO:0071229	cellular response to acid chemical	110/3283	0.0203587	0.484084	0.472258	TRIUR3_02637-T1/TRIUR3_03004-T1/TRIUR3_03839-T1/TRIUR3_09997-T1/TRIUR3_11038-T1/TRIUR3_12483-T1/TRIUR3_12515-T1/TRIUR3_13960-T1/TRIUR3_14704-T1/TRIUR3_15090-T1/TRIUR3_17462-T1/TRIUR3_18522-T1/TRIUR3_18790-T1/TRIUR3_20270-T1/TRIUR3_21160-T1/TRIUR3_23124-T1/TRIUR3_23521-T1/TRIUR3_23584-T1/TRIUR3_23754-T1/TRIUR3_25644-T1/TRIUR3_27437-T1/TRIUR3_27557-T1/TRIUR3_28409-T1/TRIUR3_28595-T1/TRIUR3_29045-T1…	30	T. urartu
BP	GO:0015849	organic acid transport	35/3283	0.0234702	0.488783	0.476842	TRIUR3_00212-T1/TRIUR3_02444-T1/TRIUR3_04116-T1/TRIUR3_05942-T1/TRIUR3_17628-T1/TRIUR3_19531-T1/TRIUR3_21204-T1/TRIUR3_22646-T1/TRIUR3_23837-T1/TRIUR3_26958-T1/TRIUR3_28260-T1/TRIUR3_28820-T1	12	T. urartu
BP	GO:0046942	carboxylic acid transport	35/3283	0.0234702	0.488783	0.476842	TRIUR3_00212-T1/TRIUR3_02444-T1/TRIUR3_04116-T1/TRIUR3_05942-T1/TRIUR3_17628-T1/TRIUR3_19531-T1/TRIUR3_21204-T1/TRIUR3_22646-T1/TRIUR3_23837-T1/TRIUR3_26958-T1/TRIUR3_28260-T1/TRIUR3_28820-T1	12	T. urartu
BP	GO:0009853	photorespiration	13/3283	0.0236486	0.488783	0.476842	TRIUR3_02269-T1/TRIUR3_05942-T1/TRIUR3_18225-T1/TRIUR3_20270-T1/TRIUR3_26331-T1/TRIUR3_34235-T1	6	T. urartu
BP	GO:0015718	monocarboxylic acid transport	13/3283	0.0236486	0.488783	0.476842	TRIUR3_04116-T1/TRIUR3_05942-T1/TRIUR3_17628-T1/TRIUR3_21204-T1/TRIUR3_22646-T1/TRIUR3_26958-T1	6	T. urartu
BP	GO:0042446	hormone biosynthetic process	39/3283	0.0237811	0.488783	0.476842	TRIUR3_04574-T1/TRIUR3_06881-T1/TRIUR3_10904-T1/TRIUR3_13252-T1/TRIUR3_14392-T1/TRIUR3_24427-T1/TRIUR3_24926-T1/TRIUR3_24970-T1/TRIUR3_25644-T1/TRIUR3_29045-T1/TRIUR3_31706-T1/TRIUR3_34129-T1/TRIUR3_34530-T1	13	T. urartu
BP	GO:0006081	cellular aldehyde metabolic process	20/3283	0.0240309	0.488783	0.476842	TRIUR3_01707-T1/TRIUR3_12858-T1/TRIUR3_19186-T1/TRIUR3_20039-T1/TRIUR3_22282-T1/TRIUR3_22969-T1/TRIUR3_24738-T1/TRIUR3_33302-T1	8	T. urartu
BP	GO:0009644	response to high light intensity	20/3283	0.0240309	0.488783	0.476842	TRIUR3_07422-T1/TRIUR3_07901-T1/TRIUR3_08219-T1/TRIUR3_10099-T1/TRIUR3_10966-T1/TRIUR3_19502-T1/TRIUR3_22828-T1/TRIUR3_24266-T1	8	T. urartu
BP	GO:0044550	secondary metabolite biosynthetic process	20/3283	0.0240309	0.488783	0.476842	TRIUR3_02376-T1/TRIUR3_03008-T1/TRIUR3_19862-T1/TRIUR3_21101-T1/TRIUR3_27552-T1/TRIUR3_29470-T1/TRIUR3_30436-T1/TRIUR3_35073-T1	8	T. urartu
BP	GO:0051187	cofactor catabolic process	20/3283	0.0240309	0.488783	0.476842	TRIUR3_03429-T1/TRIUR3_15946-T1/TRIUR3_18522-T1/TRIUR3_20326-T1/TRIUR3_23603-T1/TRIUR3_26505-T1/TRIUR3_30421-T1/TRIUR3_31187-T1	8	T. urartu
BP	GO:0098656	anion transmembrane transport	64/3283	0.025419	0.488783	0.476842	TRIUR3_00212-T1/TRIUR3_02444-T1/TRIUR3_03126-T1/TRIUR3_03891-T1/TRIUR3_04116-T1/TRIUR3_05942-T1/TRIUR3_12658-T1/TRIUR3_16873-T1/TRIUR3_17317-T1/TRIUR3_17628-T1/TRIUR3_19531-T1/TRIUR3_21232-T1/TRIUR3_22646-T1/TRIUR3_22736-T1/TRIUR3_23837-T1/TRIUR3_26958-T1/TRIUR3_28260-T1/TRIUR3_28820-T1/TRIUR3_33835-T1	19	T. urartu
BP	GO:0009607	response to biotic stimulus	185/3283	0.0263566	0.488783	0.476842	TRIUR3_02376-T1/TRIUR3_03004-T1/TRIUR3_03344-T1/TRIUR3_03487-T1/TRIUR3_03928-T1/TRIUR3_05116-T1/TRIUR3_05939-T1/TRIUR3_09199-T1/TRIUR3_09275-T1/TRIUR3_09997-T1/TRIUR3_11458-T1/TRIUR3_12248-T1/TRIUR3_13175-T1/TRIUR3_14109-T1/TRIUR3_14933-T1/TRIUR3_16628-T1/TRIUR3_16912-T1/TRIUR3_17630-T1/TRIUR3_18924-T1/TRIUR3_19071-T1/TRIUR3_20323-T1/TRIUR3_20327-T1/TRIUR3_21621-T1/TRIUR3_22795-T1/TRIUR3_23124-T1…	46	T. urartu
BP	GO:0043207	response to external biotic stimulus	185/3283	0.0263566	0.488783	0.476842	TRIUR3_02376-T1/TRIUR3_03004-T1/TRIUR3_03344-T1/TRIUR3_03487-T1/TRIUR3_03928-T1/TRIUR3_05116-T1/TRIUR3_05939-T1/TRIUR3_09199-T1/TRIUR3_09275-T1/TRIUR3_09997-T1/TRIUR3_11458-T1/TRIUR3_12248-T1/TRIUR3_13175-T1/TRIUR3_14109-T1/TRIUR3_14933-T1/TRIUR3_16628-T1/TRIUR3_16912-T1/TRIUR3_17630-T1/TRIUR3_18924-T1/TRIUR3_19071-T1/TRIUR3_20323-T1/TRIUR3_20327-T1/TRIUR3_21621-T1/TRIUR3_22795-T1/TRIUR3_23124-T1…	46	T. urartu
BP	GO:0006066	alcohol metabolic process	24/3283	0.0265081	0.488783	0.476842	TRIUR3_01939-T1/TRIUR3_05680-T1/TRIUR3_10609-T1/TRIUR3_14767-T1/TRIUR3_19898-T1/TRIUR3_22282-T1/TRIUR3_23521-T1/TRIUR3_26782-T1/TRIUR3_31706-T1	9	T. urartu
BP	GO:0009312	oligosaccharide biosynthetic process	10/3283	0.026647	0.488783	0.476842	TRIUR3_07980-T1/TRIUR3_12456-T1/TRIUR3_12719-T1/TRIUR3_31106-T1/TRIUR3_33822-T1	5	T. urartu
BP	GO:0009695	jasmonic acid biosynthetic process	10/3283	0.026647	0.488783	0.476842	TRIUR3_10904-T1/TRIUR3_14392-T1/TRIUR3_24427-T1/TRIUR3_24926-T1/TRIUR3_25644-T1	5	T. urartu
BP	GO:0098661	inorganic anion transmembrane transport	10/3283	0.026647	0.488783	0.476842	TRIUR3_03126-T1/TRIUR3_12658-T1/TRIUR3_16873-T1/TRIUR3_17317-T1/TRIUR3_22736-T1	5	T. urartu
BP	GO:0070887	cellular response to chemical stimulus	304/3283	0.02841	0.51378	0.501229	TRIUR3_01584-T1/TRIUR3_01939-T1/TRIUR3_02637-T1/TRIUR3_03004-T1/TRIUR3_03598-T1/TRIUR3_03839-T1/TRIUR3_05972-T1/TRIUR3_08387-T1/TRIUR3_08748-T1/TRIUR3_09417-T1/TRIUR3_09997-T1/TRIUR3_11038-T1/TRIUR3_11376-T1/TRIUR3_11458-T1/TRIUR3_11825-T1/TRIUR3_12483-T1/TRIUR3_12494-T1/TRIUR3_12515-T1/TRIUR3_12942-T1/TRIUR3_13118-T1/TRIUR3_13960-T1/TRIUR3_14704-T1/TRIUR3_15090-T1/TRIUR3_15753-T1/TRIUR3_15946-T1…	71	T. urartu
BP	GO:0010016	shoot system morphogenesis	40/3283	0.0293062	0.522628	0.50986	TRIUR3_02444-T1/TRIUR3_03598-T1/TRIUR3_09997-T1/TRIUR3_12537-T1/TRIUR3_17467-T1/TRIUR3_21048-T1/TRIUR3_22646-T1/TRIUR3_23073-T1/TRIUR3_23521-T1/TRIUR3_23837-T1/TRIUR3_29045-T1/TRIUR3_30537-T1/TRIUR3_32100-T1	13	T. urartu
BP	GO:0009740	gibberellic acid mediated signaling pathway	14/3283	0.0348824	0.597187	0.582598	TRIUR3_14704-T1/TRIUR3_17462-T1/TRIUR3_18790-T1/TRIUR3_28409-T1/TRIUR3_31106-T1/TRIUR3_34129-T1	6	T. urartu
BP	GO:0010476	gibberellin mediated signaling pathway	14/3283	0.0348824	0.597187	0.582598	TRIUR3_14704-T1/TRIUR3_17462-T1/TRIUR3_18790-T1/TRIUR3_28409-T1/TRIUR3_31106-T1/TRIUR3_34129-T1	6	T. urartu
BP	GO:0071370	cellular response to gibberellin stimulus	14/3283	0.0348824	0.597187	0.582598	TRIUR3_14704-T1/TRIUR3_17462-T1/TRIUR3_18790-T1/TRIUR3_28409-T1/TRIUR3_31106-T1/TRIUR3_34129-T1	6	T. urartu
BP	GO:0008299	isoprenoid biosynthetic process	33/3283	0.0362138	0.604062	0.589305	TRIUR3_01939-T1/TRIUR3_06881-T1/TRIUR3_08008-T1/TRIUR3_10609-T1/TRIUR3_12858-T1/TRIUR3_22969-T1/TRIUR3_23521-T1/TRIUR3_26327-T1/TRIUR3_32100-T1/TRIUR3_33302-T1/TRIUR3_34129-T1	11	T. urartu
BP	GO:0044419	interspecies interaction between organisms	198/3283	0.0362249	0.604062	0.589305	TRIUR3_02269-T1/TRIUR3_02376-T1/TRIUR3_03004-T1/TRIUR3_03344-T1/TRIUR3_03928-T1/TRIUR3_05116-T1/TRIUR3_09199-T1/TRIUR3_09275-T1/TRIUR3_09997-T1/TRIUR3_11458-T1/TRIUR3_12248-T1/TRIUR3_13175-T1/TRIUR3_14109-T1/TRIUR3_14933-T1/TRIUR3_16628-T1/TRIUR3_16912-T1/TRIUR3_17630-T1/TRIUR3_18225-T1/TRIUR3_18924-T1/TRIUR3_19071-T1/TRIUR3_20323-T1/TRIUR3_20327-T1/TRIUR3_21621-T1/TRIUR3_22795-T1/TRIUR3_23124-T1…	48	T. urartu
BP	GO:0009416	response to light stimulus	189/3283	0.0373878	0.615461	0.600425	TRIUR3_02044-T1/TRIUR3_06130-T1/TRIUR3_07422-T1/TRIUR3_07901-T1/TRIUR3_08219-T1/TRIUR3_09199-T1/TRIUR3_10099-T1/TRIUR3_10399-T1/TRIUR3_10966-T1/TRIUR3_11066-T1/TRIUR3_11916-T1/TRIUR3_12537-T1/TRIUR3_14695-T1/TRIUR3_14704-T1/TRIUR3_15090-T1/TRIUR3_16080-T1/TRIUR3_18168-T1/TRIUR3_18335-T1/TRIUR3_18701-T1/TRIUR3_19502-T1/TRIUR3_19668-T1/TRIUR3_20270-T1/TRIUR3_21048-T1/TRIUR3_21145-T1/TRIUR3_21258-T1…	46	T. urartu
BP	GO:0016128	phytosteroid metabolic process	18/3283	0.0399486	0.637897	0.622313	TRIUR3_04574-T1/TRIUR3_06881-T1/TRIUR3_13252-T1/TRIUR3_19898-T1/TRIUR3_29045-T1/TRIUR3_31706-T1/TRIUR3_34530-T1	7	T. urartu
BP	GO:1901000	regulation of response to salt stress	18/3283	0.0399486	0.637897	0.622313	TRIUR3_03344-T1/TRIUR3_12483-T1/TRIUR3_14109-T1/TRIUR3_20327-T1/TRIUR3_23124-T1/TRIUR3_23521-T1/TRIUR3_24250-T1	7	T. urartu
BP	GO:0062197	cellular response to chemical stress	50/3283	0.0405317	0.637897	0.622313	TRIUR3_08387-T1/TRIUR3_09417-T1/TRIUR3_11458-T1/TRIUR3_11825-T1/TRIUR3_15946-T1/TRIUR3_17429-T1/TRIUR3_20326-T1/TRIUR3_21265-T1/TRIUR3_25500-T1/TRIUR3_26505-T1/TRIUR3_26766-T1/TRIUR3_28595-T1/TRIUR3_29502-T1/TRIUR3_30421-T1/TRIUR3_33378-T1	15	T. urartu
BP	GO:0033993	response to lipid	176/3283	0.0408306	0.637897	0.622313	TRIUR3_02637-T1/TRIUR3_03839-T1/TRIUR3_04318-T1/TRIUR3_07806-T1/TRIUR3_09199-T1/TRIUR3_09997-T1/TRIUR3_10099-T1/TRIUR3_10525-T1/TRIUR3_11009-T1/TRIUR3_11038-T1/TRIUR3_12483-T1/TRIUR3_12494-T1/TRIUR3_12515-T1/TRIUR3_12719-T1/TRIUR3_14704-T1/TRIUR3_15090-T1/TRIUR3_17462-T1/TRIUR3_18790-T1/TRIUR3_19198-T1/TRIUR3_19273-T1/TRIUR3_19641-T1/TRIUR3_21160-T1/TRIUR3_21204-T1/TRIUR3_22646-T1/TRIUR3_23124-T1…	43	T. urartu
BP	GO:0009624	response to nematode	11/3283	0.0413646	0.637897	0.622313	TRIUR3_09199-T1/TRIUR3_19071-T1/TRIUR3_25241-T1/TRIUR3_26958-T1/TRIUR3_27993-T1	5	T. urartu
BP	GO:0008643	carbohydrate transport	22/3283	0.0428736	0.637897	0.622313	TRIUR3_05942-T1/TRIUR3_08357-T1/TRIUR3_19593-T1/TRIUR3_19877-T1/TRIUR3_26958-T1/TRIUR3_27175-T1/TRIUR3_27939-T1/TRIUR3_28114-T1	8	T. urartu
BP	GO:0034219	carbohydrate transmembrane transport	22/3283	0.0428736	0.637897	0.622313	TRIUR3_05942-T1/TRIUR3_08357-T1/TRIUR3_19593-T1/TRIUR3_19877-T1/TRIUR3_26958-T1/TRIUR3_27175-T1/TRIUR3_27939-T1/TRIUR3_28114-T1	8	T. urartu
BP	GO:0042493	response to drug	94/3283	0.0431178	0.637897	0.622313	TRIUR3_02376-T1/TRIUR3_03928-T1/TRIUR3_05942-T1/TRIUR3_07901-T1/TRIUR3_08387-T1/TRIUR3_08748-T1/TRIUR3_09199-T1/TRIUR3_10099-T1/TRIUR3_14904-T1/TRIUR3_17516-T1/TRIUR3_18522-T1/TRIUR3_18790-T1/TRIUR3_21232-T1/TRIUR3_23521-T1/TRIUR3_24427-T1/TRIUR3_25644-T1/TRIUR3_27175-T1/TRIUR3_28260-T1/TRIUR3_28595-T1/TRIUR3_28939-T1/TRIUR3_29765-T1/TRIUR3_30803-T1/TRIUR3_31187-T1/TRIUR3_33804-T1/TRIUR3_33897-T1	25	T. urartu
BP	GO:0009737	response to abscisic acid	135/3283	0.0437188	0.637897	0.622313	TRIUR3_02637-T1/TRIUR3_03839-T1/TRIUR3_04318-T1/TRIUR3_07806-T1/TRIUR3_09199-T1/TRIUR3_09997-T1/TRIUR3_10099-T1/TRIUR3_11009-T1/TRIUR3_11038-T1/TRIUR3_12483-T1/TRIUR3_12494-T1/TRIUR3_12515-T1/TRIUR3_12719-T1/TRIUR3_15090-T1/TRIUR3_17462-T1/TRIUR3_18790-T1/TRIUR3_19198-T1/TRIUR3_19273-T1/TRIUR3_19641-T1/TRIUR3_21160-T1/TRIUR3_21204-T1/TRIUR3_22646-T1/TRIUR3_23124-T1/TRIUR3_23521-T1/TRIUR3_23584-T1…	34	T. urartu
BP	GO:0097305	response to alcohol	135/3283	0.0437188	0.637897	0.622313	TRIUR3_02637-T1/TRIUR3_03839-T1/TRIUR3_04318-T1/TRIUR3_07806-T1/TRIUR3_09199-T1/TRIUR3_09997-T1/TRIUR3_10099-T1/TRIUR3_11009-T1/TRIUR3_11038-T1/TRIUR3_12483-T1/TRIUR3_12494-T1/TRIUR3_12515-T1/TRIUR3_12719-T1/TRIUR3_15090-T1/TRIUR3_17462-T1/TRIUR3_18790-T1/TRIUR3_19198-T1/TRIUR3_19273-T1/TRIUR3_19641-T1/TRIUR3_21160-T1/TRIUR3_21204-T1/TRIUR3_22646-T1/TRIUR3_23124-T1/TRIUR3_23521-T1/TRIUR3_23584-T1…	34	T. urartu
BP	GO:0034622	cellular protein-containing complex assembly	163/3283	0.0445437	0.642631	0.626931	TRIUR3_00510-T1/TRIUR3_01017-T1/TRIUR3_01297-T1/TRIUR3_01794-T1/TRIUR3_02659-T1/TRIUR3_03823-T1/TRIUR3_04219-T1/TRIUR3_05020-T1/TRIUR3_05116-T1/TRIUR3_06052-T1/TRIUR3_06330-T1/TRIUR3_06506-T1/TRIUR3_10110-T1/TRIUR3_10247-T1/TRIUR3_10657-T1/TRIUR3_10966-T1/TRIUR3_11043-T1/TRIUR3_11607-T1/TRIUR3_11739-T1/TRIUR3_14569-T1/TRIUR3_16214-T1/TRIUR3_18701-T1/TRIUR3_19668-T1/TRIUR3_20376-T1/TRIUR3_21258-T1…	40	T. urartu
BP	GO:0009605	response to external stimulus	287/3283	0.0458466	0.654078	0.638099	TRIUR3_02044-T1/TRIUR3_02376-T1/TRIUR3_03004-T1/TRIUR3_03344-T1/TRIUR3_03487-T1/TRIUR3_03928-T1/TRIUR3_05116-T1/TRIUR3_05939-T1/TRIUR3_09199-T1/TRIUR3_09275-T1/TRIUR3_09997-T1/TRIUR3_10099-T1/TRIUR3_10670-T1/TRIUR3_11458-T1/TRIUR3_12248-T1/TRIUR3_12658-T1/TRIUR3_13175-T1/TRIUR3_13960-T1/TRIUR3_14030-T1/TRIUR3_14109-T1/TRIUR3_14933-T1/TRIUR3_16628-T1/TRIUR3_16912-T1/TRIUR3_17630-T1/TRIUR3_18924-T1…	66	T. urartu
BP	GO:0043933	protein-containing complex subunit organization	216/3283	0.0488776	0.675579	0.659074	TRIUR3_00510-T1/TRIUR3_01017-T1/TRIUR3_01297-T1/TRIUR3_01794-T1/TRIUR3_02659-T1/TRIUR3_03467-T1/TRIUR3_03823-T1/TRIUR3_04219-T1/TRIUR3_04548-T1/TRIUR3_05020-T1/TRIUR3_05116-T1/TRIUR3_06052-T1/TRIUR3_06330-T1/TRIUR3_06506-T1/TRIUR3_10110-T1/TRIUR3_10247-T1/TRIUR3_10657-T1/TRIUR3_10966-T1/TRIUR3_11043-T1/TRIUR3_11607-T1/TRIUR3_11638-T1/TRIUR3_11739-T1/TRIUR3_13960-T1/TRIUR3_14569-T1/TRIUR3_16214-T1…	51	T. urartu
BP	GO:0010109	regulation of photosynthesis	15/3283	0.0490483	0.675579	0.659074	TRIUR3_02269-T1/TRIUR3_10966-T1/TRIUR3_16533-T1/TRIUR3_18225-T1/TRIUR3_19502-T1/TRIUR3_34525-T1	6	T. urartu
BP	GO:1901002	positive regulation of response to salt stress	15/3283	0.0490483	0.675579	0.659074	TRIUR3_03344-T1/TRIUR3_12483-T1/TRIUR3_14109-T1/TRIUR3_20327-T1/TRIUR3_23124-T1/TRIUR3_24250-T1	6	T. urartu
BP	GO:0051707	response to other organism	183/3283	0.0494583	0.675579	0.659074	TRIUR3_02376-T1/TRIUR3_03004-T1/TRIUR3_03344-T1/TRIUR3_03928-T1/TRIUR3_05116-T1/TRIUR3_09199-T1/TRIUR3_09275-T1/TRIUR3_09997-T1/TRIUR3_11458-T1/TRIUR3_12248-T1/TRIUR3_13175-T1/TRIUR3_14109-T1/TRIUR3_14933-T1/TRIUR3_16628-T1/TRIUR3_16912-T1/TRIUR3_17630-T1/TRIUR3_18924-T1/TRIUR3_19071-T1/TRIUR3_20323-T1/TRIUR3_20327-T1/TRIUR3_21621-T1/TRIUR3_22795-T1/TRIUR3_23124-T1/TRIUR3_24427-T1/TRIUR3_24926-T1…	44	T. urartu
CC	GO:0009534	chloroplast thylakoid	147/3345	4.1691e-07	3.02528e-05	2.77623e-05	TRIUR3_03738-T1/TRIUR3_03928-T1/TRIUR3_04317-T1/TRIUR3_04356-T1/TRIUR3_04661-T1/TRIUR3_05116-T1/TRIUR3_05164-T1/TRIUR3_05390-T1/TRIUR3_07422-T1/TRIUR3_08219-T1/TRIUR3_08967-T1/TRIUR3_09548-T1/TRIUR3_09830-T1/TRIUR3_09837-T1/TRIUR3_10099-T1/TRIUR3_10110-T1/TRIUR3_10773-T1/TRIUR3_10966-T1/TRIUR3_10983-T1/TRIUR3_11043-T1/TRIUR3_11066-T1/TRIUR3_12073-T1/TRIUR3_13970-T1/TRIUR3_14237-T1/TRIUR3_14680-T1…	56	T. urartu
CC	GO:0009535	chloroplast thylakoid membrane	116/3345	4.59449e-07	3.02528e-05	2.77623e-05	TRIUR3_03738-T1/TRIUR3_03928-T1/TRIUR3_04317-T1/TRIUR3_04356-T1/TRIUR3_04661-T1/TRIUR3_05116-T1/TRIUR3_05164-T1/TRIUR3_05390-T1/TRIUR3_07422-T1/TRIUR3_08219-T1/TRIUR3_08967-T1/TRIUR3_09548-T1/TRIUR3_10099-T1/TRIUR3_10110-T1/TRIUR3_10773-T1/TRIUR3_10966-T1/TRIUR3_10983-T1/TRIUR3_11043-T1/TRIUR3_11066-T1/TRIUR3_12073-T1/TRIUR3_13970-T1/TRIUR3_14237-T1/TRIUR3_15946-T1/TRIUR3_16214-T1/TRIUR3_16628-T1…	47	T. urartu
CC	GO:0031976	plastid thylakoid	148/3345	5.42132e-07	3.02528e-05	2.77623e-05	TRIUR3_03738-T1/TRIUR3_03928-T1/TRIUR3_04317-T1/TRIUR3_04356-T1/TRIUR3_04661-T1/TRIUR3_05116-T1/TRIUR3_05164-T1/TRIUR3_05390-T1/TRIUR3_07422-T1/TRIUR3_08219-T1/TRIUR3_08967-T1/TRIUR3_09548-T1/TRIUR3_09830-T1/TRIUR3_09837-T1/TRIUR3_10099-T1/TRIUR3_10110-T1/TRIUR3_10773-T1/TRIUR3_10966-T1/TRIUR3_10983-T1/TRIUR3_11043-T1/TRIUR3_11066-T1/TRIUR3_12073-T1/TRIUR3_13970-T1/TRIUR3_14237-T1/TRIUR3_14680-T1…	56	T. urartu
CC	GO:0055035	plastid thylakoid membrane	117/3345	6.2057e-07	3.02528e-05	2.77623e-05	TRIUR3_03738-T1/TRIUR3_03928-T1/TRIUR3_04317-T1/TRIUR3_04356-T1/TRIUR3_04661-T1/TRIUR3_05116-T1/TRIUR3_05164-T1/TRIUR3_05390-T1/TRIUR3_07422-T1/TRIUR3_08219-T1/TRIUR3_08967-T1/TRIUR3_09548-T1/TRIUR3_10099-T1/TRIUR3_10110-T1/TRIUR3_10773-T1/TRIUR3_10966-T1/TRIUR3_10983-T1/TRIUR3_11043-T1/TRIUR3_11066-T1/TRIUR3_12073-T1/TRIUR3_13970-T1/TRIUR3_14237-T1/TRIUR3_15946-T1/TRIUR3_16214-T1/TRIUR3_16628-T1…	47	T. urartu
CC	GO:0034357	photosynthetic membrane	123/3345	3.35811e-06	0.000109138	0.000100154	TRIUR3_03738-T1/TRIUR3_03928-T1/TRIUR3_04317-T1/TRIUR3_04356-T1/TRIUR3_04661-T1/TRIUR3_05116-T1/TRIUR3_05164-T1/TRIUR3_05390-T1/TRIUR3_07422-T1/TRIUR3_08219-T1/TRIUR3_08967-T1/TRIUR3_09548-T1/TRIUR3_10099-T1/TRIUR3_10110-T1/TRIUR3_10773-T1/TRIUR3_10966-T1/TRIUR3_10983-T1/TRIUR3_11043-T1/TRIUR3_11066-T1/TRIUR3_12073-T1/TRIUR3_13970-T1/TRIUR3_14237-T1/TRIUR3_15946-T1/TRIUR3_16214-T1/TRIUR3_16628-T1…	47	T. urartu
CC	GO:0042651	thylakoid membrane	123/3345	3.35811e-06	0.000109138	0.000100154	TRIUR3_03738-T1/TRIUR3_03928-T1/TRIUR3_04317-T1/TRIUR3_04356-T1/TRIUR3_04661-T1/TRIUR3_05116-T1/TRIUR3_05164-T1/TRIUR3_05390-T1/TRIUR3_07422-T1/TRIUR3_08219-T1/TRIUR3_08967-T1/TRIUR3_09548-T1/TRIUR3_10099-T1/TRIUR3_10110-T1/TRIUR3_10773-T1/TRIUR3_10966-T1/TRIUR3_10983-T1/TRIUR3_11043-T1/TRIUR3_11066-T1/TRIUR3_12073-T1/TRIUR3_13970-T1/TRIUR3_14237-T1/TRIUR3_15946-T1/TRIUR3_16214-T1/TRIUR3_16628-T1…	47	T. urartu
CC	GO:0010598	NAD(P)H dehydrogenase complex (plastoquinone)	10/3345	5.09494e-06	0.000141931	0.000130247	TRIUR3_03738-T1/TRIUR3_04317-T1/TRIUR3_05116-T1/TRIUR3_08967-T1/TRIUR3_10110-T1/TRIUR3_24045-T1/TRIUR3_28502-T1/TRIUR3_30515-T1/TRIUR3_31112-T1	9	T. urartu
CC	GO:0009579	thylakoid	178/3345	8.01232e-06	0.0001953	0.000179223	TRIUR3_03738-T1/TRIUR3_03928-T1/TRIUR3_04317-T1/TRIUR3_04356-T1/TRIUR3_04661-T1/TRIUR3_05116-T1/TRIUR3_05164-T1/TRIUR3_05390-T1/TRIUR3_06281-T1/TRIUR3_07422-T1/TRIUR3_08219-T1/TRIUR3_08967-T1/TRIUR3_09548-T1/TRIUR3_09830-T1/TRIUR3_09837-T1/TRIUR3_10099-T1/TRIUR3_10110-T1/TRIUR3_10773-T1/TRIUR3_10966-T1/TRIUR3_10983-T1/TRIUR3_11043-T1/TRIUR3_11066-T1/TRIUR3_11458-T1/TRIUR3_12073-T1/TRIUR3_13970-T1…	61	T. urartu
CC	GO:0009526	plastid envelope	160/3345	9.23533e-05	0.00200099	0.00183626	TRIUR3_00697-T1/TRIUR3_01629-T1/TRIUR3_01863-T1/TRIUR3_03928-T1/TRIUR3_04356-T1/TRIUR3_04662-T1/TRIUR3_04832-T1/TRIUR3_05116-T1/TRIUR3_05268-T1/TRIUR3_05942-T1/TRIUR3_06820-T1/TRIUR3_07927-T1/TRIUR3_08790-T1/TRIUR3_09830-T1/TRIUR3_09993-T1/TRIUR3_10234-T1/TRIUR3_10609-T1/TRIUR3_10657-T1/TRIUR3_10819-T1/TRIUR3_10936-T1/TRIUR3_10966-T1/TRIUR3_10983-T1/TRIUR3_11043-T1/TRIUR3_11066-T1/TRIUR3_11466-T1…	53	T. urartu
CC	GO:0009941	chloroplast envelope	157/3345	0.000108084	0.00210764	0.00193414	TRIUR3_00697-T1/TRIUR3_01629-T1/TRIUR3_01863-T1/TRIUR3_03928-T1/TRIUR3_04356-T1/TRIUR3_04662-T1/TRIUR3_04832-T1/TRIUR3_05116-T1/TRIUR3_05268-T1/TRIUR3_05942-T1/TRIUR3_06820-T1/TRIUR3_07927-T1/TRIUR3_08790-T1/TRIUR3_09830-T1/TRIUR3_09993-T1/TRIUR3_10234-T1/TRIUR3_10609-T1/TRIUR3_10657-T1/TRIUR3_10819-T1/TRIUR3_10936-T1/TRIUR3_10966-T1/TRIUR3_10983-T1/TRIUR3_11043-T1/TRIUR3_11066-T1/TRIUR3_11466-T1…	52	T. urartu
CC	GO:0005886	plasma membrane	471/3345	0.000643458	0.0114068	0.0104677	TRIUR3_00739-T1/TRIUR3_01220-T1/TRIUR3_01946-T1/TRIUR3_02322-T1/TRIUR3_02444-T1/TRIUR3_02592-T1/TRIUR3_02637-T1/TRIUR3_02824-T1/TRIUR3_03004-T1/TRIUR3_03126-T1/TRIUR3_03272-T1/TRIUR3_03928-T1/TRIUR3_04318-T1/TRIUR3_04548-T1/TRIUR3_04574-T1/TRIUR3_05378-T1/TRIUR3_05637-T1/TRIUR3_05939-T1/TRIUR3_05972-T1/TRIUR3_06510-T1/TRIUR3_06520-T1/TRIUR3_06820-T1/TRIUR3_07487-T1/TRIUR3_07868-T1/TRIUR3_08202-T1…	124	T. urartu
CC	GO:0031226	intrinsic component of plasma membrane	92/3345	0.00196073	0.0318618	0.0292389	TRIUR3_00739-T1/TRIUR3_02592-T1/TRIUR3_03126-T1/TRIUR3_03272-T1/TRIUR3_04548-T1/TRIUR3_09724-T1/TRIUR3_11376-T1/TRIUR3_11641-T1/TRIUR3_11802-T1/TRIUR3_13810-T1/TRIUR3_15113-T1/TRIUR3_17138-T1/TRIUR3_17317-T1/TRIUR3_19593-T1/TRIUR3_19641-T1/TRIUR3_19877-T1/TRIUR3_20131-T1/TRIUR3_20732-T1/TRIUR3_22736-T1/TRIUR3_22795-T1/TRIUR3_24346-T1/TRIUR3_24886-T1/TRIUR3_25495-T1/TRIUR3_26530-T1/TRIUR3_26766-T1…	31	T. urartu
CC	GO:0031984	organelle subcompartment	336/3345	0.00222106	0.0333159	0.0305733	TRIUR3_00212-T1/TRIUR3_01584-T1/TRIUR3_02541-T1/TRIUR3_02763-T1/TRIUR3_02824-T1/TRIUR3_03738-T1/TRIUR3_03928-T1/TRIUR3_04317-T1/TRIUR3_04356-T1/TRIUR3_04661-T1/TRIUR3_05116-T1/TRIUR3_05164-T1/TRIUR3_05390-T1/TRIUR3_07422-T1/TRIUR3_07868-T1/TRIUR3_07979-T1/TRIUR3_07980-T1/TRIUR3_08219-T1/TRIUR3_08629-T1/TRIUR3_08967-T1/TRIUR3_09548-T1/TRIUR3_09830-T1/TRIUR3_09837-T1/TRIUR3_10099-T1/TRIUR3_10110-T1…	90	T. urartu
CC	GO:0031224	intrinsic component of membrane	190/3345	0.00284016	0.0395594	0.0363028	TRIUR3_00739-T1/TRIUR3_01584-T1/TRIUR3_02592-T1/TRIUR3_03126-T1/TRIUR3_03272-T1/TRIUR3_04548-T1/TRIUR3_04574-T1/TRIUR3_07979-T1/TRIUR3_08411-T1/TRIUR3_09724-T1/TRIUR3_09997-T1/TRIUR3_11376-T1/TRIUR3_11641-T1/TRIUR3_11802-T1/TRIUR3_13810-T1/TRIUR3_15113-T1/TRIUR3_16873-T1/TRIUR3_16920-T1/TRIUR3_17138-T1/TRIUR3_17317-T1/TRIUR3_19358-T1/TRIUR3_19593-T1/TRIUR3_19641-T1/TRIUR3_19751-T1/TRIUR3_19877-T1…	55	T. urartu
CC	GO:0031967	organelle envelope	280/3345	0.00338998	0.0419955	0.0385384	TRIUR3_00697-T1/TRIUR3_01297-T1/TRIUR3_01629-T1/TRIUR3_01863-T1/TRIUR3_03928-T1/TRIUR3_04219-T1/TRIUR3_04318-T1/TRIUR3_04356-T1/TRIUR3_04662-T1/TRIUR3_04832-T1/TRIUR3_05116-T1/TRIUR3_05268-T1/TRIUR3_05942-T1/TRIUR3_06820-T1/TRIUR3_07927-T1/TRIUR3_08790-T1/TRIUR3_09830-T1/TRIUR3_09993-T1/TRIUR3_10234-T1/TRIUR3_10609-T1/TRIUR3_10657-T1/TRIUR3_10819-T1/TRIUR3_10936-T1/TRIUR3_10966-T1/TRIUR3_10983-T1…	76	T. urartu
CC	GO:0031975	envelope	281/3345	0.00375336	0.0419955	0.0385384	TRIUR3_00697-T1/TRIUR3_01297-T1/TRIUR3_01629-T1/TRIUR3_01863-T1/TRIUR3_03928-T1/TRIUR3_04219-T1/TRIUR3_04318-T1/TRIUR3_04356-T1/TRIUR3_04662-T1/TRIUR3_04832-T1/TRIUR3_05116-T1/TRIUR3_05268-T1/TRIUR3_05942-T1/TRIUR3_06820-T1/TRIUR3_07927-T1/TRIUR3_08790-T1/TRIUR3_09830-T1/TRIUR3_09993-T1/TRIUR3_10234-T1/TRIUR3_10609-T1/TRIUR3_10657-T1/TRIUR3_10819-T1/TRIUR3_10936-T1/TRIUR3_10966-T1/TRIUR3_10983-T1…	76	T. urartu
CC	GO:0048046	apoplast	30/3345	0.00381125	0.0419955	0.0385384	TRIUR3_01369-T1/TRIUR3_02172-T1/TRIUR3_03033-T1/TRIUR3_06445-T1/TRIUR3_07487-T1/TRIUR3_09922-T1/TRIUR3_15853-T1/TRIUR3_20270-T1/TRIUR3_21621-T1/TRIUR3_27754-T1/TRIUR3_28595-T1/TRIUR3_33443-T1/TRIUR3_34181-T1	13	T. urartu
CC	GO:0005887	integral component of plasma membrane	69/3345	0.00387651	0.0419955	0.0385384	TRIUR3_00739-T1/TRIUR3_03126-T1/TRIUR3_03272-T1/TRIUR3_04548-T1/TRIUR3_09724-T1/TRIUR3_11376-T1/TRIUR3_13810-T1/TRIUR3_15113-T1/TRIUR3_17138-T1/TRIUR3_17317-T1/TRIUR3_19593-T1/TRIUR3_19641-T1/TRIUR3_19877-T1/TRIUR3_22736-T1/TRIUR3_24346-T1/TRIUR3_24886-T1/TRIUR3_25495-T1/TRIUR3_26530-T1/TRIUR3_27810-T1/TRIUR3_27939-T1/TRIUR3_28114-T1/TRIUR3_29862-T1/TRIUR3_31228-T1/TRIUR3_32881-T1	24	T. urartu
CC	GO:0031977	thylakoid lumen	28/3345	0.005999	0.0615687	0.0565003	TRIUR3_03928-T1/TRIUR3_06281-T1/TRIUR3_09837-T1/TRIUR3_10099-T1/TRIUR3_10966-T1/TRIUR3_14237-T1/TRIUR3_15946-T1/TRIUR3_16214-T1/TRIUR3_17171-T1/TRIUR3_21730-T1/TRIUR3_22094-T1/TRIUR3_25175-T1	12	T. urartu
CC	GO:0016021	integral component of membrane	163/3345	0.0101666	0.0991247	0.0909647	TRIUR3_00739-T1/TRIUR3_01584-T1/TRIUR3_03126-T1/TRIUR3_03272-T1/TRIUR3_04548-T1/TRIUR3_04574-T1/TRIUR3_07979-T1/TRIUR3_09724-T1/TRIUR3_11376-T1/TRIUR3_13810-T1/TRIUR3_15113-T1/TRIUR3_16873-T1/TRIUR3_16920-T1/TRIUR3_17138-T1/TRIUR3_17317-T1/TRIUR3_19358-T1/TRIUR3_19593-T1/TRIUR3_19641-T1/TRIUR3_19751-T1/TRIUR3_19877-T1/TRIUR3_20455-T1/TRIUR3_20485-T1/TRIUR3_21048-T1/TRIUR3_21204-T1/TRIUR3_21232-T1…	46	T. urartu
CC	GO:0022626	cytosolic ribosome	30/3345	0.0114006	0.105862	0.0971476	TRIUR3_00697-T1/TRIUR3_01017-T1/TRIUR3_06530-T1/TRIUR3_10099-T1/TRIUR3_10657-T1/TRIUR3_12289-T1/TRIUR3_14680-T1/TRIUR3_15507-T1/TRIUR3_18168-T1/TRIUR3_24083-T1/TRIUR3_28286-T1/TRIUR3_34139-T1	12	T. urartu
CC	GO:0009570	chloroplast stroma	241/3345	0.0175113	0.155214	0.142436	TRIUR3_00697-T1/TRIUR3_01567-T1/TRIUR3_01629-T1/TRIUR3_03041-T1/TRIUR3_03928-T1/TRIUR3_04356-T1/TRIUR3_04832-T1/TRIUR3_05020-T1/TRIUR3_05441-T1/TRIUR3_06130-T1/TRIUR3_06445-T1/TRIUR3_07927-T1/TRIUR3_08790-T1/TRIUR3_09417-T1/TRIUR3_09837-T1/TRIUR3_09993-T1/TRIUR3_10234-T1/TRIUR3_10657-T1/TRIUR3_10773-T1/TRIUR3_10819-T1/TRIUR3_10936-T1/TRIUR3_10983-T1/TRIUR3_11043-T1/TRIUR3_11066-T1/TRIUR3_11097-T1…	63	T. urartu
CC	GO:0009532	plastid stroma	246/3345	0.0185275	0.157081	0.14415	TRIUR3_00697-T1/TRIUR3_01567-T1/TRIUR3_01629-T1/TRIUR3_03041-T1/TRIUR3_03928-T1/TRIUR3_04356-T1/TRIUR3_04832-T1/TRIUR3_05020-T1/TRIUR3_05441-T1/TRIUR3_06130-T1/TRIUR3_06445-T1/TRIUR3_07927-T1/TRIUR3_08790-T1/TRIUR3_09417-T1/TRIUR3_09837-T1/TRIUR3_09993-T1/TRIUR3_10234-T1/TRIUR3_10657-T1/TRIUR3_10773-T1/TRIUR3_10819-T1/TRIUR3_10936-T1/TRIUR3_10983-T1/TRIUR3_11043-T1/TRIUR3_11066-T1/TRIUR3_11097-T1…	64	T. urartu
CC	GO:0010287	plastoglobule	25/3345	0.0203205	0.165104	0.151512	TRIUR3_03928-T1/TRIUR3_04356-T1/TRIUR3_11066-T1/TRIUR3_16628-T1/TRIUR3_17209-T1/TRIUR3_18701-T1/TRIUR3_22828-T1/TRIUR3_23934-T1/TRIUR3_24266-T1/TRIUR3_24926-T1	10	T. urartu
CC	GO:0098796	membrane protein complex	124/3345	0.0232298	0.181193	0.166277	TRIUR3_01297-T1/TRIUR3_02763-T1/TRIUR3_02824-T1/TRIUR3_03738-T1/TRIUR3_04317-T1/TRIUR3_04369-T1/TRIUR3_05116-T1/TRIUR3_05390-T1/TRIUR3_08967-T1/TRIUR3_09548-T1/TRIUR3_10110-T1/TRIUR3_13654-T1/TRIUR3_13949-T1/TRIUR3_16400-T1/TRIUR3_16920-T1/TRIUR3_18701-T1/TRIUR3_20455-T1/TRIUR3_20467-T1/TRIUR3_20781-T1/TRIUR3_21048-T1/TRIUR3_21550-T1/TRIUR3_21790-T1/TRIUR3_22797-T1/TRIUR3_24045-T1/TRIUR3_25589-T1…	35	T. urartu
MF	GO:0022857	transmembrane transporter activity	233/2803	0.000145269	0.0444524	0.0417458	TRIUR3_00212-T1/TRIUR3_00739-T1/TRIUR3_01584-T1/TRIUR3_02444-T1/TRIUR3_03126-T1/TRIUR3_03272-T1/TRIUR3_03891-T1/TRIUR3_04116-T1/TRIUR3_04548-T1/TRIUR3_04832-T1/TRIUR3_05637-T1/TRIUR3_05942-T1/TRIUR3_05972-T1/TRIUR3_05994-T1/TRIUR3_06130-T1/TRIUR3_06510-T1/TRIUR3_08357-T1/TRIUR3_08748-T1/TRIUR3_09199-T1/TRIUR3_09724-T1/TRIUR3_10607-T1/TRIUR3_11376-T1/TRIUR3_11476-T1/TRIUR3_12596-T1/TRIUR3_12658-T1…	67	T. urartu
MF	GO:0005215	transporter activity	273/2803	0.000833018	0.126584	0.118877	TRIUR3_00212-T1/TRIUR3_00420-T1/TRIUR3_00739-T1/TRIUR3_01584-T1/TRIUR3_02444-T1/TRIUR3_03126-T1/TRIUR3_03272-T1/TRIUR3_03891-T1/TRIUR3_04116-T1/TRIUR3_04548-T1/TRIUR3_04832-T1/TRIUR3_05268-T1/TRIUR3_05637-T1/TRIUR3_05942-T1/TRIUR3_05972-T1/TRIUR3_05994-T1/TRIUR3_06130-T1/TRIUR3_06510-T1/TRIUR3_08357-T1/TRIUR3_08748-T1/TRIUR3_09199-T1/TRIUR3_09724-T1/TRIUR3_10607-T1/TRIUR3_11376-T1/TRIUR3_11476-T1…	73	T. urartu
MF	GO:0005372	water transmembrane transporter activity	14/2803	0.00176419	0.126584	0.118877	TRIUR3_04548-T1/TRIUR3_09724-T1/TRIUR3_17138-T1/TRIUR3_22736-T1/TRIUR3_24886-T1/TRIUR3_25495-T1/TRIUR3_27810-T1/TRIUR3_31228-T1	8	T. urartu
MF	GO:0015250	water channel activity	14/2803	0.00176419	0.126584	0.118877	TRIUR3_04548-T1/TRIUR3_09724-T1/TRIUR3_17138-T1/TRIUR3_22736-T1/TRIUR3_24886-T1/TRIUR3_25495-T1/TRIUR3_27810-T1/TRIUR3_31228-T1	8	T. urartu
MF	GO:0008289	lipid binding	37/2803	0.00206837	0.126584	0.118877	TRIUR3_02443-T1/TRIUR3_07507-T1/TRIUR3_10099-T1/TRIUR3_10481-T1/TRIUR3_11638-T1/TRIUR3_14724-T1/TRIUR3_16860-T1/TRIUR3_17848-T1/TRIUR3_19513-T1/TRIUR3_19589-T1/TRIUR3_22682-T1/TRIUR3_22795-T1/TRIUR3_26766-T1/TRIUR3_28890-T1/TRIUR3_31106-T1	15	T. urartu
MF	GO:0046906	tetrapyrrole binding	18/2803	0.00307313	0.156729	0.147187	TRIUR3_04219-T1/TRIUR3_07422-T1/TRIUR3_08219-T1/TRIUR3_11066-T1/TRIUR3_18701-T1/TRIUR3_22828-T1/TRIUR3_24266-T1/TRIUR3_31187-T1/TRIUR3_32289-T1	9	T. urartu
MF	GO:0016209	antioxidant activity	40/2803	0.00503037	0.189644	0.178097	TRIUR3_09417-T1/TRIUR3_11458-T1/TRIUR3_11825-T1/TRIUR3_15946-T1/TRIUR3_17429-T1/TRIUR3_18522-T1/TRIUR3_20326-T1/TRIUR3_21265-T1/TRIUR3_25500-T1/TRIUR3_26505-T1/TRIUR3_28315-T1/TRIUR3_28595-T1/TRIUR3_29854-T1/TRIUR3_30421-T1/TRIUR3_31187-T1	15	T. urartu
MF	GO:0016168	chlorophyll binding	10/2803	0.00505988	0.189644	0.178097	TRIUR3_07422-T1/TRIUR3_08219-T1/TRIUR3_11066-T1/TRIUR3_18701-T1/TRIUR3_22828-T1/TRIUR3_24266-T1	6	T. urartu
MF	GO:0005509	calcium ion binding	37/2803	0.00606955	0.189644	0.178097	TRIUR3_03839-T1/TRIUR3_09281-T1/TRIUR3_14314-T1/TRIUR3_15357-T1/TRIUR3_17618-T1/TRIUR3_22187-T1/TRIUR3_22682-T1/TRIUR3_23916-T1/TRIUR3_25358-T1/TRIUR3_25394-T1/TRIUR3_25843-T1/TRIUR3_26766-T1/TRIUR3_32326-T1/TRIUR3_32892-T1	14	T. urartu
MF	GO:0015318	inorganic molecular entity transmembrane transporter activity	148/2803	0.00619753	0.189644	0.178097	TRIUR3_00212-T1/TRIUR3_00739-T1/TRIUR3_02444-T1/TRIUR3_03126-T1/TRIUR3_03272-T1/TRIUR3_04116-T1/TRIUR3_04548-T1/TRIUR3_05942-T1/TRIUR3_06510-T1/TRIUR3_08357-T1/TRIUR3_09199-T1/TRIUR3_09724-T1/TRIUR3_12596-T1/TRIUR3_12658-T1/TRIUR3_13810-T1/TRIUR3_16873-T1/TRIUR3_17138-T1/TRIUR3_17317-T1/TRIUR3_17371-T1/TRIUR3_17628-T1/TRIUR3_19071-T1/TRIUR3_19531-T1/TRIUR3_19641-T1/TRIUR3_22187-T1/TRIUR3_22646-T1…	41	T. urartu
MF	GO:0004791	thioredoxin-disulfide reductase activity	14/2803	0.00905621	0.216657	0.203466	TRIUR3_09417-T1/TRIUR3_11458-T1/TRIUR3_11825-T1/TRIUR3_21265-T1/TRIUR3_25500-T1/TRIUR3_28315-T1/TRIUR3_30421-T1	7	T. urartu
MF	GO:0016709	oxidoreductase activity, acting on paired donors, with incorporation or reduction of molecular oxygen, NAD(P)H as one donor, and incorporation of one atom of oxygen	14/2803	0.00905621	0.216657	0.203466	TRIUR3_03008-T1/TRIUR3_06520-T1/TRIUR3_06881-T1/TRIUR3_13252-T1/TRIUR3_21101-T1/TRIUR3_30436-T1/TRIUR3_31706-T1	7	T. urartu
MF	GO:0043168	anion binding	138/2803	0.00920439	0.216657	0.203466	TRIUR3_02044-T1/TRIUR3_02443-T1/TRIUR3_05294-T1/TRIUR3_07422-T1/TRIUR3_07507-T1/TRIUR3_08219-T1/TRIUR3_09581-T1/TRIUR3_10481-T1/TRIUR3_11066-T1/TRIUR3_11638-T1/TRIUR3_12180-T1/TRIUR3_12658-T1/TRIUR3_13960-T1/TRIUR3_14030-T1/TRIUR3_14724-T1/TRIUR3_14767-T1/TRIUR3_16860-T1/TRIUR3_17848-T1/TRIUR3_18522-T1/TRIUR3_18701-T1/TRIUR3_19513-T1/TRIUR3_19589-T1/TRIUR3_20184-T1/TRIUR3_21382-T1/TRIUR3_22754-T1…	38	T. urartu
MF	GO:0005543	phospholipid binding	28/2803	0.0105884	0.231432	0.21734	TRIUR3_02443-T1/TRIUR3_07507-T1/TRIUR3_10481-T1/TRIUR3_11638-T1/TRIUR3_14724-T1/TRIUR3_16860-T1/TRIUR3_17848-T1/TRIUR3_19513-T1/TRIUR3_19589-T1/TRIUR3_26766-T1/TRIUR3_28890-T1	11	T. urartu
MF	GO:0016671	oxidoreductase activity, acting on a sulfur group of donors, disulfide as acceptor	18/2803	0.0124744	0.254478	0.238984	TRIUR3_09417-T1/TRIUR3_11458-T1/TRIUR3_11825-T1/TRIUR3_21265-T1/TRIUR3_25500-T1/TRIUR3_30421-T1/TRIUR3_31396-T1/TRIUR3_33107-T1	8	T. urartu
MF	GO:0016491	oxidoreductase activity	233/2803	0.015034	0.287525	0.270018	TRIUR3_01939-T1/TRIUR3_02044-T1/TRIUR3_02269-T1/TRIUR3_02863-T1/TRIUR3_03008-T1/TRIUR3_03078-T1/TRIUR3_04456-T1/TRIUR3_04662-T1/TRIUR3_05855-T1/TRIUR3_06445-T1/TRIUR3_06520-T1/TRIUR3_06881-T1/TRIUR3_08033-T1/TRIUR3_08397-T1/TRIUR3_09417-T1/TRIUR3_11458-T1/TRIUR3_11466-T1/TRIUR3_11825-T1/TRIUR3_12942-T1/TRIUR3_13245-T1/TRIUR3_13252-T1/TRIUR3_15753-T1/TRIUR3_15946-T1/TRIUR3_17429-T1/TRIUR3_18225-T1…	58	T. urartu
MF	GO:0008509	anion transmembrane transporter activity	58/2803	0.0200114	0.360205	0.338273	TRIUR3_00212-T1/TRIUR3_02444-T1/TRIUR3_03126-T1/TRIUR3_03891-T1/TRIUR3_04116-T1/TRIUR3_05942-T1/TRIUR3_12658-T1/TRIUR3_16873-T1/TRIUR3_17317-T1/TRIUR3_17628-T1/TRIUR3_19531-T1/TRIUR3_21232-T1/TRIUR3_22646-T1/TRIUR3_22736-T1/TRIUR3_23837-T1/TRIUR3_26958-T1/TRIUR3_28260-T1/TRIUR3_33835-T1	18	T. urartu
MF	GO:0015267	channel activity	31/2803	0.0240317	0.384143	0.360754	TRIUR3_00739-T1/TRIUR3_04548-T1/TRIUR3_09724-T1/TRIUR3_17138-T1/TRIUR3_19641-T1/TRIUR3_22736-T1/TRIUR3_24886-T1/TRIUR3_25495-T1/TRIUR3_26530-T1/TRIUR3_27810-T1/TRIUR3_31228-T1	11	T. urartu
MF	GO:0022803	passive transmembrane transporter activity	31/2803	0.0240317	0.384143	0.360754	TRIUR3_00739-T1/TRIUR3_04548-T1/TRIUR3_09724-T1/TRIUR3_17138-T1/TRIUR3_19641-T1/TRIUR3_22736-T1/TRIUR3_24886-T1/TRIUR3_25495-T1/TRIUR3_26530-T1/TRIUR3_27810-T1/TRIUR3_31228-T1	11	T. urartu
MF	GO:0035091	phosphatidylinositol binding	20/2803	0.0251074	0.384143	0.360754	TRIUR3_02443-T1/TRIUR3_07507-T1/TRIUR3_10481-T1/TRIUR3_14724-T1/TRIUR3_16860-T1/TRIUR3_17848-T1/TRIUR3_19589-T1/TRIUR3_26766-T1	8	T. urartu
MF	GO:0015075	ion transmembrane transporter activity	148/2803	0.0285117	0.388739	0.36507	TRIUR3_00212-T1/TRIUR3_00739-T1/TRIUR3_02444-T1/TRIUR3_03126-T1/TRIUR3_03272-T1/TRIUR3_03891-T1/TRIUR3_04116-T1/TRIUR3_05942-T1/TRIUR3_06510-T1/TRIUR3_08357-T1/TRIUR3_09199-T1/TRIUR3_12596-T1/TRIUR3_12658-T1/TRIUR3_13810-T1/TRIUR3_16873-T1/TRIUR3_17317-T1/TRIUR3_17371-T1/TRIUR3_17628-T1/TRIUR3_19071-T1/TRIUR3_19531-T1/TRIUR3_19641-T1/TRIUR3_21232-T1/TRIUR3_22187-T1/TRIUR3_22646-T1/TRIUR3_22736-T1…	38	T. urartu
MF	GO:0015103	inorganic anion transmembrane transporter activity	17/2803	0.0302187	0.388739	0.36507	TRIUR3_03126-T1/TRIUR3_04116-T1/TRIUR3_12658-T1/TRIUR3_16873-T1/TRIUR3_17317-T1/TRIUR3_17628-T1/TRIUR3_22736-T1	7	T. urartu
MF	GO:0016668	oxidoreductase activity, acting on a sulfur group of donors, NAD(P) as acceptor	17/2803	0.0302187	0.388739	0.36507	TRIUR3_09417-T1/TRIUR3_11458-T1/TRIUR3_11825-T1/TRIUR3_21265-T1/TRIUR3_25500-T1/TRIUR3_28315-T1/TRIUR3_30421-T1	7	T. urartu
MF	GO:0004497	monooxygenase activity	32/2803	0.0304893	0.388739	0.36507	TRIUR3_03008-T1/TRIUR3_04662-T1/TRIUR3_06520-T1/TRIUR3_06881-T1/TRIUR3_13252-T1/TRIUR3_21101-T1/TRIUR3_24926-T1/TRIUR3_26526-T1/TRIUR3_29045-T1/TRIUR3_30436-T1/TRIUR3_31706-T1	11	T. urartu
MF	GO:0016645	oxidoreductase activity, acting on the CH-NH group of donors	14/2803	0.0361375	0.396134	0.372014	TRIUR3_04456-T1/TRIUR3_05855-T1/TRIUR3_08397-T1/TRIUR3_20534-T1/TRIUR3_25154-T1/TRIUR3_28466-T1	6	T. urartu
MF	GO:0047134	protein-disulfide reductase activity	14/2803	0.0361375	0.396134	0.372014	TRIUR3_09417-T1/TRIUR3_11458-T1/TRIUR3_11825-T1/TRIUR3_21265-T1/TRIUR3_25500-T1/TRIUR3_30421-T1	6	T. urartu
MF	GO:0016747	transferase activity, transferring acyl groups other than amino-acyl groups	45/2803	0.037119	0.396134	0.372014	TRIUR3_03918-T1/TRIUR3_06230-T1/TRIUR3_06700-T1/TRIUR3_14392-T1/TRIUR3_15228-T1/TRIUR3_15648-T1/TRIUR3_18168-T1/TRIUR3_18350-T1/TRIUR3_20927-T1/TRIUR3_22369-T1/TRIUR3_22661-T1/TRIUR3_25686-T1/TRIUR3_25925-T1/TRIUR3_33945-T1	14	T. urartu
MF	GO:0005342	organic acid transmembrane transporter activity	29/2803	0.0375421	0.396134	0.372014	TRIUR3_00212-T1/TRIUR3_02444-T1/TRIUR3_04116-T1/TRIUR3_05942-T1/TRIUR3_17628-T1/TRIUR3_19531-T1/TRIUR3_22646-T1/TRIUR3_23837-T1/TRIUR3_26958-T1/TRIUR3_28260-T1	10	T. urartu
MF	GO:0046943	carboxylic acid transmembrane transporter activity	29/2803	0.0375421	0.396134	0.372014	TRIUR3_00212-T1/TRIUR3_02444-T1/TRIUR3_04116-T1/TRIUR3_05942-T1/TRIUR3_17628-T1/TRIUR3_19531-T1/TRIUR3_22646-T1/TRIUR3_23837-T1/TRIUR3_26958-T1/TRIUR3_28260-T1	10	T. urartu
MF	GO:0048037	cofactor binding	80/2803	0.0425766	0.434282	0.407839	TRIUR3_01326-T1/TRIUR3_03041-T1/TRIUR3_04219-T1/TRIUR3_07422-T1/TRIUR3_08219-T1/TRIUR3_11066-T1/TRIUR3_11466-T1/TRIUR3_13960-T1/TRIUR3_15177-T1/TRIUR3_16156-T1/TRIUR3_17102-T1/TRIUR3_18522-T1/TRIUR3_18701-T1/TRIUR3_22828-T1/TRIUR3_23795-T1/TRIUR3_24266-T1/TRIUR3_25789-T1/TRIUR3_25790-T1/TRIUR3_30507-T1/TRIUR3_31187-T1/TRIUR3_32289-T1/TRIUR3_35109-T1	22	T. urartu
MF	GO:0015144	carbohydrate transmembrane transporter activity	22/2803	0.0446788	0.4358	0.409265	TRIUR3_05942-T1/TRIUR3_08357-T1/TRIUR3_19593-T1/TRIUR3_19877-T1/TRIUR3_26958-T1/TRIUR3_27175-T1/TRIUR3_27939-T1/TRIUR3_28114-T1	8	T. urartu
MF	GO:0015291	secondary active transmembrane transporter activity	38/2803	0.0463726	0.4358	0.409265	TRIUR3_03272-T1/TRIUR3_04116-T1/TRIUR3_04832-T1/TRIUR3_08357-T1/TRIUR3_17628-T1/TRIUR3_19071-T1/TRIUR3_21232-T1/TRIUR3_22187-T1/TRIUR3_26958-T1/TRIUR3_27175-T1/TRIUR3_29862-T1/TRIUR3_32881-T1	12	T. urartu
MF	GO:0016667	oxidoreductase activity, acting on a sulfur group of donors	30/2803	0.046998	0.4358	0.409265	TRIUR3_09417-T1/TRIUR3_11458-T1/TRIUR3_11825-T1/TRIUR3_18522-T1/TRIUR3_21265-T1/TRIUR3_25500-T1/TRIUR3_28315-T1/TRIUR3_30421-T1/TRIUR3_31396-T1/TRIUR3_33107-T1	10	T. urartu
BP	GO:0009768	photosynthesis, light harvesting in photosystem I	42/20059	1.43743e-13	2.73974e-10	2.46481e-10	TRIDC1BG070890.1/TRIDC5BG036100.4/TRIDC2AG026490.3/TRIDC2AG026490.1/TRIDC4AG036060.3/TRIDC4AG036060.4/TRIDC5AG034200.3/TRIDC7BG019620.3/TRIDC7BG019620.2/TRIDC7BG019620.4/TRIDC7BG019620.5/TRIDC7AG029070.1/TRIDC7AG029070.2/TRIDC5BG051520.2/TRIDC5AG047770.2/TRIDC4BG013910.1/TRIDC4BG013910.6	17	T. turgidum
BP	GO:0019684	photosynthesis, light reaction	324/20059	4.81156e-12	4.58541e-09	4.12528e-09	TRIDC7AG059940.7/TRIDC1BG070890.1/TRIDC3BG001880.6/TRIDC7BG035150.1/TRIDC6BG053390.1/TRIDC6BG040470.1/TRIDC5BG036100.4/TRIDC7BG059370.3/TRIDC7BG059370.1/TRIDC2AG026490.3/TRIDC2AG026490.1/TRIDC1AG044750.2/TRIDC1BG050640.1/TRIDC7BG037520.2/TRIDC7BG037540.1/TRIDC7BG073050.2/TRIDC5BG060510.2/TRIDC4AG036060.3/TRIDC4AG036060.4/TRIDC5AG074370.2/TRIDC5AG034200.3/TRIDC7BG019620.3/TRIDC7BG019620.2/TRIDC7BG…	43	T. turgidum
BP	GO:0006833	water transport	125/20059	2.25857e-11	1.07621e-08	9.68213e-09	TRIDC6BG042350.8/TRIDC6BG042350.2/TRIDC2AG025550.9/TRIDC7AG047530.1/TRIDC7AG047530.3/TRIDC7AG047530.4/TRIDC7AG023300.1/TRIDC4BG034570.16/TRIDC4BG047120.6/TRIDC7BG040070.1/TRIDC7BG040070.2/TRIDC6BG044820.3/TRIDC4AG004520.9/TRIDC4BG052850.2/TRIDC4BG052850.1/TRIDC6AG035530.4/TRIDC6AG035530.5/TRIDC6AG035530.7/TRIDC4AG017580.1/TRIDC4AG055590.2/TRIDC4AG055590.1/TRIDC3AG075790.1/TRIDC7BG013780.3/TRIDC3B…	25	T. turgidum
BP	GO:0042044	fluid transport	125/20059	2.25857e-11	1.07621e-08	9.68213e-09	TRIDC6BG042350.8/TRIDC6BG042350.2/TRIDC2AG025550.9/TRIDC7AG047530.1/TRIDC7AG047530.3/TRIDC7AG047530.4/TRIDC7AG023300.1/TRIDC4BG034570.16/TRIDC4BG047120.6/TRIDC7BG040070.1/TRIDC7BG040070.2/TRIDC6BG044820.3/TRIDC4AG004520.9/TRIDC4BG052850.2/TRIDC4BG052850.1/TRIDC6AG035530.4/TRIDC6AG035530.5/TRIDC6AG035530.7/TRIDC4AG017580.1/TRIDC4AG055590.2/TRIDC4AG055590.1/TRIDC3AG075790.1/TRIDC7BG013780.3/TRIDC3B…	25	T. turgidum
BP	GO:0015979	photosynthesis	402/20059	1.49444e-10	5.69682e-08	5.12516e-08	TRIDC7AG059940.7/TRIDC1BG069200.1/TRIDC1BG070890.1/TRIDC3BG001880.6/TRIDC7BG035150.1/TRIDC6BG053390.1/TRIDC6BG040470.1/TRIDC5BG036100.4/TRIDC7AG041370.2/TRIDC7BG059370.3/TRIDC7BG059370.1/TRIDC2AG031760.1/TRIDC2AG026490.3/TRIDC2AG026490.1/TRIDC1AG044750.2/TRIDC1BG050640.1/TRIDC7BG037520.2/TRIDC7BG037540.1/TRIDC7BG073050.2/TRIDC5BG060510.2/TRIDC4AG036060.3/TRIDC4AG036060.4/TRIDC5AG074370.2/TRIDC5AG…	46	T. turgidum
BP	GO:0009765	photosynthesis, light harvesting	91/20059	3.86386e-10	1.22742e-07	1.10425e-07	TRIDC1BG070890.1/TRIDC5BG036100.4/TRIDC7BG059370.3/TRIDC7BG059370.1/TRIDC2AG026490.3/TRIDC2AG026490.1/TRIDC7BG073050.2/TRIDC4AG036060.3/TRIDC4AG036060.4/TRIDC5AG034200.3/TRIDC7BG019620.3/TRIDC7BG019620.2/TRIDC7BG019620.4/TRIDC7BG019620.5/TRIDC7AG029070.1/TRIDC7AG029070.2/TRIDC5BG051520.2/TRIDC5AG047770.2/TRIDC4BG013910.1/TRIDC4BG013910.6	20	T. turgidum
BP	GO:0010114	response to red light	65/20059	3.80366e-09	1.02425e-06	9.21466e-07	TRIDC6BG058440.1/TRIDC5BG036100.4/TRIDC4AG036060.3/TRIDC4AG036060.4/TRIDC6AG049960.1/TRIDC5AG034200.3/TRIDC7BG019620.3/TRIDC7BG019620.2/TRIDC7BG019620.4/TRIDC7BG019620.5/TRIDC7AG029070.1/TRIDC7AG029070.2/TRIDC1AG062780.2/TRIDC1AG062780.1/TRIDC4BG013910.1/TRIDC4BG013910.6	16	T. turgidum
BP	GO:0009065	glutamine family amino acid catabolic process	17/20059	4.54996e-09	1.02425e-06	9.21466e-07	TRIDC2AG003770.4/TRIDC2AG003770.3/TRIDC2AG003770.5/TRIDC1AG031500.2/TRIDC1AG031500.3/TRIDC1BG036970.2/TRIDC1BG036970.1/TRIDC1BG036970.3/TRIDC2BG004400.6	9	T. turgidum
BP	GO:0010218	response to far red light	66/20059	4.83642e-09	1.02425e-06	9.21466e-07	TRIDC6BG058440.1/TRIDC5BG036100.4/TRIDC4AG036060.3/TRIDC4AG036060.4/TRIDC6AG049960.1/TRIDC5AG034200.3/TRIDC7BG019620.3/TRIDC7BG019620.2/TRIDC7BG019620.4/TRIDC7BG019620.5/TRIDC7AG029070.1/TRIDC7AG029070.2/TRIDC1AG062780.2/TRIDC1AG062780.1/TRIDC4BG013910.1/TRIDC4BG013910.6	16	T. turgidum
BP	GO:0009988	cell-cell recognition	13/20059	6.79438e-09	1.17728e-06	1.05914e-06	TRIDC3AG071330.8/TRIDC3AG071330.5/TRIDC3AG071330.6/TRIDC3AG071330.3/TRIDC3AG071330.4/TRIDC3AG071330.1/TRIDC3AG071330.2/TRIDC3AG071330.7	8	T. turgidum
BP	GO:0080173	male-female gamete recognition during double fertilization forming a zygote and endosperm	13/20059	6.79438e-09	1.17728e-06	1.05914e-06	TRIDC3AG071330.8/TRIDC3AG071330.5/TRIDC3AG071330.6/TRIDC3AG071330.3/TRIDC3AG071330.4/TRIDC3AG071330.1/TRIDC3AG071330.2/TRIDC3AG071330.7	8	T. turgidum
BP	GO:0009409	response to cold	387/20059	1.4342e-08	2.27799e-06	2.0494e-06	TRIDC6BG052200.2/TRIDC3BG064820.2/TRIDC3BG064820.1/TRIDC3BG064820.6/TRIDC6BG045270.5/TRIDC6BG053390.1/TRIDC6BG045690.2/TRIDC1AG032560.3/TRIDC6BG039690.1/TRIDC1AG036160.1/TRIDC2BG069500.3/TRIDC3AG059150.1/TRIDC3BG053890.1/TRIDC6AG038250.2/TRIDC6AG038250.1/TRIDC3AG057770.6/TRIDC4AG025680.1/TRIDC3AG068730.1/TRIDC5AG037240.2/TRIDC7BG019620.3/TRIDC7BG019620.2/TRIDC7BG019620.4/TRIDC7BG019620.5/TRIDC4AG…	41	T. turgidum
BP	GO:1900407	regulation of cellular response to oxidative stress	16/20059	6.10354e-08	8.30954e-06	7.47569e-06	TRIDC1AG041580.4/TRIDC1BG047480.17/TRIDC1BG047480.11/TRIDC1BG047480.8/TRIDC1BG047480.9/TRIDC1BG047480.15/TRIDC1BG047480.13/TRIDC1BG047480.14	8	T. turgidum
BP	GO:2000121	regulation of removal of superoxide radicals	16/20059	6.10354e-08	8.30954e-06	7.47569e-06	TRIDC1AG041580.4/TRIDC1BG047480.17/TRIDC1BG047480.11/TRIDC1BG047480.8/TRIDC1BG047480.9/TRIDC1BG047480.15/TRIDC1BG047480.13/TRIDC1BG047480.14	8	T. turgidum
BP	GO:1901606	alpha-amino acid catabolic process	113/20059	1.07945e-07	1.3252e-05	1.19222e-05	TRIDC1BG033410.2/TRIDC6BG028880.1/TRIDC1AG024380.22/TRIDC1AG027560.2/TRIDC2AG003770.4/TRIDC2AG003770.3/TRIDC2AG003770.5/TRIDC1AG031500.2/TRIDC1AG031500.3/TRIDC1BG036970.2/TRIDC1BG036970.1/TRIDC1BG036970.3/TRIDC7BG056660.2/TRIDC3BG041880.2/TRIDC3BG019810.17/TRIDC3AG037440.5/TRIDC2BG004400.6/TRIDC6AG059950.4/TRIDC6BG071140.1	19	T. turgidum
BP	GO:0034052	positive regulation of plant-type hypersensitive response	17/20059	1.11245e-07	1.3252e-05	1.19222e-05	TRIDC1AG041580.4/TRIDC1BG047480.17/TRIDC1BG047480.11/TRIDC1BG047480.8/TRIDC1BG047480.9/TRIDC1BG047480.15/TRIDC1BG047480.13/TRIDC1BG047480.14	8	T. turgidum
BP	GO:0009642	response to light intensity	239/20059	3.70178e-07	4.15035e-05	3.73387e-05	TRIDC1BG070890.1/TRIDC2BG009910.3/TRIDC7BG035150.1/TRIDC2AG008280.2/TRIDC6BG058440.1/TRIDC7BG059370.3/TRIDC7BG059370.1/TRIDC4AG045700.2/TRIDC2AG026490.3/TRIDC2AG026490.1/TRIDC7BG037520.2/TRIDC7BG037540.1/TRIDC7BG073050.2/TRIDC6AG059740.3/TRIDC6AG049960.1/TRIDC7BG019620.3/TRIDC7BG019620.2/TRIDC7BG019620.4/TRIDC7BG019620.5/TRIDC7AG029070.1/TRIDC7AG029070.2/TRIDC7AG045600.1/TRIDC7AG045600.2/TRIDC7AG…	28	T. turgidum
BP	GO:0009637	response to blue light	177/20059	6.58818e-07	6.97615e-05	6.27611e-05	TRIDC2BG042220.27/TRIDC7BG029100.2/TRIDC6BG058440.1/TRIDC5BG036100.4/TRIDC2AG039210.21/TRIDC6BG016650.1/TRIDC6AG059740.3/TRIDC4AG036060.3/TRIDC4AG036060.4/TRIDC6AG049960.1/TRIDC5AG034200.3/TRIDC7BG019620.3/TRIDC7BG019620.2/TRIDC7BG019620.4/TRIDC7BG019620.5/TRIDC7AG029070.1/TRIDC7AG029070.2/TRIDC3BG044120.2/TRIDC3AG038960.2/TRIDC1AG062780.2/TRIDC1AG062780.1/TRIDC4BG013910.1/TRIDC4BG013910.6	23	T. turgidum
BP	GO:0009644	response to high light intensity	106/20059	9.99427e-07	0.000100258	9.01976e-05	TRIDC1BG070890.1/TRIDC7BG035150.1/TRIDC7BG059370.3/TRIDC7BG059370.1/TRIDC4AG045700.2/TRIDC2AG026490.3/TRIDC2AG026490.1/TRIDC7BG073050.2/TRIDC6AG059740.3/TRIDC7BG019620.3/TRIDC7BG019620.2/TRIDC7BG019620.4/TRIDC7BG019620.5/TRIDC7AG029070.1/TRIDC7AG029070.2/TRIDC7AG043850.1/TRIDC4BG002740.1	17	T. turgidum
BP	GO:0009063	cellular amino acid catabolic process	131/20059	1.14819e-06	0.000109423	9.84425e-05	TRIDC1BG033410.2/TRIDC6BG028880.1/TRIDC1AG024380.22/TRIDC1AG027560.2/TRIDC2AG003770.4/TRIDC2AG003770.3/TRIDC2AG003770.5/TRIDC1AG031500.2/TRIDC1AG031500.3/TRIDC1BG036970.2/TRIDC1BG036970.1/TRIDC1BG036970.3/TRIDC7BG056660.2/TRIDC3BG041880.2/TRIDC3BG019810.17/TRIDC3AG037440.5/TRIDC2BG004400.6/TRIDC6AG059950.4/TRIDC6BG071140.1	19	T. turgidum
BP	GO:0009735	response to cytokinin	248/20059	2.4977e-06	0.000226696	0.000203947	TRIDC2BG042220.27/TRIDC7AG077660.3/TRIDC6BG055800.1/TRIDC6BG053390.1/TRIDC1AG029940.4/TRIDC2AG039210.21/TRIDC1AG032800.2/TRIDC1AG038620.2/TRIDC7BG059370.3/TRIDC7BG059370.1/TRIDC2AG031760.1/TRIDC1BG043880.1/TRIDC7BG039190.3/TRIDC7BG039190.4/TRIDC4AG021240.1/TRIDC5AG073230.1/TRIDC4BG058000.1/TRIDC5AG042080.1/TRIDC7AG048230.7/TRIDC3AG013070.1/TRIDC1BG035430.1/TRIDC1BG038090.2/TRIDC3AG074490.3/TRIDC3…	27	T. turgidum
BP	GO:1901031	regulation of response to reactive oxygen species	24/20059	2.62236e-06	0.000227192	0.000204394	TRIDC1AG041580.4/TRIDC1BG047480.17/TRIDC1BG047480.11/TRIDC1BG047480.8/TRIDC1BG047480.9/TRIDC1BG047480.15/TRIDC1BG047480.13/TRIDC1BG047480.14	8	T. turgidum
BP	GO:0034051	negative regulation of plant-type hypersensitive response	25/20059	3.72161e-06	0.000308408	0.00027746	TRIDC1AG041580.4/TRIDC1BG047480.17/TRIDC1BG047480.11/TRIDC1BG047480.8/TRIDC1BG047480.9/TRIDC1BG047480.15/TRIDC1BG047480.13/TRIDC1BG047480.14	8	T. turgidum
BP	GO:0010363	regulation of plant-type hypersensitive response	26/20059	5.18784e-06	0.000395521	0.000355831	TRIDC1AG041580.4/TRIDC1BG047480.17/TRIDC1BG047480.11/TRIDC1BG047480.8/TRIDC1BG047480.9/TRIDC1BG047480.15/TRIDC1BG047480.13/TRIDC1BG047480.14	8	T. turgidum
BP	GO:0090322	regulation of superoxide metabolic process	26/20059	5.18784e-06	0.000395521	0.000355831	TRIDC1AG041580.4/TRIDC1BG047480.17/TRIDC1BG047480.11/TRIDC1BG047480.8/TRIDC1BG047480.9/TRIDC1BG047480.15/TRIDC1BG047480.13/TRIDC1BG047480.14	8	T. turgidum
BP	GO:0098754	detoxification	234/20059	8.13525e-06	0.000596376	0.000536531	TRIDC2AG059270.4/TRIDC7BG030180.2/TRIDC2AG047140.1/TRIDC1AG041580.4/TRIDC1BG047480.17/TRIDC1BG047480.11/TRIDC1BG047480.8/TRIDC1BG047480.9/TRIDC1BG047480.15/TRIDC1BG047480.13/TRIDC1BG047480.14/TRIDC4BG035630.2/TRIDC3BG053350.3/TRIDC6AG060530.1/TRIDC5AG044940.1/TRIDC5AG044940.3/TRIDC5AG044940.4/TRIDC5AG044940.6/TRIDC5BG068850.1/TRIDC5AG007810.2/TRIDC5AG007810.1/TRIDC6BG072710.7/TRIDC5AG017460.1/TRI…	25	T. turgidum
BP	GO:0008037	cell recognition	29/20059	1.28118e-05	0.00090442	0.000813663	TRIDC3AG071330.8/TRIDC3AG071330.5/TRIDC3AG071330.6/TRIDC3AG071330.3/TRIDC3AG071330.4/TRIDC3AG071330.1/TRIDC3AG071330.2/TRIDC3AG071330.7	8	T. turgidum
BP	GO:1901605	alpha-amino acid metabolic process	477/20059	2.05589e-05	0.00136623	0.00122913	TRIDC1BG033410.2/TRIDC6BG028880.1/TRIDC1AG024380.22/TRIDC1AG027560.2/TRIDC4AG041910.1/TRIDC4AG041910.2/TRIDC2AG003770.4/TRIDC2AG003770.3/TRIDC2AG003770.5/TRIDC1AG031500.2/TRIDC1AG031500.3/TRIDC1BG036970.2/TRIDC1BG036970.1/TRIDC1BG036970.3/TRIDC5AG071440.1/TRIDC5AG071440.2/TRIDC7BG056660.2/TRIDC5AG044940.1/TRIDC5AG044940.3/TRIDC5AG044940.4/TRIDC5AG044940.6/TRIDC4BG028270.4/TRIDC4BG028270.15/TRIDC5…	39	T. turgidum
BP	GO:0015843	methylammonium transport	10/20059	2.15042e-05	0.00136623	0.00122913	TRIDC7AG047530.1/TRIDC7AG047530.3/TRIDC7AG047530.4/TRIDC7BG040070.1/TRIDC7BG040070.2	5	T. turgidum
BP	GO:0072489	methylammonium transmembrane transport	10/20059	2.15042e-05	0.00136623	0.00122913	TRIDC7AG047530.1/TRIDC7AG047530.3/TRIDC7AG047530.4/TRIDC7BG040070.1/TRIDC7BG040070.2	5	T. turgidum
BP	GO:0000303	response to superoxide	32/20059	2.82265e-05	0.00153713	0.00138289	TRIDC1AG041580.4/TRIDC1BG047480.17/TRIDC1BG047480.11/TRIDC1BG047480.8/TRIDC1BG047480.9/TRIDC1BG047480.15/TRIDC1BG047480.13/TRIDC1BG047480.14	8	T. turgidum
BP	GO:0019430	removal of superoxide radicals	32/20059	2.82265e-05	0.00153713	0.00138289	TRIDC1AG041580.4/TRIDC1BG047480.17/TRIDC1BG047480.11/TRIDC1BG047480.8/TRIDC1BG047480.9/TRIDC1BG047480.15/TRIDC1BG047480.13/TRIDC1BG047480.14	8	T. turgidum
BP	GO:0071450	cellular response to oxygen radical	32/20059	2.82265e-05	0.00153713	0.00138289	TRIDC1AG041580.4/TRIDC1BG047480.17/TRIDC1BG047480.11/TRIDC1BG047480.8/TRIDC1BG047480.9/TRIDC1BG047480.15/TRIDC1BG047480.13/TRIDC1BG047480.14	8	T. turgidum
BP	GO:0071451	cellular response to superoxide	32/20059	2.82265e-05	0.00153713	0.00138289	TRIDC1AG041580.4/TRIDC1BG047480.17/TRIDC1BG047480.11/TRIDC1BG047480.8/TRIDC1BG047480.9/TRIDC1BG047480.15/TRIDC1BG047480.13/TRIDC1BG047480.14	8	T. turgidum
BP	GO:1902882	regulation of response to oxidative stress	32/20059	2.82265e-05	0.00153713	0.00138289	TRIDC1AG041580.4/TRIDC1BG047480.17/TRIDC1BG047480.11/TRIDC1BG047480.8/TRIDC1BG047480.9/TRIDC1BG047480.15/TRIDC1BG047480.13/TRIDC1BG047480.14	8	T. turgidum
BP	GO:0006576	cellular biogenic amine metabolic process	74/20059	3.44951e-05	0.00182632	0.00164306	TRIDC1AG024380.22/TRIDC4AG041910.1/TRIDC4AG041910.2/TRIDC2AG003770.4/TRIDC2AG003770.3/TRIDC2AG003770.5/TRIDC5BG075730.1/TRIDC3BG019810.17/TRIDC2BG004400.6/TRIDC4BG007090.4/TRIDC4BG007090.3/TRIDC4BG007090.2	12	T. turgidum
BP	GO:0009636	response to toxic substance	355/20059	4.20184e-05	0.00216451	0.00194731	TRIDC1BG070890.1/TRIDC2AG059270.4/TRIDC7BG030180.2/TRIDC6BG058440.1/TRIDC2AG047140.1/TRIDC1AG041580.4/TRIDC1BG047480.17/TRIDC1BG047480.11/TRIDC1BG047480.8/TRIDC1BG047480.9/TRIDC1BG047480.15/TRIDC1BG047480.13/TRIDC1BG047480.14/TRIDC2AG026490.3/TRIDC2AG026490.1/TRIDC4BG035630.2/TRIDC3BG053350.3/TRIDC6AG060530.1/TRIDC7BG040430.1/TRIDC5AG044940.1/TRIDC5AG044940.3/TRIDC5AG044940.4/TRIDC5AG044940.6/TRI…	31	T. turgidum
BP	GO:0000305	response to oxygen radical	34/20059	4.53897e-05	0.00227665	0.00204819	TRIDC1AG041580.4/TRIDC1BG047480.17/TRIDC1BG047480.11/TRIDC1BG047480.8/TRIDC1BG047480.9/TRIDC1BG047480.15/TRIDC1BG047480.13/TRIDC1BG047480.14	8	T. turgidum
BP	GO:0019755	one-carbon compound transport	26/20059	5.37431e-05	0.00262652	0.00236296	TRIDC7AG047530.1/TRIDC7AG047530.3/TRIDC7AG047530.4/TRIDC7BG040070.1/TRIDC7BG040070.2/TRIDC3AG075790.1/TRIDC3BG087220.2	7	T. turgidum
BP	GO:0051353	positive regulation of oxidoreductase activity	27/20059	7.0063e-05	0.0033385	0.00300349	TRIDC4AG041910.1/TRIDC4AG041910.2/TRIDC3AG009360.1/TRIDC4AG041230.1/TRIDC4BG007090.4/TRIDC4BG007090.3/TRIDC4BG007090.2	7	T. turgidum
BP	GO:0051341	regulation of oxidoreductase activity	28/20059	9.02131e-05	0.00419381	0.00377297	TRIDC4AG041910.1/TRIDC4AG041910.2/TRIDC3AG009360.1/TRIDC4AG041230.1/TRIDC4BG007090.4/TRIDC4BG007090.3/TRIDC4BG007090.2	7	T. turgidum
BP	GO:0009643	photosynthetic acclimation	20/20059	9.60007e-05	0.0043566	0.00391943	TRIDC7BG037520.2/TRIDC7BG037540.1/TRIDC7AG045600.1/TRIDC7AG045600.2/TRIDC1AG054320.5/TRIDC1BG062180.5	6	T. turgidum
BP	GO:0097164	ammonium ion metabolic process	75/20059	0.000184522	0.00817905	0.0073583	TRIDC6BG048370.2/TRIDC4AG041910.1/TRIDC4AG041910.2/TRIDC2AG003770.4/TRIDC2AG003770.3/TRIDC2AG003770.5/TRIDC6AG041470.2/TRIDC2BG004400.6/TRIDC4BG007090.4/TRIDC4BG007090.3/TRIDC4BG007090.2	11	T. turgidum
BP	GO:0072488	ammonium transmembrane transport	15/20059	0.000216791	0.009391	0.00844863	TRIDC7AG047530.1/TRIDC7AG047530.3/TRIDC7AG047530.4/TRIDC7BG040070.1/TRIDC7BG040070.2	5	T. turgidum
BP	GO:0006801	superoxide metabolic process	42/20059	0.000222393	0.00941958	0.00847434	TRIDC1AG041580.4/TRIDC1BG047480.17/TRIDC1BG047480.11/TRIDC1BG047480.8/TRIDC1BG047480.9/TRIDC1BG047480.15/TRIDC1BG047480.13/TRIDC1BG047480.14	8	T. turgidum
BP	GO:0015837	amine transport	16/20059	0.00030499	0.0126372	0.0113691	TRIDC7AG047530.1/TRIDC7AG047530.3/TRIDC7AG047530.4/TRIDC7BG040070.1/TRIDC7BG040070.2	5	T. turgidum
BP	GO:0080167	response to karrikin	106/20059	0.000311933	0.0126499	0.0113805	TRIDC7AG004730.5/TRIDC3BG018680.2/TRIDC5BG042000.1/TRIDC5BG073260.1/TRIDC4AG025680.1/TRIDC4BG026830.2/TRIDC3BG038580.2/TRIDC5AG024640.1/TRIDC3AG014110.4/TRIDC3AG014110.2/TRIDC3AG014110.3/TRIDC3AG034090.2/TRIDC5BG025790.1	13	T. turgidum
BP	GO:1990748	cellular detoxification	212/20059	0.00034527	0.0134881	0.0121346	TRIDC7BG030180.2/TRIDC2AG047140.1/TRIDC1AG041580.4/TRIDC1BG047480.17/TRIDC1BG047480.11/TRIDC1BG047480.8/TRIDC1BG047480.9/TRIDC1BG047480.15/TRIDC1BG047480.13/TRIDC1BG047480.14/TRIDC4BG035630.2/TRIDC3BG053350.3/TRIDC6AG060530.1/TRIDC5BG068850.1/TRIDC5AG007810.2/TRIDC5AG007810.1/TRIDC6BG072710.7/TRIDC5AG017460.1/TRIDC5BG018400.2/TRIDC6BG056600.5	20	T. turgidum
BP	GO:0016051	carbohydrate biosynthetic process	453/20059	0.000346756	0.0134881	0.0121346	TRIDC1BG066230.2/TRIDC1BG066230.1/TRIDC2AG078810.9/TRIDC1BG010750.2/TRIDC6BG045270.5/TRIDC6BG055800.1/TRIDC7BG014440.2/TRIDC1AG032560.3/TRIDC7AG061360.2/TRIDC1AG057490.1/TRIDC1AG057490.2/TRIDC5BG037520.2/TRIDC5BG037520.1/TRIDC5BG046120.3/TRIDC2AG004290.4/TRIDC2AG031760.1/TRIDC1BG059480.10/TRIDC2BG056600.2/TRIDC5BG070850.2/TRIDC4BG042790.4/TRIDC6AG038250.2/TRIDC6AG038250.1/TRIDC4BG004930.6/TRIDC4A…	34	T. turgidum
BP	GO:0010207	photosystem II assembly	45/20059	0.000365395	0.0139289	0.0125311	TRIDC5BG060510.2/TRIDC4AG036060.3/TRIDC4AG036060.4/TRIDC5AG056470.3/TRIDC1AG062780.2/TRIDC1AG062780.1/TRIDC4BG013910.1/TRIDC4BG013910.6	8	T. turgidum
BP	GO:2000377	regulation of reactive oxygen species metabolic process	69/20059	0.000396146	0.014805	0.0133193	TRIDC1AG041580.4/TRIDC4AG042210.2/TRIDC1BG047480.17/TRIDC1BG047480.11/TRIDC1BG047480.8/TRIDC1BG047480.9/TRIDC1BG047480.15/TRIDC1BG047480.13/TRIDC1BG047480.14/TRIDC4BG006760.2	10	T. turgidum
BP	GO:0006568	tryptophan metabolic process	48/20059	0.000575582	0.0204312	0.018381	TRIDC1AG024380.22/TRIDC4AG041910.1/TRIDC4AG041910.2/TRIDC5BG075730.1/TRIDC3BG019810.17/TRIDC4BG007090.4/TRIDC4BG007090.3/TRIDC4BG007090.2	8	T. turgidum
BP	GO:0006586	indolalkylamine metabolic process	48/20059	0.000575582	0.0204312	0.018381	TRIDC1AG024380.22/TRIDC4AG041910.1/TRIDC4AG041910.2/TRIDC5BG075730.1/TRIDC3BG019810.17/TRIDC4BG007090.4/TRIDC4BG007090.3/TRIDC4BG007090.2	8	T. turgidum
BP	GO:0097237	cellular response to toxic substance	221/20059	0.000589534	0.0204312	0.018381	TRIDC7BG030180.2/TRIDC2AG047140.1/TRIDC1AG041580.4/TRIDC1BG047480.17/TRIDC1BG047480.11/TRIDC1BG047480.8/TRIDC1BG047480.9/TRIDC1BG047480.15/TRIDC1BG047480.13/TRIDC1BG047480.14/TRIDC4BG035630.2/TRIDC3BG053350.3/TRIDC6AG060530.1/TRIDC5BG068850.1/TRIDC5AG007810.2/TRIDC5AG007810.1/TRIDC6BG072710.7/TRIDC5AG017460.1/TRIDC5BG018400.2/TRIDC6BG056600.5	20	T. turgidum
BP	GO:0062197	cellular response to chemical stress	271/20059	0.000589568	0.0204312	0.018381	TRIDC3AG029860.7/TRIDC1AG032800.2/TRIDC1AG041580.4/TRIDC1BG047480.17/TRIDC1BG047480.11/TRIDC1BG047480.8/TRIDC1BG047480.9/TRIDC1BG047480.15/TRIDC1BG047480.13/TRIDC1BG047480.14/TRIDC2AG035840.1/TRIDC2AG035840.6/TRIDC4BG035630.2/TRIDC6AG060530.1/TRIDC5BG068850.1/TRIDC1BG038090.2/TRIDC2BG082980.2/TRIDC1AG062780.2/TRIDC1AG062780.1/TRIDC6BG072710.7/TRIDC5AG017460.1/TRIDC5BG018400.2/TRIDC6BG056600.5	23	T. turgidum
BP	GO:0043686	co-translational protein modification	11/20059	0.000668201	0.0227427	0.0204605	TRIDC3AG030190.1/TRIDC3AG030190.5/TRIDC3BG034810.2/TRIDC3BG034810.1	4	T. turgidum
BP	GO:0046189	phenol-containing compound biosynthetic process	19/20059	0.000734767	0.0245696	0.0221041	TRIDC4AG041910.1/TRIDC4AG041910.2/TRIDC4BG007090.4/TRIDC4BG007090.3/TRIDC4BG007090.2	5	T. turgidum
BP	GO:0051262	protein tetramerization	40/20059	0.000936023	0.0305291	0.0274655	TRIDC1BG033410.2/TRIDC2AG047330.1/TRIDC1AG027560.2/TRIDC7BG009440.20/TRIDC7BG009440.21/TRIDC6BG044820.3/TRIDC2BG049890.1	7	T. turgidum
BP	GO:0009308	amine metabolic process	149/20059	0.000945023	0.0305291	0.0274655	TRIDC7AG074810.2/TRIDC1AG024380.22/TRIDC4AG041910.1/TRIDC4AG041910.2/TRIDC2AG003770.4/TRIDC2AG003770.3/TRIDC2AG003770.5/TRIDC5BG075730.1/TRIDC3BG019810.17/TRIDC3BG051740.1/TRIDC3AG045630.1/TRIDC2BG004400.6/TRIDC4BG007090.4/TRIDC4BG007090.3/TRIDC4BG007090.2	15	T. turgidum
BP	GO:0018206	peptidyl-methionine modification	12/20059	0.0009707	0.0308359	0.0277416	TRIDC3AG030190.1/TRIDC3AG030190.5/TRIDC3BG034810.2/TRIDC3BG034810.1	4	T. turgidum
BP	GO:0018958	phenol-containing compound metabolic process	30/20059	0.00104534	0.0326627	0.029385	TRIDC6BG028880.1/TRIDC4AG041910.1/TRIDC4AG041910.2/TRIDC4BG007090.4/TRIDC4BG007090.3/TRIDC4BG007090.2	6	T. turgidum
BP	GO:0051187	cofactor catabolic process	106/20059	0.00107977	0.0331942	0.0298632	TRIDC4BG035630.2/TRIDC7BG056660.2/TRIDC6AG060530.1/TRIDC3AG012450.1/TRIDC3BG016690.1/TRIDC3BG016690.2/TRIDC6AG059950.4/TRIDC6BG072710.7/TRIDC6BG048940.4/TRIDC5AG017460.1/TRIDC5BG018400.2/TRIDC6BG071140.1	12	T. turgidum
BP	GO:0045089	positive regulation of innate immune response	121/20059	0.00111313	0.0336346	0.0302594	TRIDC6BG058440.1/TRIDC1AG028010.2/TRIDC2BG076220.2/TRIDC1AG041580.4/TRIDC1BG047480.17/TRIDC1BG047480.11/TRIDC1BG047480.8/TRIDC1BG047480.9/TRIDC1BG047480.15/TRIDC1BG047480.13/TRIDC1BG047480.14/TRIDC6AG049960.1/TRIDC1BG032250.2	13	T. turgidum
BP	GO:0016559	peroxisome fission	21/20059	0.00120326	0.0336346	0.0302594	TRIDC4BG059340.6/TRIDC5AG018760.6/TRIDC5AG018760.4/TRIDC5AG018760.5/TRIDC5AG018760.3	5	T. turgidum
BP	GO:0042742	defense response to bacterium	412/20059	0.00122036	0.0336346	0.0302594	TRIDC2AG073720.4/TRIDC2AG073720.1/TRIDC6BG053390.1/TRIDC6BG058440.1/TRIDC1AG003820.3/TRIDC7BG041610.1/TRIDC2BG076220.2/TRIDC5BG035150.3/TRIDC5BG046120.3/TRIDC2AG003770.4/TRIDC2AG003770.3/TRIDC2AG003770.5/TRIDC2AG031760.1/TRIDC4BG042790.4/TRIDC3AG005110.2/TRIDC3AG075440.1/TRIDC6AG049960.1/TRIDC5AG033270.1/TRIDC5AG033270.2/TRIDC3AG042730.8/TRIDC3AG042730.3/TRIDC3AG042730.2/TRIDC3AG042730.1/TRIDC3AG…	30	T. turgidum
BP	GO:0000027	ribosomal large subunit assembly	31/20059	0.00125291	0.0336346	0.0302594	TRIDC1BG019620.1/TRIDC1AG014450.1/TRIDC1AG014450.2/TRIDC5AG073230.1/TRIDC4BG058000.1/TRIDC1BG074310.1	6	T. turgidum
BP	GO:0006787	porphyrin-containing compound catabolic process	31/20059	0.00125291	0.0336346	0.0302594	TRIDC7BG056660.2/TRIDC3AG012450.1/TRIDC3BG016690.1/TRIDC3BG016690.2/TRIDC6AG059950.4/TRIDC6BG071140.1	6	T. turgidum
BP	GO:0015996	chlorophyll catabolic process	31/20059	0.00125291	0.0336346	0.0302594	TRIDC7BG056660.2/TRIDC3AG012450.1/TRIDC3BG016690.1/TRIDC3BG016690.2/TRIDC6AG059950.4/TRIDC6BG071140.1	6	T. turgidum
BP	GO:0033015	tetrapyrrole catabolic process	31/20059	0.00125291	0.0336346	0.0302594	TRIDC7BG056660.2/TRIDC3AG012450.1/TRIDC3BG016690.1/TRIDC3BG016690.2/TRIDC6AG059950.4/TRIDC6BG071140.1	6	T. turgidum
BP	GO:0046149	pigment catabolic process	31/20059	0.00125291	0.0336346	0.0302594	TRIDC7BG056660.2/TRIDC3AG012450.1/TRIDC3BG016690.1/TRIDC3BG016690.2/TRIDC6AG059950.4/TRIDC6BG071140.1	6	T. turgidum
BP	GO:0071901	negative regulation of protein serine/threonine kinase activity	31/20059	0.00125291	0.0336346	0.0302594	TRIDC1AG005250.12/TRIDC4AG041910.1/TRIDC4AG041910.2/TRIDC4BG007090.4/TRIDC4BG007090.3/TRIDC4BG007090.2	6	T. turgidum
BP	GO:0045026	plasma membrane fusion	55/20059	0.00145272	0.0378738	0.0340732	TRIDC3AG071330.8/TRIDC3AG071330.5/TRIDC3AG071330.6/TRIDC3AG071330.3/TRIDC3AG071330.4/TRIDC3AG071330.1/TRIDC3AG071330.2/TRIDC3AG071330.7	8	T. turgidum
BP	GO:0061936	fusion of sperm to egg plasma membrane involved in double fertilization forming a zygote and endosperm	55/20059	0.00145272	0.0378738	0.0340732	TRIDC3AG071330.8/TRIDC3AG071330.5/TRIDC3AG071330.6/TRIDC3AG071330.3/TRIDC3AG071330.4/TRIDC3AG071330.1/TRIDC3AG071330.2/TRIDC3AG071330.7	8	T. turgidum
BP	GO:0009834	plant-type secondary cell wall biogenesis	140/20059	0.00147044	0.0378738	0.0340732	TRIDC1BG066230.2/TRIDC1BG066230.1/TRIDC1BG010750.2/TRIDC7AG061360.2/TRIDC1AG057490.1/TRIDC1AG057490.2/TRIDC5BG037520.2/TRIDC5BG037520.1/TRIDC2AG004290.4/TRIDC3AG042730.8/TRIDC3AG042730.3/TRIDC3AG042730.2/TRIDC3AG042730.1/TRIDC3AG042730.6	14	T. turgidum
BP	GO:0009617	response to bacterium	459/20059	0.00172621	0.0438687	0.0394666	TRIDC2AG073720.4/TRIDC2AG073720.1/TRIDC6BG053390.1/TRIDC6BG058440.1/TRIDC1AG003820.3/TRIDC7BG041610.1/TRIDC2BG076220.2/TRIDC5BG035150.3/TRIDC5BG046120.3/TRIDC2AG003770.4/TRIDC2AG003770.3/TRIDC2AG003770.5/TRIDC2AG031760.1/TRIDC4BG042790.4/TRIDC3AG005110.2/TRIDC3AG075440.1/TRIDC6AG049960.1/TRIDC5AG072060.1/TRIDC4BG056350.1/TRIDC5AG033270.1/TRIDC5AG033270.2/TRIDC3AG042730.8/TRIDC3AG042730.3/TRIDC3AG…	32	T. turgidum
BP	GO:0009639	response to red or far red light	277/20059	0.00180965	0.0453841	0.0408299	TRIDC7BG029100.2/TRIDC6BG040470.1/TRIDC6BG058440.1/TRIDC1AG034650.2/TRIDC5BG036100.4/TRIDC6AG059740.3/TRIDC4AG036060.3/TRIDC4AG036060.4/TRIDC6AG049960.1/TRIDC5AG034200.3/TRIDC7BG019620.3/TRIDC7BG019620.2/TRIDC7BG019620.4/TRIDC7BG019620.5/TRIDC7AG029070.1/TRIDC7AG029070.2/TRIDC3BG019810.17/TRIDC1AG062780.2/TRIDC1AG062780.1/TRIDC4BG013910.1/TRIDC4BG013910.6/TRIDC6BG052020.2	22	T. turgidum
BP	GO:0043068	positive regulation of programmed cell death	57/20059	0.00183827	0.0455031	0.0409369	TRIDC1AG041580.4/TRIDC1BG047480.17/TRIDC1BG047480.11/TRIDC1BG047480.8/TRIDC1BG047480.9/TRIDC1BG047480.15/TRIDC1BG047480.13/TRIDC1BG047480.14	8	T. turgidum
BP	GO:0015696	ammonium transport	23/20059	0.00186217	0.0455038	0.0409376	TRIDC7AG047530.1/TRIDC7AG047530.3/TRIDC7AG047530.4/TRIDC7BG040070.1/TRIDC7BG040070.2	5	T. turgidum
BP	GO:0034599	cellular response to oxidative stress	226/20059	0.00190047	0.0458519	0.0412508	TRIDC3AG029860.7/TRIDC1AG032800.2/TRIDC1AG041580.4/TRIDC1BG047480.17/TRIDC1BG047480.11/TRIDC1BG047480.8/TRIDC1BG047480.9/TRIDC1BG047480.15/TRIDC1BG047480.13/TRIDC1BG047480.14/TRIDC4BG035630.2/TRIDC6AG060530.1/TRIDC5BG068850.1/TRIDC1BG038090.2/TRIDC2BG082980.2/TRIDC6BG072710.7/TRIDC5AG017460.1/TRIDC5BG018400.2/TRIDC6BG056600.5	19	T. turgidum
BP	GO:0009767	photosynthetic electron transport chain	99/20059	0.00199858	0.0476163	0.0428381	TRIDC7BG035150.1/TRIDC6BG053390.1/TRIDC7BG059370.3/TRIDC7BG059370.1/TRIDC7BG037520.2/TRIDC7BG037540.1/TRIDC7BG073050.2/TRIDC7AG045600.1/TRIDC7AG045600.2/TRIDC7AG043850.1/TRIDC6AG045820.3	11	T. turgidum
BP	GO:0016054	organic acid catabolic process	316/20059	0.00209147	0.0486138	0.0437355	TRIDC1BG033410.2/TRIDC6BG028880.1/TRIDC1AG024380.22/TRIDC1AG027560.2/TRIDC2AG003770.4/TRIDC2AG003770.3/TRIDC2AG003770.5/TRIDC6BG067890.1/TRIDC6BG067890.3/TRIDC6BG067890.9/TRIDC1AG044990.3/TRIDC1AG031500.2/TRIDC1AG031500.3/TRIDC1BG036970.2/TRIDC1BG036970.1/TRIDC1BG036970.3/TRIDC7BG056660.2/TRIDC6AG037510.2/TRIDC3BG041880.2/TRIDC3BG019810.17/TRIDC3AG037440.5/TRIDC2BG004400.6/TRIDC6AG059950.4/TRIDC6…	24	T. turgidum
BP	GO:0046395	carboxylic acid catabolic process	316/20059	0.00209147	0.0486138	0.0437355	TRIDC1BG033410.2/TRIDC6BG028880.1/TRIDC1AG024380.22/TRIDC1AG027560.2/TRIDC2AG003770.4/TRIDC2AG003770.3/TRIDC2AG003770.5/TRIDC6BG067890.1/TRIDC6BG067890.3/TRIDC6BG067890.9/TRIDC1AG044990.3/TRIDC1AG031500.2/TRIDC1AG031500.3/TRIDC1BG036970.2/TRIDC1BG036970.1/TRIDC1BG036970.3/TRIDC7BG056660.2/TRIDC6AG037510.2/TRIDC3BG041880.2/TRIDC3BG019810.17/TRIDC3AG037440.5/TRIDC2BG004400.6/TRIDC6AG059950.4/TRIDC6…	24	T. turgidum
BP	GO:0050778	positive regulation of immune response	130/20059	0.00213962	0.049134	0.0442035	TRIDC6BG058440.1/TRIDC1AG028010.2/TRIDC2BG076220.2/TRIDC1AG041580.4/TRIDC1BG047480.17/TRIDC1BG047480.11/TRIDC1BG047480.8/TRIDC1BG047480.9/TRIDC1BG047480.15/TRIDC1BG047480.13/TRIDC1BG047480.14/TRIDC6AG049960.1/TRIDC1BG032250.2	13	T. turgidum
BP	GO:0002833	positive regulation of response to biotic stimulus	131/20059	0.0022907	0.0519771	0.0467613	TRIDC6BG058440.1/TRIDC1AG028010.2/TRIDC2BG076220.2/TRIDC1AG041580.4/TRIDC1BG047480.17/TRIDC1BG047480.11/TRIDC1BG047480.8/TRIDC1BG047480.9/TRIDC1BG047480.15/TRIDC1BG047480.13/TRIDC1BG047480.14/TRIDC6AG049960.1/TRIDC1BG032250.2	13	T. turgidum
BP	GO:0098869	cellular oxidant detoxification	196/20059	0.00232034	0.0520302	0.0468091	TRIDC7BG030180.2/TRIDC1AG041580.4/TRIDC1BG047480.17/TRIDC1BG047480.11/TRIDC1BG047480.8/TRIDC1BG047480.9/TRIDC1BG047480.15/TRIDC1BG047480.13/TRIDC1BG047480.14/TRIDC4BG035630.2/TRIDC3BG053350.3/TRIDC6AG060530.1/TRIDC5BG068850.1/TRIDC6BG072710.7/TRIDC5AG017460.1/TRIDC5BG018400.2/TRIDC6BG056600.5	17	T. turgidum
BP	GO:0044106	cellular amine metabolic process	117/20059	0.00252667	0.055998	0.0503787	TRIDC1AG024380.22/TRIDC4AG041910.1/TRIDC4AG041910.2/TRIDC2AG003770.4/TRIDC2AG003770.3/TRIDC2AG003770.5/TRIDC5BG075730.1/TRIDC3BG019810.17/TRIDC2BG004400.6/TRIDC4BG007090.4/TRIDC4BG007090.3/TRIDC4BG007090.2	12	T. turgidum
BP	GO:0010942	positive regulation of cell death	60/20059	0.00256309	0.0560915	0.0504628	TRIDC1AG041580.4/TRIDC1BG047480.17/TRIDC1BG047480.11/TRIDC1BG047480.8/TRIDC1BG047480.9/TRIDC1BG047480.15/TRIDC1BG047480.13/TRIDC1BG047480.14	8	T. turgidum
BP	GO:0034637	cellular carbohydrate biosynthetic process	358/20059	0.00259522	0.0560915	0.0504628	TRIDC1BG066230.2/TRIDC1BG066230.1/TRIDC1BG010750.2/TRIDC6BG045270.5/TRIDC6BG055800.1/TRIDC7BG014440.2/TRIDC1AG032560.3/TRIDC7AG061360.2/TRIDC1AG057490.1/TRIDC1AG057490.2/TRIDC5BG037520.2/TRIDC5BG037520.1/TRIDC2AG004290.4/TRIDC1BG059480.10/TRIDC5BG070850.2/TRIDC4BG042790.4/TRIDC6AG038250.2/TRIDC6AG038250.1/TRIDC4BG004930.6/TRIDC4AG025680.1/TRIDC4BG026830.2/TRIDC3AG042730.8/TRIDC3AG042730.3/TRIDC3A…	26	T. turgidum
BP	GO:0061025	membrane fusion	133/20059	0.00261917	0.0560915	0.0504628	TRIDC3AG024290.1/TRIDC6BG015640.3/TRIDC3BG028040.1/TRIDC7BG005550.4/TRIDC3AG071330.8/TRIDC3AG071330.5/TRIDC3AG071330.6/TRIDC3AG071330.3/TRIDC3AG071330.4/TRIDC3AG071330.1/TRIDC3AG071330.2/TRIDC3AG071330.7/TRIDC1BG003130.1	13	T. turgidum
BP	GO:0042548	regulation of photosynthesis, light reaction	74/20059	0.00269686	0.0571135	0.0513823	TRIDC7BG035150.1/TRIDC7BG059370.3/TRIDC7BG059370.1/TRIDC1AG044750.2/TRIDC1BG050640.1/TRIDC7BG073050.2/TRIDC7AG043850.1/TRIDC1AG054320.5/TRIDC1BG062180.5	9	T. turgidum
BP	GO:0002831	regulation of response to biotic stimulus	253/20059	0.00301165	0.06255	0.0562732	TRIDC3BG064820.2/TRIDC3BG064820.1/TRIDC3BG064820.6/TRIDC7BG066130.4/TRIDC7AG071550.1/TRIDC6BG058440.1/TRIDC1AG028010.2/TRIDC2BG076220.2/TRIDC1AG041580.4/TRIDC1BG047480.17/TRIDC1BG047480.11/TRIDC1BG047480.8/TRIDC1BG047480.9/TRIDC1BG047480.15/TRIDC1BG047480.13/TRIDC1BG047480.14/TRIDC3AG057770.6/TRIDC6AG049960.1/TRIDC7AG047290.3/TRIDC1BG032250.2	20	T. turgidum
BP	GO:0006551	leucine metabolic process	16/20059	0.00314121	0.06255	0.0562732	TRIDC7BG056660.2/TRIDC7AG064600.1/TRIDC6AG059950.4/TRIDC6BG071140.1	4	T. turgidum
BP	GO:0045948	positive regulation of translational initiation	16/20059	0.00314121	0.06255	0.0562732	TRIDC1BG042790.1/TRIDC6BG008060.1/TRIDC6BG008060.2/TRIDC6BG008060.3	4	T. turgidum
BP	GO:0097428	protein maturation by iron-sulfur cluster transfer	16/20059	0.00314121	0.06255	0.0562732	TRIDC6BG035680.1/TRIDC6BG035680.2/TRIDC4AG057570.3/TRIDC4AG057570.4	4	T. turgidum
BP	GO:0010413	glucuronoxylan metabolic process	49/20059	0.00316121	0.06255	0.0562732	TRIDC1BG066230.2/TRIDC1BG066230.1/TRIDC1BG010750.2/TRIDC7AG061360.2/TRIDC1AG057490.1/TRIDC1AG057490.2/TRIDC2AG004290.4	7	T. turgidum
BP	GO:0010417	glucuronoxylan biosynthetic process	49/20059	0.00316121	0.06255	0.0562732	TRIDC1BG066230.2/TRIDC1BG066230.1/TRIDC1BG010750.2/TRIDC7AG061360.2/TRIDC1AG057490.1/TRIDC1AG057490.2/TRIDC2AG004290.4	7	T. turgidum
BP	GO:0002684	positive regulation of immune system process	136/20059	0.00318329	0.06255	0.0562732	TRIDC6BG058440.1/TRIDC1AG028010.2/TRIDC2BG076220.2/TRIDC1AG041580.4/TRIDC1BG047480.17/TRIDC1BG047480.11/TRIDC1BG047480.8/TRIDC1BG047480.9/TRIDC1BG047480.15/TRIDC1BG047480.13/TRIDC1BG047480.14/TRIDC6AG049960.1/TRIDC1BG032250.2	13	T. turgidum
BP	GO:0009081	branched-chain amino acid metabolic process	26/20059	0.00329692	0.063474	0.0571045	TRIDC7BG056660.2/TRIDC5BG081410.1/TRIDC7AG064600.1/TRIDC6AG059950.4/TRIDC6BG071140.1	5	T. turgidum
BP	GO:0010167	response to nitrate	26/20059	0.00329692	0.063474	0.0571045	TRIDC6BG058370.2/TRIDC7BG039190.3/TRIDC7BG039190.4/TRIDC6AG049880.3/TRIDC7AG048230.7	5	T. turgidum
BP	GO:0034614	cellular response to reactive oxygen species	77/20059	0.00354132	0.0674975	0.0607242	TRIDC1AG041580.4/TRIDC1BG047480.17/TRIDC1BG047480.11/TRIDC1BG047480.8/TRIDC1BG047480.9/TRIDC1BG047480.15/TRIDC1BG047480.13/TRIDC1BG047480.14/TRIDC2BG082980.2	9	T. turgidum
BP	GO:0031349	positive regulation of defense response	139/20059	0.00384254	0.0718028	0.0645975	TRIDC6BG058440.1/TRIDC1AG028010.2/TRIDC2BG076220.2/TRIDC1AG041580.4/TRIDC1BG047480.17/TRIDC1BG047480.11/TRIDC1BG047480.8/TRIDC1BG047480.9/TRIDC1BG047480.15/TRIDC1BG047480.13/TRIDC1BG047480.14/TRIDC6AG049960.1/TRIDC1BG032250.2	13	T. turgidum
BP	GO:0032103	positive regulation of response to external stimulus	139/20059	0.00384254	0.0718028	0.0645975	TRIDC6BG058440.1/TRIDC1AG028010.2/TRIDC2BG076220.2/TRIDC1AG041580.4/TRIDC1BG047480.17/TRIDC1BG047480.11/TRIDC1BG047480.8/TRIDC1BG047480.9/TRIDC1BG047480.15/TRIDC1BG047480.13/TRIDC1BG047480.14/TRIDC6AG049960.1/TRIDC1BG032250.2	13	T. turgidum
BP	GO:0010196	nonphotochemical quenching	51/20059	0.00397752	0.072231	0.0649828	TRIDC4BG033990.2/TRIDC4AG016780.24/TRIDC4AG036060.3/TRIDC4AG036060.4/TRIDC4AG020240.1/TRIDC4BG013910.1/TRIDC4BG013910.6	7	T. turgidum
BP	GO:1990066	energy quenching	51/20059	0.00397752	0.072231	0.0649828	TRIDC4BG033990.2/TRIDC4AG016780.24/TRIDC4AG036060.3/TRIDC4AG036060.4/TRIDC4AG020240.1/TRIDC4BG013910.1/TRIDC4BG013910.6	7	T. turgidum
BP	GO:0043461	proton-transporting ATP synthase complex assembly	17/20059	0.00397915	0.072231	0.0649828	TRIDC3BG045570.2/TRIDC3BG045570.4/TRIDC6AG043330.1/TRIDC3AG040430.1	4	T. turgidum
BP	GO:0046686	response to cadmium ion	225/20059	0.00418688	0.0747815	0.0672774	TRIDC7AG077660.3/TRIDC7BG028980.2/TRIDC3AG024700.1/TRIDC7AG059420.2/TRIDC6BG000660.14/TRIDC6BG000660.2/TRIDC4BG042790.4/TRIDC7BG010160.1/TRIDC3BG041880.2/TRIDC3AG037440.5/TRIDC3BG004060.6/TRIDC3BG004060.9/TRIDC7AG074030.9/TRIDC7AG074030.5/TRIDC7AG074030.4/TRIDC6AG059980.3/TRIDC6BG048940.4/TRIDC6BG071190.1	18	T. turgidum
BP	GO:0009567	double fertilization forming a zygote and endosperm	65/20059	0.00424737	0.0747815	0.0672774	TRIDC3AG071330.8/TRIDC3AG071330.5/TRIDC3AG071330.6/TRIDC3AG071330.3/TRIDC3AG071330.4/TRIDC3AG071330.1/TRIDC3AG071330.2/TRIDC3AG071330.7	8	T. turgidum
BP	GO:0042133	neurotransmitter metabolic process	65/20059	0.00424737	0.0747815	0.0672774	TRIDC4AG041910.1/TRIDC4AG041910.2/TRIDC3BG041880.2/TRIDC3AG037440.5/TRIDC2BG010180.2/TRIDC4BG007090.4/TRIDC4BG007090.3/TRIDC4BG007090.2	8	T. turgidum
BP	GO:0072593	reactive oxygen species metabolic process	261/20059	0.00427659	0.0747815	0.0672774	TRIDC7BG059370.3/TRIDC7BG059370.1/TRIDC1AG041580.4/TRIDC4AG042210.2/TRIDC1BG047480.17/TRIDC1BG047480.11/TRIDC1BG047480.8/TRIDC1BG047480.9/TRIDC1BG047480.15/TRIDC1BG047480.13/TRIDC1BG047480.14/TRIDC4BG035630.2/TRIDC6AG060530.1/TRIDC3AG075250.1/TRIDC2BG010180.2/TRIDC4BG006760.2/TRIDC6BG072710.7/TRIDC6BG048940.4/TRIDC5AG017460.1/TRIDC5BG018400.2	20	T. turgidum
BP	GO:0019932	second-messenger-mediated signaling	52/20059	0.00444109	0.076813	0.069105	TRIDC5BG011070.2/TRIDC5BG011070.5/TRIDC7AG062650.2/TRIDC5AG009510.4/TRIDC5AG009510.3/TRIDC4BG039020.1/TRIDC6AG049890.1	7	T. turgidum
BP	GO:0044282	small molecule catabolic process	373/20059	0.00447337	0.076813	0.069105	TRIDC1BG033410.2/TRIDC6BG028880.1/TRIDC1AG024380.22/TRIDC1AG027560.2/TRIDC2AG003770.4/TRIDC2AG003770.3/TRIDC2AG003770.5/TRIDC6BG067890.1/TRIDC6BG067890.3/TRIDC6BG067890.9/TRIDC1AG044990.3/TRIDC1AG031500.2/TRIDC1AG031500.3/TRIDC1BG036970.2/TRIDC1BG036970.1/TRIDC1BG036970.3/TRIDC7BG056660.2/TRIDC4AG025680.1/TRIDC6AG037510.2/TRIDC4BG026830.2/TRIDC3BG041880.2/TRIDC3BG019810.17/TRIDC3AG037440.5/TRIDC2…	26	T. turgidum
BP	GO:0009814	defense response, incompatible interaction	175/20059	0.00455492	0.0775149	0.0697365	TRIDC7BG034340.1/TRIDC1AG028010.2/TRIDC2BG076220.2/TRIDC1AG041580.4/TRIDC1BG047480.17/TRIDC1BG047480.11/TRIDC1BG047480.8/TRIDC1BG047480.9/TRIDC1BG047480.15/TRIDC1BG047480.13/TRIDC1BG047480.14/TRIDC3AG058000.1/TRIDC7AG043020.1/TRIDC1BG032250.2/TRIDC3BG065080.2	15	T. turgidum
BP	GO:0022412	cellular process involved in reproduction in multicellular organism	142/20059	0.00460815	0.0777269	0.0699272	TRIDC7AG026680.1/TRIDC4BG001400.10/TRIDC4AG047270.2/TRIDC3BG038580.2/TRIDC3AG034090.2/TRIDC3AG071330.8/TRIDC3AG071330.5/TRIDC3AG071330.6/TRIDC3AG071330.3/TRIDC3AG071330.4/TRIDC3AG071330.1/TRIDC3AG071330.2/TRIDC3AG071330.7	13	T. turgidum
BP	GO:0006469	negative regulation of protein kinase activity	40/20059	0.00481694	0.0780693	0.0702352	TRIDC1AG005250.12/TRIDC4AG041910.1/TRIDC4AG041910.2/TRIDC4BG007090.4/TRIDC4BG007090.3/TRIDC4BG007090.2	6	T. turgidum
BP	GO:0033673	negative regulation of kinase activity	40/20059	0.00481694	0.0780693	0.0702352	TRIDC1AG005250.12/TRIDC4AG041910.1/TRIDC4AG041910.2/TRIDC4BG007090.4/TRIDC4BG007090.3/TRIDC4BG007090.2	6	T. turgidum
BP	GO:0051348	negative regulation of transferase activity	53/20059	0.0049443	0.0780693	0.0702352	TRIDC1AG005250.12/TRIDC4AG041910.1/TRIDC4AG041910.2/TRIDC6AG059740.3/TRIDC4BG007090.4/TRIDC4BG007090.3/TRIDC4BG007090.2	7	T. turgidum
BP	GO:0032410	negative regulation of transporter activity	18/20059	0.00495613	0.0780693	0.0702352	TRIDC2BG042220.27/TRIDC2AG039210.21/TRIDC6BG001010.3/TRIDC6BG001010.2	4	T. turgidum
BP	GO:0032413	negative regulation of ion transmembrane transporter activity	18/20059	0.00495613	0.0780693	0.0702352	TRIDC2BG042220.27/TRIDC2AG039210.21/TRIDC6BG001010.3/TRIDC6BG001010.2	4	T. turgidum
BP	GO:0034763	negative regulation of transmembrane transport	18/20059	0.00495613	0.0780693	0.0702352	TRIDC2BG042220.27/TRIDC2AG039210.21/TRIDC6BG001010.3/TRIDC6BG001010.2	4	T. turgidum
BP	GO:0034766	negative regulation of ion transmembrane transport	18/20059	0.00495613	0.0780693	0.0702352	TRIDC2BG042220.27/TRIDC2AG039210.21/TRIDC6BG001010.3/TRIDC6BG001010.2	4	T. turgidum
BP	GO:0042447	hormone catabolic process	18/20059	0.00495613	0.0780693	0.0702352	TRIDC7AG074810.2/TRIDC1AG044990.3/TRIDC3BG051740.1/TRIDC3AG045630.1	4	T. turgidum
BP	GO:0048564	photosystem I assembly	67/20059	0.00511968	0.0799846	0.0719583	TRIDC7AG059940.7/TRIDC3BG001880.6/TRIDC6BG040470.1/TRIDC7BG059370.3/TRIDC7BG059370.1/TRIDC3AG047260.1/TRIDC5AG013390.2/TRIDC5AG013390.1	8	T. turgidum
BP	GO:0001933	negative regulation of protein phosphorylation	41/20059	0.00545579	0.0831899	0.0748419	TRIDC1AG005250.12/TRIDC4AG041910.1/TRIDC4AG041910.2/TRIDC4BG007090.4/TRIDC4BG007090.3/TRIDC4BG007090.2	6	T. turgidum
BP	GO:0009313	oligosaccharide catabolic process	41/20059	0.00545579	0.0831899	0.0748419	TRIDC6BG034060.1/TRIDC3BG018680.2/TRIDC6AG029190.1/TRIDC3AG014110.4/TRIDC3AG014110.2/TRIDC3AG014110.3	6	T. turgidum
BP	GO:0009645	response to low light intensity stimulus	41/20059	0.00545579	0.0831899	0.0748419	TRIDC7BG019620.3/TRIDC7BG019620.2/TRIDC7BG019620.4/TRIDC7BG019620.5/TRIDC7AG029070.1/TRIDC7AG029070.2	6	T. turgidum
BP	GO:0045491	xylan metabolic process	55/20059	0.00607785	0.0885714	0.0796835	TRIDC1BG066230.2/TRIDC1BG066230.1/TRIDC1BG010750.2/TRIDC7AG061360.2/TRIDC1AG057490.1/TRIDC1AG057490.2/TRIDC2AG004290.4	7	T. turgidum
BP	GO:0045492	xylan biosynthetic process	55/20059	0.00607785	0.0885714	0.0796835	TRIDC1BG066230.2/TRIDC1BG066230.1/TRIDC1BG010750.2/TRIDC7AG061360.2/TRIDC1AG057490.1/TRIDC1AG057490.2/TRIDC2AG004290.4	7	T. turgidum
BP	GO:0006446	regulation of translational initiation	19/20059	0.00608183	0.0885714	0.0796835	TRIDC1BG042790.1/TRIDC6BG008060.1/TRIDC6BG008060.2/TRIDC6BG008060.3	4	T. turgidum
BP	GO:0042136	neurotransmitter biosynthetic process	42/20059	0.00615443	0.0885714	0.0796835	TRIDC4AG041910.1/TRIDC4AG041910.2/TRIDC2BG010180.2/TRIDC4BG007090.4/TRIDC4BG007090.3/TRIDC4BG007090.2	6	T. turgidum
BP	GO:0043467	regulation of generation of precursor metabolites and energy	99/20059	0.00622863	0.0885714	0.0796835	TRIDC7BG035150.1/TRIDC7BG059370.3/TRIDC7BG059370.1/TRIDC1AG044750.2/TRIDC1BG050640.1/TRIDC7BG073050.2/TRIDC4AG041230.1/TRIDC7AG043850.1/TRIDC1AG054320.5/TRIDC1BG062180.5	10	T. turgidum
BP	GO:0010205	photoinhibition	30/20059	0.00626175	0.0885714	0.0796835	TRIDC7BG035150.1/TRIDC7BG059370.3/TRIDC7BG059370.1/TRIDC7BG073050.2/TRIDC7AG043850.1	5	T. turgidum
BP	GO:0015695	organic cation transport	30/20059	0.00626175	0.0885714	0.0796835	TRIDC7AG047530.1/TRIDC7AG047530.3/TRIDC7AG047530.4/TRIDC7BG040070.1/TRIDC7BG040070.2	5	T. turgidum
BP	GO:0043155	negative regulation of photosynthesis, light reaction	30/20059	0.00626175	0.0885714	0.0796835	TRIDC7BG035150.1/TRIDC7BG059370.3/TRIDC7BG059370.1/TRIDC7BG073050.2/TRIDC7AG043850.1	5	T. turgidum
BP	GO:1905156	negative regulation of photosynthesis	30/20059	0.00626175	0.0885714	0.0796835	TRIDC7BG035150.1/TRIDC7BG059370.3/TRIDC7BG059370.1/TRIDC7BG073050.2/TRIDC7AG043850.1	5	T. turgidum
BP	GO:0007623	circadian rhythm	131/20059	0.00631989	0.0885714	0.0796835	TRIDC2BG042220.27/TRIDC6BG034190.1/TRIDC6BG058440.1/TRIDC2AG039210.21/TRIDC6AG049960.1/TRIDC5AG018760.6/TRIDC5AG018760.4/TRIDC5AG018760.5/TRIDC5AG018760.3/TRIDC1AG054320.5/TRIDC3BG013490.2/TRIDC1BG062180.5	12	T. turgidum
BP	GO:0048511	rhythmic process	131/20059	0.00631989	0.0885714	0.0796835	TRIDC2BG042220.27/TRIDC6BG034190.1/TRIDC6BG058440.1/TRIDC2AG039210.21/TRIDC6AG049960.1/TRIDC5AG018760.6/TRIDC5AG018760.4/TRIDC5AG018760.5/TRIDC5AG018760.3/TRIDC1AG054320.5/TRIDC3BG013490.2/TRIDC1BG062180.5	12	T. turgidum
BP	GO:0045824	negative regulation of innate immune response	71/20059	0.0072682	0.101118	0.0909712	TRIDC1AG041580.4/TRIDC1BG047480.17/TRIDC1BG047480.11/TRIDC1BG047480.8/TRIDC1BG047480.9/TRIDC1BG047480.15/TRIDC1BG047480.13/TRIDC1BG047480.14	8	T. turgidum
BP	GO:0043271	negative regulation of ion transport	20/20059	0.00736537	0.101727	0.0915193	TRIDC2BG042220.27/TRIDC2AG039210.21/TRIDC6BG001010.3/TRIDC6BG001010.2	4	T. turgidum
BP	GO:0042326	negative regulation of phosphorylation	44/20059	0.0077434	0.106179	0.0955244	TRIDC1AG005250.12/TRIDC4AG041910.1/TRIDC4AG041910.2/TRIDC4BG007090.4/TRIDC4BG007090.3/TRIDC4BG007090.2	6	T. turgidum
BP	GO:0022900	electron transport chain	258/20059	0.00796956	0.108184	0.0973279	TRIDC7BG035150.1/TRIDC6BG053390.1/TRIDC7BG059370.3/TRIDC7BG059370.1/TRIDC4AG045700.2/TRIDC1BG044720.3/TRIDC1AG039340.1/TRIDC7BG056660.2/TRIDC7BG037520.2/TRIDC7BG037540.1/TRIDC7BG073050.2/TRIDC7AG043840.1/TRIDC7AG045600.1/TRIDC7AG045600.2/TRIDC7AG043850.1/TRIDC6AG059950.4/TRIDC6AG045820.3/TRIDC4BG002740.1/TRIDC6BG071140.1	19	T. turgidum
BP	GO:0002683	negative regulation of immune system process	103/20059	0.00818735	0.108184	0.0973279	TRIDC1AG041580.4/TRIDC1BG047480.17/TRIDC1BG047480.11/TRIDC1BG047480.8/TRIDC1BG047480.9/TRIDC1BG047480.15/TRIDC1BG047480.13/TRIDC1BG047480.14/TRIDC4BG001400.10/TRIDC4AG047270.2	10	T. turgidum
BP	GO:0009823	cytokinin catabolic process	11/20059	0.0082583	0.108184	0.0973279	TRIDC7AG074810.2/TRIDC3BG051740.1/TRIDC3AG045630.1	3	T. turgidum
BP	GO:0010275	NAD(P)H dehydrogenase complex assembly	11/20059	0.0082583	0.108184	0.0973279	TRIDC3AG058000.1/TRIDC3AG071400.1/TRIDC3BG065080.2	3	T. turgidum
BP	GO:0034059	response to anoxia	11/20059	0.0082583	0.108184	0.0973279	TRIDC6BG064870.2/TRIDC7BG009440.20/TRIDC7BG009440.21	3	T. turgidum
BP	GO:0035553	oxidative single-stranded RNA demethylation	11/20059	0.0082583	0.108184	0.0973279	TRIDC7AG009160.6/TRIDC7AG009160.4/TRIDC4AG060930.3	3	T. turgidum
BP	GO:0010336	gibberellic acid homeostasis	32/20059	0.00828691	0.108184	0.0973279	TRIDC7AG026010.3/TRIDC7AG026010.1/TRIDC7AG026010.5/TRIDC1BG044720.3/TRIDC1AG039340.1	5	T. turgidum
BP	GO:0009867	jasmonic acid mediated signaling pathway	120/20059	0.00868694	0.112013	0.100773	TRIDC6BG058440.1/TRIDC7BG041610.1/TRIDC1AG041510.1/TRIDC4AG042210.2/TRIDC6AG049960.1/TRIDC5AG033060.1/TRIDC7AG047290.3/TRIDC3BG017650.2/TRIDC1BG047280.1/TRIDC4BG006760.2/TRIDC4BG016110.4	11	T. turgidum
BP	GO:0006535	cysteine biosynthetic process from serine	21/20059	0.00881528	0.112013	0.100773	TRIDC5AG044940.1/TRIDC5AG044940.3/TRIDC5AG044940.4/TRIDC5AG044940.6	4	T. turgidum
BP	GO:0009445	putrescine metabolic process	21/20059	0.00881528	0.112013	0.100773	TRIDC2AG003770.4/TRIDC2AG003770.3/TRIDC2AG003770.5/TRIDC2BG004400.6	4	T. turgidum
BP	GO:0009446	putrescine biosynthetic process	21/20059	0.00881528	0.112013	0.100773	TRIDC2AG003770.4/TRIDC2AG003770.3/TRIDC2AG003770.5/TRIDC2BG004400.6	4	T. turgidum
BP	GO:0050832	defense response to fungus	394/20059	0.00891002	0.112467	0.101181	TRIDC3BG064820.2/TRIDC3BG064820.1/TRIDC3BG064820.6/TRIDC7BG066130.4/TRIDC2AG058740.3/TRIDC7BG034340.1/TRIDC7AG071550.1/TRIDC6BG058440.1/TRIDC2AG035040.2/TRIDC7BG041610.1/TRIDC5BG046120.3/TRIDC7AG011210.7/TRIDC7BG025280.1/TRIDC3AG057770.6/TRIDC3AG058000.1/TRIDC6AG049960.1/TRIDC7AG034030.1/TRIDC3AG042730.8/TRIDC3AG042730.3/TRIDC3AG042730.2/TRIDC3AG042730.1/TRIDC3AG042730.6/TRIDC5AG052900.3/TRIDC7AG…	26	T. turgidum
BP	GO:0019344	cysteine biosynthetic process	46/20059	0.00960815	0.120481	0.108391	TRIDC1BG033410.2/TRIDC1AG027560.2/TRIDC5AG044940.1/TRIDC5AG044940.3/TRIDC5AG044940.4/TRIDC5AG044940.6	6	T. turgidum
BP	GO:0044038	cell wall macromolecule biosynthetic process	90/20059	0.00982308	0.120792	0.108671	TRIDC1BG066230.2/TRIDC1BG066230.1/TRIDC1BG010750.2/TRIDC6BG055800.1/TRIDC7BG014440.2/TRIDC7AG061360.2/TRIDC1AG057490.1/TRIDC1AG057490.2/TRIDC2AG004290.4	9	T. turgidum
BP	GO:0070589	cellular component macromolecule biosynthetic process	90/20059	0.00982308	0.120792	0.108671	TRIDC1BG066230.2/TRIDC1BG066230.1/TRIDC1BG010750.2/TRIDC6BG055800.1/TRIDC7BG014440.2/TRIDC7AG061360.2/TRIDC1AG057490.1/TRIDC1AG057490.2/TRIDC2AG004290.4	9	T. turgidum
BP	GO:0070592	cell wall polysaccharide biosynthetic process	90/20059	0.00982308	0.120792	0.108671	TRIDC1BG066230.2/TRIDC1BG066230.1/TRIDC1BG010750.2/TRIDC6BG055800.1/TRIDC7BG014440.2/TRIDC7AG061360.2/TRIDC1AG057490.1/TRIDC1AG057490.2/TRIDC2AG004290.4	9	T. turgidum
BP	GO:0009832	plant-type cell wall biogenesis	227/20059	0.00998033	0.121939	0.109703	TRIDC1BG066230.2/TRIDC1BG066230.1/TRIDC1BG010750.2/TRIDC6BG055800.1/TRIDC7BG014440.2/TRIDC7AG061360.2/TRIDC1AG057490.1/TRIDC1AG057490.2/TRIDC5BG037520.2/TRIDC5BG037520.1/TRIDC2AG004290.4/TRIDC5BG070850.2/TRIDC3AG042730.8/TRIDC3AG042730.3/TRIDC3AG042730.2/TRIDC3AG042730.1/TRIDC3AG042730.6	17	T. turgidum
BP	GO:0006596	polyamine biosynthetic process	22/20059	0.0104395	0.126736	0.114019	TRIDC2AG003770.4/TRIDC2AG003770.3/TRIDC2AG003770.5/TRIDC2BG004400.6	4	T. turgidum
BP	GO:0006534	cysteine metabolic process	47/20059	0.0106514	0.128116	0.115259	TRIDC1BG033410.2/TRIDC1AG027560.2/TRIDC5AG044940.1/TRIDC5AG044940.3/TRIDC5AG044940.4/TRIDC5AG044940.6	6	T. turgidum
BP	GO:0006552	leucine catabolic process	12/20059	0.0106875	0.128116	0.115259	TRIDC7BG056660.2/TRIDC6AG059950.4/TRIDC6BG071140.1	3	T. turgidum
BP	GO:0009566	fertilization	76/20059	0.0108341	0.129061	0.11611	TRIDC3AG071330.8/TRIDC3AG071330.5/TRIDC3AG071330.6/TRIDC3AG071330.3/TRIDC3AG071330.4/TRIDC3AG071330.1/TRIDC3AG071330.2/TRIDC3AG071330.7	8	T. turgidum
BP	GO:0000271	polysaccharide biosynthetic process	304/20059	0.0109477	0.129605	0.116599	TRIDC1BG066230.2/TRIDC1BG066230.1/TRIDC1BG010750.2/TRIDC6BG055800.1/TRIDC7BG014440.2/TRIDC7AG061360.2/TRIDC1AG057490.1/TRIDC1AG057490.2/TRIDC5BG037520.2/TRIDC5BG037520.1/TRIDC2AG004290.4/TRIDC1BG059480.10/TRIDC2BG056600.2/TRIDC5BG070850.2/TRIDC4BG042790.4/TRIDC4BG004930.6/TRIDC3AG042730.8/TRIDC3AG042730.3/TRIDC3AG042730.2/TRIDC3AG042730.1/TRIDC3AG042730.6	21	T. turgidum
BP	GO:1901617	organic hydroxy compound biosynthetic process	249/20059	0.0115165	0.134917	0.121379	TRIDC6BG048350.1/TRIDC6BG046570.3/TRIDC4AG067870.2/TRIDC4AG041910.1/TRIDC4AG041910.2/TRIDC4BG055710.3/TRIDC4AG025680.1/TRIDC5AG071760.1/TRIDC4BG026830.2/TRIDC7AG031960.1/TRIDC6AG039690.4/TRIDC6AG039690.3/TRIDC3AG009460.2/TRIDC2BG085510.3/TRIDC4BG007090.4/TRIDC4BG007090.3/TRIDC4BG007090.2/TRIDC7AG002730.1	18	T. turgidum
BP	GO:0001505	regulation of neurotransmitter levels	77/20059	0.0116796	0.134917	0.121379	TRIDC4AG041910.1/TRIDC4AG041910.2/TRIDC3BG041880.2/TRIDC3AG037440.5/TRIDC2BG010180.2/TRIDC4BG007090.4/TRIDC4BG007090.3/TRIDC4BG007090.2	8	T. turgidum
BP	GO:0002832	negative regulation of response to biotic stimulus	77/20059	0.0116796	0.134917	0.121379	TRIDC1AG041580.4/TRIDC1BG047480.17/TRIDC1BG047480.11/TRIDC1BG047480.8/TRIDC1BG047480.9/TRIDC1BG047480.15/TRIDC1BG047480.13/TRIDC1BG047480.14	8	T. turgidum
BP	GO:0042430	indole-containing compound metabolic process	77/20059	0.0116796	0.134917	0.121379	TRIDC1AG024380.22/TRIDC4AG041910.1/TRIDC4AG041910.2/TRIDC5BG075730.1/TRIDC3BG019810.17/TRIDC4BG007090.4/TRIDC4BG007090.3/TRIDC4BG007090.2	8	T. turgidum
BP	GO:0071669	plant-type cell wall organization or biogenesis	345/20059	0.0119302	0.136982	0.123236	TRIDC1BG066230.2/TRIDC1BG066230.1/TRIDC1BG010750.2/TRIDC7AG057930.1/TRIDC6BG055800.1/TRIDC1AG044610.1/TRIDC7BG014440.2/TRIDC7AG003110.7/TRIDC7AG061360.2/TRIDC1AG057490.1/TRIDC1AG057490.2/TRIDC5BG037520.2/TRIDC5BG037520.1/TRIDC2AG004290.4/TRIDC5BG070850.2/TRIDC6AG039730.5/TRIDC7AG041550.1/TRIDC3AG042730.8/TRIDC3AG042730.3/TRIDC3AG042730.2/TRIDC3AG042730.1/TRIDC3AG042730.6/TRIDC1BG050440.1	23	T. turgidum
BP	GO:0019722	calcium-mediated signaling	35/20059	0.0121112	0.13729	0.123514	TRIDC5BG011070.2/TRIDC5BG011070.5/TRIDC7AG062650.2/TRIDC5AG009510.4/TRIDC5AG009510.3	5	T. turgidum
BP	GO:0051289	protein homotetramerization	35/20059	0.0121112	0.13729	0.123514	TRIDC1BG033410.2/TRIDC2AG047330.1/TRIDC1AG027560.2/TRIDC6BG044820.3/TRIDC2BG049890.1	5	T. turgidum
BP	GO:0042631	cellular response to water deprivation	23/20059	0.0122452	0.13729	0.123514	TRIDC1BG033410.2/TRIDC1AG027560.2/TRIDC3BG053890.1/TRIDC3AG047730.1	4	T. turgidum
BP	GO:0071462	cellular response to water stimulus	23/20059	0.0122452	0.13729	0.123514	TRIDC1BG033410.2/TRIDC1AG027560.2/TRIDC3BG053890.1/TRIDC3AG047730.1	4	T. turgidum
BP	GO:0042435	indole-containing compound biosynthetic process	63/20059	0.01261	0.140554	0.12645	TRIDC4AG041910.1/TRIDC4AG041910.2/TRIDC5BG075730.1/TRIDC3BG019810.17/TRIDC4BG007090.4/TRIDC4BG007090.3/TRIDC4BG007090.2	7	T. turgidum
BP	GO:0042538	hyperosmotic salinity response	49/20059	0.0129739	0.141759	0.127534	TRIDC7BG054420.23/TRIDC4AG042210.2/TRIDC4BG032040.1/TRIDC4AG016800.2/TRIDC3AG047260.1/TRIDC4BG006760.2	6	T. turgidum
BP	GO:0022618	ribonucleoprotein complex assembly	253/20059	0.0133885	0.141759	0.127534	TRIDC2BG039750.6/TRIDC1BG019620.1/TRIDC3AG024440.1/TRIDC1AG014450.1/TRIDC1AG014450.2/TRIDC7AG049060.1/TRIDC3BG028150.1/TRIDC5AG073230.1/TRIDC5AG070190.1/TRIDC4BG058000.1/TRIDC3AG073800.5/TRIDC2BG029810.2/TRIDC2BG029810.1/TRIDC6BG008060.1/TRIDC6BG008060.2/TRIDC6BG008060.3/TRIDC1BG074310.1/TRIDC1BG055700.2	18	T. turgidum
BP	GO:0071826	ribonucleoprotein complex subunit organization	253/20059	0.0133885	0.141759	0.127534	TRIDC2BG039750.6/TRIDC1BG019620.1/TRIDC3AG024440.1/TRIDC1AG014450.1/TRIDC1AG014450.2/TRIDC7AG049060.1/TRIDC3BG028150.1/TRIDC5AG073230.1/TRIDC5AG070190.1/TRIDC4BG058000.1/TRIDC3AG073800.5/TRIDC2BG029810.2/TRIDC2BG029810.1/TRIDC6BG008060.1/TRIDC6BG008060.2/TRIDC6BG008060.3/TRIDC1BG074310.1/TRIDC1BG055700.2	18	T. turgidum
BP	GO:0009083	branched-chain amino acid catabolic process	13/20059	0.0134864	0.141759	0.127534	TRIDC7BG056660.2/TRIDC6AG059950.4/TRIDC6BG071140.1	3	T. turgidum
BP	GO:0015846	polyamine transport	13/20059	0.0134864	0.141759	0.127534	TRIDC5AG011050.1/TRIDC6BG048290.2/TRIDC6BG048290.1	3	T. turgidum
BP	GO:1902047	polyamine transmembrane transport	13/20059	0.0134864	0.141759	0.127534	TRIDC5AG011050.1/TRIDC6BG048290.2/TRIDC6BG048290.1	3	T. turgidum
BP	GO:0010118	stomatal movement	198/20059	0.0135454	0.141759	0.127534	TRIDC2BG042220.27/TRIDC1BG070890.1/TRIDC3AG024290.1/TRIDC1AG021680.1/TRIDC7BG041610.1/TRIDC2AG039210.21/TRIDC2AG032990.4/TRIDC3BG028040.1/TRIDC2AG026490.3/TRIDC2AG026490.1/TRIDC5BG053330.2/TRIDC5AG049510.2/TRIDC3AG047900.4/TRIDC3AG074490.3/TRIDC6BG052020.2	15	T. turgidum
BP	GO:0045088	regulation of innate immune response	198/20059	0.0135454	0.141759	0.127534	TRIDC7BG066130.4/TRIDC7AG071550.1/TRIDC6BG058440.1/TRIDC1AG028010.2/TRIDC2BG076220.2/TRIDC1AG041580.4/TRIDC1BG047480.17/TRIDC1BG047480.11/TRIDC1BG047480.8/TRIDC1BG047480.9/TRIDC1BG047480.15/TRIDC1BG047480.13/TRIDC1BG047480.14/TRIDC6AG049960.1/TRIDC1BG032250.2	15	T. turgidum
BP	GO:0022898	regulation of transmembrane transporter activity	36/20059	0.0136133	0.141759	0.127534	TRIDC2BG042220.27/TRIDC2AG039210.21/TRIDC4AG041230.1/TRIDC6BG001010.3/TRIDC6BG001010.2	5	T. turgidum
BP	GO:0032409	regulation of transporter activity	36/20059	0.0136133	0.141759	0.127534	TRIDC2BG042220.27/TRIDC2AG039210.21/TRIDC4AG041230.1/TRIDC6BG001010.3/TRIDC6BG001010.2	5	T. turgidum
BP	GO:0032412	regulation of ion transmembrane transporter activity	36/20059	0.0136133	0.141759	0.127534	TRIDC2BG042220.27/TRIDC2AG039210.21/TRIDC4AG041230.1/TRIDC6BG001010.3/TRIDC6BG001010.2	5	T. turgidum
BP	GO:0010410	hemicellulose metabolic process	64/20059	0.013685	0.141759	0.127534	TRIDC1BG066230.2/TRIDC1BG066230.1/TRIDC1BG010750.2/TRIDC7AG061360.2/TRIDC1AG057490.1/TRIDC1AG057490.2/TRIDC2AG004290.4	7	T. turgidum
BP	GO:1900150	regulation of defense response to fungus	64/20059	0.013685	0.141759	0.127534	TRIDC3BG064820.2/TRIDC3BG064820.1/TRIDC3BG064820.6/TRIDC7BG066130.4/TRIDC7AG071550.1/TRIDC3AG057770.6/TRIDC7AG047290.3	7	T. turgidum
BP	GO:0033692	cellular polysaccharide biosynthetic process	292/20059	0.0139489	0.143711	0.12929	TRIDC1BG066230.2/TRIDC1BG066230.1/TRIDC1BG010750.2/TRIDC6BG055800.1/TRIDC7BG014440.2/TRIDC7AG061360.2/TRIDC1AG057490.1/TRIDC1AG057490.2/TRIDC5BG037520.2/TRIDC5BG037520.1/TRIDC2AG004290.4/TRIDC1BG059480.10/TRIDC5BG070850.2/TRIDC4BG042790.4/TRIDC4BG004930.6/TRIDC3AG042730.8/TRIDC3AG042730.3/TRIDC3AG042730.2/TRIDC3AG042730.1/TRIDC3AG042730.6	20	T. turgidum
BP	GO:0006525	arginine metabolic process	24/20059	0.0142391	0.145913	0.131271	TRIDC2AG003770.4/TRIDC2AG003770.3/TRIDC2AG003770.5/TRIDC2BG004400.6	4	T. turgidum
BP	GO:0016226	iron-sulfur cluster assembly	80/20059	0.0145077	0.147083	0.132324	TRIDC7BG030180.2/TRIDC5BG031830.1/TRIDC6BG035680.1/TRIDC6BG035680.2/TRIDC4AG057570.3/TRIDC4AG057570.4/TRIDC5AG017540.2/TRIDC5BG019220.2	8	T. turgidum
BP	GO:0031163	metallo-sulfur cluster assembly	80/20059	0.0145077	0.147083	0.132324	TRIDC7BG030180.2/TRIDC5BG031830.1/TRIDC6BG035680.1/TRIDC6BG035680.2/TRIDC4AG057570.3/TRIDC4AG057570.4/TRIDC5AG017540.2/TRIDC5BG019220.2	8	T. turgidum
BP	GO:0010109	regulation of photosynthesis	113/20059	0.0151464	0.152747	0.137419	TRIDC7BG035150.1/TRIDC7AG041370.2/TRIDC7BG059370.3/TRIDC7BG059370.1/TRIDC1AG044750.2/TRIDC1BG050640.1/TRIDC7BG073050.2/TRIDC7AG043850.1/TRIDC1AG054320.5/TRIDC1BG062180.5	10	T. turgidum
BP	GO:0050777	negative regulation of immune response	81/20059	0.0155524	0.155202	0.139628	TRIDC1AG041580.4/TRIDC1BG047480.17/TRIDC1BG047480.11/TRIDC1BG047480.8/TRIDC1BG047480.9/TRIDC1BG047480.15/TRIDC1BG047480.13/TRIDC1BG047480.14	8	T. turgidum
BP	GO:0009658	chloroplast organization	413/20059	0.0155528	0.155202	0.139628	TRIDC2BG042220.27/TRIDC2BG039750.6/TRIDC6BG058350.1/TRIDC6BG040470.1/TRIDC1AG031420.2/TRIDC2AG039210.21/TRIDC3BG021600.2/TRIDC7BG059370.3/TRIDC7BG059370.1/TRIDC1BG044130.8/TRIDC3BG045570.2/TRIDC3BG045570.4/TRIDC1AG038910.2/TRIDC3AG009900.2/TRIDC5AG018760.6/TRIDC5AG018760.4/TRIDC5AG018760.5/TRIDC5AG018760.3/TRIDC6BG035100.1/TRIDC3BG044120.2/TRIDC3BG021240.1/TRIDC3AG040430.1/TRIDC3AG047260.1/TRIDC3…	26	T. turgidum
BP	GO:0032101	regulation of response to external stimulus	296/20059	0.0159537	0.157481	0.141678	TRIDC3BG064820.2/TRIDC3BG064820.1/TRIDC3BG064820.6/TRIDC7BG066130.4/TRIDC7AG071550.1/TRIDC6BG058440.1/TRIDC1AG028010.2/TRIDC2BG076220.2/TRIDC1AG041580.4/TRIDC1BG047480.17/TRIDC1BG047480.11/TRIDC1BG047480.8/TRIDC1BG047480.9/TRIDC1BG047480.15/TRIDC1BG047480.13/TRIDC1BG047480.14/TRIDC3AG057770.6/TRIDC6AG049960.1/TRIDC7AG047290.3/TRIDC1BG032250.2	20	T. turgidum
BP	GO:0000097	sulfur amino acid biosynthetic process	66/20059	0.016029	0.157481	0.141678	TRIDC1BG033410.2/TRIDC1AG027560.2/TRIDC5AG044940.1/TRIDC5AG044940.3/TRIDC5AG044940.4/TRIDC5AG044940.6/TRIDC2BG082980.2	7	T. turgidum
BP	GO:0046364	monosaccharide biosynthetic process	66/20059	0.016029	0.157481	0.141678	TRIDC2AG078810.9/TRIDC5BG046120.3/TRIDC4AG025680.1/TRIDC4BG026830.2/TRIDC3BG004060.6/TRIDC3BG004060.9/TRIDC2BG086970.7	7	T. turgidum
BP	GO:0006730	one-carbon metabolic process	14/20059	0.0166623	0.162863	0.14652	TRIDC3BG061710.2/TRIDC5AG066990.3/TRIDC3AG055130.1	3	T. turgidum
BP	GO:0006560	proline metabolic process	67/20059	0.0173018	0.167397	0.150599	TRIDC1AG031500.2/TRIDC1AG031500.3/TRIDC1BG036970.2/TRIDC1BG036970.1/TRIDC1BG036970.3/TRIDC4BG028270.4/TRIDC4BG028270.15	7	T. turgidum
BP	GO:0009736	cytokinin-activated signaling pathway	67/20059	0.0173018	0.167397	0.150599	TRIDC1AG038620.2/TRIDC1BG043880.1/TRIDC3AG013070.1/TRIDC3AG074490.3/TRIDC3BG017540.2/TRIDC6AG050040.2/TRIDC6BG058600.2	7	T. turgidum
BP	GO:0003333	amino acid transmembrane transport	83/20059	0.0178032	0.170517	0.153406	TRIDC1AG029120.5/TRIDC1AG029120.6/TRIDC7BG068720.2/TRIDC6BG048290.2/TRIDC6BG048290.1/TRIDC3AG032410.3/TRIDC3AG053050.4/TRIDC3AG053050.3	8	T. turgidum
BP	GO:0009069	serine family amino acid metabolic process	83/20059	0.0178032	0.170517	0.153406	TRIDC1BG033410.2/TRIDC1AG027560.2/TRIDC5AG044940.1/TRIDC5AG044940.3/TRIDC5AG044940.4/TRIDC5AG044940.6/TRIDC3BG041880.2/TRIDC3AG037440.5	8	T. turgidum
BP	GO:0002682	regulation of immune system process	262/20059	0.0184747	0.175786	0.158146	TRIDC7BG066130.4/TRIDC7AG071550.1/TRIDC6BG058440.1/TRIDC1AG028010.2/TRIDC2BG076220.2/TRIDC1AG041580.4/TRIDC1BG047480.17/TRIDC1BG047480.11/TRIDC1BG047480.8/TRIDC1BG047480.9/TRIDC1BG047480.15/TRIDC1BG047480.13/TRIDC1BG047480.14/TRIDC4BG001400.10/TRIDC6AG049960.1/TRIDC4AG047270.2/TRIDC1BG032250.2/TRIDC5BG023440.1	18	T. turgidum
BP	GO:0009813	flavonoid biosynthetic process	68/20059	0.0186441	0.175786	0.158146	TRIDC6BG034190.1/TRIDC6BG046570.3/TRIDC5BG073260.1/TRIDC6AG039690.4/TRIDC6AG039690.3/TRIDC5AG024640.1/TRIDC5BG025790.1	7	T. turgidum
BP	GO:0042273	ribosomal large subunit biogenesis	68/20059	0.0186441	0.175786	0.158146	TRIDC1BG019620.1/TRIDC1AG014450.1/TRIDC1AG014450.2/TRIDC5AG073230.1/TRIDC4BG058000.1/TRIDC6AG044220.2/TRIDC1BG074310.1	7	T. turgidum
BP	GO:0006595	polyamine metabolic process	26/20059	0.0188144	0.175786	0.158146	TRIDC2AG003770.4/TRIDC2AG003770.3/TRIDC2AG003770.5/TRIDC2BG004400.6	4	T. turgidum
BP	GO:2000117	negative regulation of cysteine-type endopeptidase activity	26/20059	0.0188144	0.175786	0.158146	TRIDC3BG053890.1/TRIDC2BG042930.1/TRIDC3AG047730.1/TRIDC1BG052320.2	4	T. turgidum
BP	GO:0047484	regulation of response to osmotic stress	117/20059	0.0189074	0.175792	0.158152	TRIDC3BG064820.2/TRIDC3BG064820.1/TRIDC3BG064820.6/TRIDC2AG058740.3/TRIDC2BG076220.2/TRIDC5BG042000.1/TRIDC2BG069500.3/TRIDC5AG047570.8/TRIDC3AG057770.6/TRIDC2BG085510.3	10	T. turgidum
BP	GO:0015850	organic hydroxy compound transport	15/20059	0.0202198	0.18672	0.167983	TRIDC2BG053880.14/TRIDC4BG049440.3/TRIDC4AG002240.4	3	T. turgidum
BP	GO:0036293	response to decreased oxygen levels	85/20059	0.0202786	0.18672	0.167983	TRIDC6BG064870.2/TRIDC7AG009160.6/TRIDC7AG009160.4/TRIDC4AG060930.3/TRIDC7BG042340.2/TRIDC7BG042340.1/TRIDC7BG009440.20/TRIDC7BG009440.21	8	T. turgidum
BP	GO:0009311	oligosaccharide metabolic process	136/20059	0.020663	0.189344	0.170344	TRIDC6BG034060.1/TRIDC6BG045270.5/TRIDC1AG032560.3/TRIDC3BG018680.2/TRIDC6AG038250.2/TRIDC6AG038250.1/TRIDC7BG013000.2/TRIDC6AG029190.1/TRIDC3AG014110.4/TRIDC3AG014110.2/TRIDC3AG014110.3	11	T. turgidum
BP	GO:0045454	cell redox homeostasis	102/20059	0.0209689	0.19065	0.171519	TRIDC7BG035150.1/TRIDC7AG029120.1/TRIDC7AG029120.3/TRIDC7AG029120.2/TRIDC5BG068850.1/TRIDC7AG043850.1/TRIDC5AG017460.1/TRIDC5BG018400.2/TRIDC6BG056600.5	9	T. turgidum
BP	GO:0009902	chloroplast relocation	27/20059	0.0214056	0.19065	0.171519	TRIDC2BG042220.27/TRIDC2AG039210.21/TRIDC3BG044120.2/TRIDC3AG038960.2	4	T. turgidum
BP	GO:0019750	chloroplast localization	27/20059	0.0214056	0.19065	0.171519	TRIDC2BG042220.27/TRIDC2AG039210.21/TRIDC3BG044120.2/TRIDC3AG038960.2	4	T. turgidum
BP	GO:0051644	plastid localization	27/20059	0.0214056	0.19065	0.171519	TRIDC2BG042220.27/TRIDC2AG039210.21/TRIDC3BG044120.2/TRIDC3AG038960.2	4	T. turgidum
BP	GO:0051667	establishment of plastid localization	27/20059	0.0214056	0.19065	0.171519	TRIDC2BG042220.27/TRIDC2AG039210.21/TRIDC3BG044120.2/TRIDC3AG038960.2	4	T. turgidum
BP	GO:0070071	proton-transporting two-sector ATPase complex assembly	27/20059	0.0214056	0.19065	0.171519	TRIDC3BG045570.2/TRIDC3BG045570.4/TRIDC6AG043330.1/TRIDC3AG040430.1	4	T. turgidum
BP	GO:0006865	amino acid transport	86/20059	0.0216039	0.19137	0.172166	TRIDC1AG029120.5/TRIDC1AG029120.6/TRIDC7BG068720.2/TRIDC6BG048290.2/TRIDC6BG048290.1/TRIDC3AG032410.3/TRIDC3AG053050.4/TRIDC3AG053050.3	8	T. turgidum
BP	GO:0071395	cellular response to jasmonic acid stimulus	137/20059	0.0216873	0.19137	0.172166	TRIDC6BG058440.1/TRIDC7BG041610.1/TRIDC1AG041510.1/TRIDC4AG042210.2/TRIDC6AG049960.1/TRIDC5AG033060.1/TRIDC7AG047290.3/TRIDC3BG017650.2/TRIDC1BG047280.1/TRIDC4BG006760.2/TRIDC4BG016110.4	11	T. turgidum
BP	GO:0043069	negative regulation of programmed cell death	87/20059	0.0229892	0.201923	0.181661	TRIDC1AG041580.4/TRIDC1BG047480.17/TRIDC1BG047480.11/TRIDC1BG047480.8/TRIDC1BG047480.9/TRIDC1BG047480.15/TRIDC1BG047480.13/TRIDC1BG047480.14	8	T. turgidum
BP	GO:0045595	regulation of cell differentiation	175/20059	0.0237535	0.20768	0.18684	TRIDC7BG054420.23/TRIDC1AG041580.4/TRIDC1BG047480.17/TRIDC1BG047480.11/TRIDC1BG047480.8/TRIDC1BG047480.9/TRIDC1BG047480.15/TRIDC1BG047480.13/TRIDC1BG047480.14/TRIDC4BG001400.10/TRIDC5AG070190.1/TRIDC4AG047270.2/TRIDC5BG023440.1	13	T. turgidum
BP	GO:0009635	response to herbicide	16/20059	0.024161	0.210278	0.189177	TRIDC1BG070890.1/TRIDC2AG026490.3/TRIDC2AG026490.1	3	T. turgidum
BP	GO:0080022	primary root development	42/20059	0.0252803	0.219019	0.197041	TRIDC6BG034060.1/TRIDC1AG038620.2/TRIDC1BG043880.1/TRIDC6AG059740.3/TRIDC6AG029190.1	5	T. turgidum
BP	GO:0042440	pigment metabolic process	272/20059	0.0257515	0.221481	0.199256	TRIDC1BG031200.4/TRIDC7AG057820.1/TRIDC3BG082980.1/TRIDC6BG034190.1/TRIDC6BG046570.3/TRIDC1AG038620.2/TRIDC2BG055260.6/TRIDC7BG050380.2/TRIDC1BG043880.1/TRIDC7BG056660.2/TRIDC6BG070340.1/TRIDC6AG039690.4/TRIDC6AG039690.3/TRIDC3AG012450.1/TRIDC3BG016690.1/TRIDC3BG016690.2/TRIDC6AG059950.4/TRIDC6BG071140.1	18	T. turgidum
BP	GO:0009070	serine family amino acid biosynthetic process	57/20059	0.0257969	0.221481	0.199256	TRIDC1BG033410.2/TRIDC1AG027560.2/TRIDC5AG044940.1/TRIDC5AG044940.3/TRIDC5AG044940.4/TRIDC5AG044940.6	6	T. turgidum
BP	GO:0042546	cell wall biogenesis	254/20059	0.0269666	0.229521	0.206489	TRIDC1BG066230.2/TRIDC1BG066230.1/TRIDC1BG010750.2/TRIDC6BG055800.1/TRIDC7BG014440.2/TRIDC7AG061360.2/TRIDC1AG057490.1/TRIDC1AG057490.2/TRIDC5BG037520.2/TRIDC5BG037520.1/TRIDC2AG004290.4/TRIDC5BG070850.2/TRIDC3AG042730.8/TRIDC3AG042730.3/TRIDC3AG042730.2/TRIDC3AG042730.1/TRIDC3AG042730.6	17	T. turgidum
BP	GO:2000116	regulation of cysteine-type endopeptidase activity	29/20059	0.0272145	0.229521	0.206489	TRIDC3BG053890.1/TRIDC2BG042930.1/TRIDC3AG047730.1/TRIDC1BG052320.2	4	T. turgidum
BP	GO:0044092	negative regulation of molecular function	235/20059	0.0272233	0.229521	0.206489	TRIDC2BG042220.27/TRIDC1AG005250.12/TRIDC2AG039210.21/TRIDC4AG041910.1/TRIDC4AG041910.2/TRIDC3AG062680.1/TRIDC3BG053890.1/TRIDC6AG059740.3/TRIDC2BG042930.1/TRIDC3AG047730.1/TRIDC1BG052320.2/TRIDC6BG001010.3/TRIDC6BG001010.2/TRIDC4BG007090.4/TRIDC4BG007090.3/TRIDC4BG007090.2	16	T. turgidum
BP	GO:0010383	cell wall polysaccharide metabolic process	142/20059	0.0273742	0.229521	0.206489	TRIDC1BG066230.2/TRIDC1BG066230.1/TRIDC1BG010750.2/TRIDC6BG055800.1/TRIDC7BG014440.2/TRIDC7AG061360.2/TRIDC1AG057490.1/TRIDC1AG057490.2/TRIDC5BG037520.2/TRIDC5BG037520.1/TRIDC2AG004290.4	11	T. turgidum
BP	GO:0070482	response to oxygen levels	90/20059	0.0275178	0.229521	0.206489	TRIDC6BG064870.2/TRIDC7AG009160.6/TRIDC7AG009160.4/TRIDC4AG060930.3/TRIDC7BG042340.2/TRIDC7BG042340.1/TRIDC7BG009440.20/TRIDC7BG009440.21	8	T. turgidum
BP	GO:0010119	regulation of stomatal movement	107/20059	0.0276009	0.229521	0.206489	TRIDC1BG070890.1/TRIDC1AG021680.1/TRIDC2AG026490.3/TRIDC2AG026490.1/TRIDC5BG053330.2/TRIDC5AG049510.2/TRIDC3AG047900.4/TRIDC3AG074490.3/TRIDC6BG052020.2	9	T. turgidum
BP	GO:0030244	cellulose biosynthetic process	107/20059	0.0276009	0.229521	0.206489	TRIDC5BG037520.2/TRIDC5BG037520.1/TRIDC5BG070850.2/TRIDC4BG042790.4/TRIDC3AG042730.8/TRIDC3AG042730.3/TRIDC3AG042730.2/TRIDC3AG042730.1/TRIDC3AG042730.6	9	T. turgidum
BP	GO:0055081	anion homeostasis	43/20059	0.0276967	0.229521	0.206489	TRIDC7AG026010.3/TRIDC7AG026010.1/TRIDC7AG026010.5/TRIDC1BG044720.3/TRIDC1AG039340.1	5	T. turgidum
BP	GO:0071368	cellular response to cytokinin stimulus	74/20059	0.0282543	0.233129	0.209735	TRIDC1AG038620.2/TRIDC1BG043880.1/TRIDC3AG013070.1/TRIDC3AG074490.3/TRIDC3BG017540.2/TRIDC6AG050040.2/TRIDC6BG058600.2	7	T. turgidum
BP	GO:0010257	NADH dehydrogenase complex assembly	17/20059	0.0284857	0.234024	0.210541	TRIDC3AG058000.1/TRIDC3AG071400.1/TRIDC3BG065080.2	3	T. turgidum
BP	GO:0006778	porphyrin-containing compound metabolic process	162/20059	0.0296271	0.241322	0.217106	TRIDC7AG057820.1/TRIDC3BG082980.1/TRIDC1AG038620.2/TRIDC7BG050380.2/TRIDC1BG043880.1/TRIDC7BG056660.2/TRIDC6BG070340.1/TRIDC3AG012450.1/TRIDC3BG016690.1/TRIDC3BG016690.2/TRIDC6AG059950.4/TRIDC6BG071140.1	12	T. turgidum
BP	GO:0033013	tetrapyrrole metabolic process	162/20059	0.0296271	0.241322	0.217106	TRIDC7AG057820.1/TRIDC3BG082980.1/TRIDC1AG038620.2/TRIDC7BG050380.2/TRIDC1BG043880.1/TRIDC7BG056660.2/TRIDC6BG070340.1/TRIDC3AG012450.1/TRIDC3BG016690.1/TRIDC3BG016690.2/TRIDC6AG059950.4/TRIDC6BG071140.1	12	T. turgidum
BP	GO:0009064	glutamine family amino acid metabolic process	144/20059	0.0299253	0.242713	0.218357	TRIDC2AG003770.4/TRIDC2AG003770.3/TRIDC2AG003770.5/TRIDC1AG031500.2/TRIDC1AG031500.3/TRIDC1BG036970.2/TRIDC1BG036970.1/TRIDC1BG036970.3/TRIDC4BG028270.4/TRIDC4BG028270.15/TRIDC2BG004400.6	11	T. turgidum
BP	GO:0034219	carbohydrate transmembrane transport	92/20059	0.0308592	0.248175	0.223272	TRIDC6BG061510.1/TRIDC5BG031340.2/TRIDC4BG049440.3/TRIDC7AG017990.1/TRIDC3AG038260.2/TRIDC3AG058100.1/TRIDC4AG002240.4/TRIDC3BG065150.2	8	T. turgidum
BP	GO:0060548	negative regulation of cell death	92/20059	0.0308592	0.248175	0.223272	TRIDC1AG041580.4/TRIDC1BG047480.17/TRIDC1BG047480.11/TRIDC1BG047480.8/TRIDC1BG047480.9/TRIDC1BG047480.15/TRIDC1BG047480.13/TRIDC1BG047480.14	8	T. turgidum
BP	GO:0080147	root hair cell development	76/20059	0.0320874	0.256969	0.231183	TRIDC5AG044940.1/TRIDC5AG044940.3/TRIDC5AG044940.4/TRIDC5AG044940.6/TRIDC3AG068730.1/TRIDC7AG041840.1/TRIDC3AG068880.2	7	T. turgidum
BP	GO:0000209	protein polyubiquitination	128/20059	0.0327282	0.261004	0.234813	TRIDC7AG038140.5/TRIDC7AG038140.3/TRIDC3AG009360.1/TRIDC4BG001400.10/TRIDC6BG066240.3/TRIDC6BG066240.1/TRIDC6BG066240.5/TRIDC6BG066240.2/TRIDC6BG066240.4/TRIDC4AG047270.2	10	T. turgidum
BP	GO:0035513	oxidative RNA demethylation	18/20059	0.0331916	0.263596	0.237145	TRIDC7AG009160.6/TRIDC7AG009160.4/TRIDC4AG060930.3	3	T. turgidum
BP	GO:0051259	protein complex oligomerization	165/20059	0.0334634	0.264629	0.238074	TRIDC1BG033410.2/TRIDC2AG047330.1/TRIDC7BG054420.23/TRIDC1AG027560.2/TRIDC7AG007060.2/TRIDC5AG047570.8/TRIDC4BG001400.10/TRIDC7BG009440.20/TRIDC7BG009440.21/TRIDC6BG044820.3/TRIDC2BG049890.1/TRIDC4AG047270.2	12	T. turgidum
BP	GO:0051274	beta-glucan biosynthetic process	111/20059	0.0338752	0.264629	0.238074	TRIDC5BG037520.2/TRIDC5BG037520.1/TRIDC5BG070850.2/TRIDC4BG042790.4/TRIDC3AG042730.8/TRIDC3AG042730.3/TRIDC3AG042730.2/TRIDC3AG042730.1/TRIDC3AG042730.6	9	T. turgidum
BP	GO:0019852	L-ascorbic acid metabolic process	31/20059	0.033877	0.264629	0.238074	TRIDC2AG078810.9/TRIDC4AG025680.1/TRIDC4BG026830.2/TRIDC2BG086970.7	4	T. turgidum
BP	GO:0019853	L-ascorbic acid biosynthetic process	31/20059	0.033877	0.264629	0.238074	TRIDC2AG078810.9/TRIDC4AG025680.1/TRIDC4BG026830.2/TRIDC2BG086970.7	4	T. turgidum
BP	GO:0009833	plant-type primary cell wall biogenesis	94/20059	0.0344684	0.26815	0.241241	TRIDC5BG037520.2/TRIDC5BG037520.1/TRIDC5BG070850.2/TRIDC3AG042730.8/TRIDC3AG042730.3/TRIDC3AG042730.2/TRIDC3AG042730.1/TRIDC3AG042730.6	8	T. turgidum
BP	GO:0015672	monovalent inorganic cation transport	424/20059	0.0348564	0.270066	0.242965	TRIDC2AG035900.9/TRIDC6BG061510.1/TRIDC1AG064500.2/TRIDC7AG047530.1/TRIDC7AG047530.3/TRIDC7AG047530.4/TRIDC1AG039950.1/TRIDC2AG032990.4/TRIDC3BG023650.2/TRIDC2BG053880.14/TRIDC5BG031340.2/TRIDC7BG040070.1/TRIDC7BG040070.2/TRIDC4AG041230.1/TRIDC4BG049440.3/TRIDC6AG044480.8/TRIDC4AG018520.2/TRIDC4AG020240.1/TRIDC3AG031360.1/TRIDC1BG045410.3/TRIDC4AG002240.4/TRIDC1BG073980.4/TRIDC6BG001010.3/TRIDC6B…	25	T. turgidum
BP	GO:0048764	trichoblast maturation	78/20059	0.0362534	0.278625	0.250666	TRIDC5AG044940.1/TRIDC5AG044940.3/TRIDC5AG044940.4/TRIDC5AG044940.6/TRIDC3AG068730.1/TRIDC7AG041840.1/TRIDC3AG068880.2	7	T. turgidum
BP	GO:0048765	root hair cell differentiation	78/20059	0.0362534	0.278625	0.250666	TRIDC5AG044940.1/TRIDC5AG044940.3/TRIDC5AG044940.4/TRIDC5AG044940.6/TRIDC3AG068730.1/TRIDC7AG041840.1/TRIDC3AG068880.2	7	T. turgidum
BP	GO:0006972	hyperosmotic response	62/20059	0.0370424	0.283546	0.255093	TRIDC7BG054420.23/TRIDC4AG042210.2/TRIDC4BG032040.1/TRIDC4AG016800.2/TRIDC3AG047260.1/TRIDC4BG006760.2	6	T. turgidum
BP	GO:1901000	regulation of response to salt stress	113/20059	0.0373544	0.28479	0.256212	TRIDC3BG064820.2/TRIDC3BG064820.1/TRIDC3BG064820.6/TRIDC2AG058740.3/TRIDC2BG076220.2/TRIDC2BG069500.3/TRIDC5AG047570.8/TRIDC3AG057770.6/TRIDC2BG085510.3	9	T. turgidum
BP	GO:0009620	response to fungus	448/20059	0.0375719	0.285307	0.256677	TRIDC3BG064820.2/TRIDC3BG064820.1/TRIDC3BG064820.6/TRIDC7BG066130.4/TRIDC2AG058740.3/TRIDC7BG034340.1/TRIDC7AG071550.1/TRIDC6BG058440.1/TRIDC2AG035040.2/TRIDC7BG041610.1/TRIDC5BG046120.3/TRIDC7AG011210.7/TRIDC7BG025280.1/TRIDC3AG057770.6/TRIDC3AG058000.1/TRIDC6AG049960.1/TRIDC7AG034030.1/TRIDC3AG042730.8/TRIDC3AG042730.3/TRIDC3AG042730.2/TRIDC3AG042730.1/TRIDC3AG042730.6/TRIDC5AG052900.3/TRIDC7AG…	26	T. turgidum
BP	GO:0016197	endosomal transport	96/20059	0.0383532	0.290084	0.260975	TRIDC2BG036590.2/TRIDC7BG054420.23/TRIDC2AG035560.2/TRIDC2AG035560.3/TRIDC5AG024930.1/TRIDC3AG048620.15/TRIDC6AG055290.2/TRIDC6AG055290.1	8	T. turgidum
BP	GO:0006555	methionine metabolic process	47/20059	0.0387984	0.292291	0.26296	TRIDC1BG033410.2/TRIDC1AG027560.2/TRIDC3BG019810.17/TRIDC2BG082980.2/TRIDC1AG055310.5	5	T. turgidum
BP	GO:0030243	cellulose metabolic process	114/20059	0.0391822	0.294021	0.264516	TRIDC5BG037520.2/TRIDC5BG037520.1/TRIDC5BG070850.2/TRIDC4BG042790.4/TRIDC3AG042730.8/TRIDC3AG042730.3/TRIDC3AG042730.2/TRIDC3AG042730.1/TRIDC3AG042730.6	9	T. turgidum
BP	GO:0010038	response to metal ion	493/20059	0.0401753	0.296172	0.266452	TRIDC2AG056200.5/TRIDC2AG056200.2/TRIDC2AG059270.4/TRIDC7AG077660.3/TRIDC7BG028980.2/TRIDC6BG058440.1/TRIDC3AG024700.1/TRIDC7AG059420.2/TRIDC6BG000660.14/TRIDC6BG000660.2/TRIDC4BG042790.4/TRIDC6AG049960.1/TRIDC7BG010160.1/TRIDC3BG041880.2/TRIDC4AG033130.1/TRIDC3AG037440.5/TRIDC3BG004060.6/TRIDC3BG004060.9/TRIDC2BG082980.2/TRIDC7AG074030.9/TRIDC7AG074030.5/TRIDC7AG074030.4/TRIDC6BG001010.3/TRIDC6B…	28	T. turgidum
BP	GO:0009787	regulation of abscisic acid-activated signaling pathway	208/20059	0.0402945	0.296172	0.266452	TRIDC7BG041610.1/TRIDC5BG042000.1/TRIDC6BG067890.1/TRIDC6BG067890.3/TRIDC6BG067890.9/TRIDC3BG056310.1/TRIDC7BG068860.2/TRIDC5BG053330.2/TRIDC7AG036170.3/TRIDC5AG049510.2/TRIDC3AG050070.1/TRIDC2BG085510.3/TRIDC6AG050040.2/TRIDC6BG058600.2	14	T. turgidum
BP	GO:1901419	regulation of response to alcohol	208/20059	0.0402945	0.296172	0.266452	TRIDC7BG041610.1/TRIDC5BG042000.1/TRIDC6BG067890.1/TRIDC6BG067890.3/TRIDC6BG067890.9/TRIDC3BG056310.1/TRIDC7BG068860.2/TRIDC5BG053330.2/TRIDC7AG036170.3/TRIDC5AG049510.2/TRIDC3AG050070.1/TRIDC2BG085510.3/TRIDC6AG050040.2/TRIDC6BG058600.2	14	T. turgidum
BP	GO:1905957	regulation of cellular response to alcohol	208/20059	0.0402945	0.296172	0.266452	TRIDC7BG041610.1/TRIDC5BG042000.1/TRIDC6BG067890.1/TRIDC6BG067890.3/TRIDC6BG067890.9/TRIDC3BG056310.1/TRIDC7BG068860.2/TRIDC5BG053330.2/TRIDC7AG036170.3/TRIDC5AG049510.2/TRIDC3AG050070.1/TRIDC2BG085510.3/TRIDC6AG050040.2/TRIDC6BG058600.2	14	T. turgidum
BP	GO:0008643	carbohydrate transport	97/20059	0.0404012	0.296172	0.266452	TRIDC6BG061510.1/TRIDC5BG031340.2/TRIDC4BG049440.3/TRIDC7AG017990.1/TRIDC3AG038260.2/TRIDC3AG058100.1/TRIDC4AG002240.4/TRIDC3BG065150.2	8	T. turgidum
BP	GO:1901002	positive regulation of response to salt stress	97/20059	0.0404012	0.296172	0.266452	TRIDC3BG064820.2/TRIDC3BG064820.1/TRIDC3BG064820.6/TRIDC2AG058740.3/TRIDC2BG076220.2/TRIDC2BG069500.3/TRIDC5AG047570.8/TRIDC3AG057770.6	8	T. turgidum
BP	GO:0009817	defense response to fungus, incompatible interaction	33/20059	0.0414059	0.30122	0.270993	TRIDC7BG034340.1/TRIDC3AG058000.1/TRIDC7AG043020.1/TRIDC3BG065080.2	4	T. turgidum
BP	GO:0071472	cellular response to salt stress	33/20059	0.0414059	0.30122	0.270993	TRIDC2AG035840.1/TRIDC2AG035840.6/TRIDC1AG062780.2/TRIDC1AG062780.1	4	T. turgidum
BP	GO:0015807	L-amino acid transport	48/20059	0.0419409	0.302801	0.272415	TRIDC1AG029120.5/TRIDC1AG029120.6/TRIDC6BG048290.2/TRIDC6BG048290.1/TRIDC3AG032410.3	5	T. turgidum
BP	GO:1902475	L-alpha-amino acid transmembrane transport	48/20059	0.0419409	0.302801	0.272415	TRIDC1AG029120.5/TRIDC1AG029120.6/TRIDC6BG048290.2/TRIDC6BG048290.1/TRIDC3AG032410.3	5	T. turgidum
BP	GO:0009626	plant-type hypersensitive response	99/20059	0.0447125	0.317049	0.285234	TRIDC1AG041580.4/TRIDC1BG047480.17/TRIDC1BG047480.11/TRIDC1BG047480.8/TRIDC1BG047480.9/TRIDC1BG047480.15/TRIDC1BG047480.13/TRIDC1BG047480.14	8	T. turgidum
BP	GO:0034050	host programmed cell death induced by symbiont	99/20059	0.0447125	0.317049	0.285234	TRIDC1AG041580.4/TRIDC1BG047480.17/TRIDC1BG047480.11/TRIDC1BG047480.8/TRIDC1BG047480.9/TRIDC1BG047480.15/TRIDC1BG047480.13/TRIDC1BG047480.14	8	T. turgidum
BP	GO:0009309	amine biosynthetic process	49/20059	0.0452326	0.317049	0.285234	TRIDC2AG003770.4/TRIDC2AG003770.3/TRIDC2AG003770.5/TRIDC5BG075730.1/TRIDC2BG004400.6	5	T. turgidum
BP	GO:0010020	chloroplast fission	49/20059	0.0452326	0.317049	0.285234	TRIDC1AG031420.2/TRIDC5AG018760.6/TRIDC5AG018760.4/TRIDC5AG018760.5/TRIDC5AG018760.3	5	T. turgidum
BP	GO:0042401	cellular biogenic amine biosynthetic process	49/20059	0.0452326	0.317049	0.285234	TRIDC2AG003770.4/TRIDC2AG003770.3/TRIDC2AG003770.5/TRIDC5BG075730.1/TRIDC2BG004400.6	5	T. turgidum
BP	GO:0043572	plastid fission	49/20059	0.0452326	0.317049	0.285234	TRIDC1AG031420.2/TRIDC5AG018760.6/TRIDC5AG018760.4/TRIDC5AG018760.5/TRIDC5AG018760.3	5	T. turgidum
BP	GO:0001763	morphogenesis of a branching structure	34/20059	0.0454966	0.317049	0.285234	TRIDC1AG038620.2/TRIDC1BG043880.1/TRIDC3AG053050.4/TRIDC3AG053050.3	4	T. turgidum
BP	GO:0010223	secondary shoot formation	34/20059	0.0454966	0.317049	0.285234	TRIDC1AG038620.2/TRIDC1BG043880.1/TRIDC3AG053050.4/TRIDC3AG053050.3	4	T. turgidum
BP	GO:0010346	shoot axis formation	34/20059	0.0454966	0.317049	0.285234	TRIDC1AG038620.2/TRIDC1BG043880.1/TRIDC3AG053050.4/TRIDC3AG053050.3	4	T. turgidum
BP	GO:0000377	RNA splicing, via transesterification reactions with bulged adenosine as nucleophile	499/20059	0.0455779	0.317049	0.285234	TRIDC1BG069200.1/TRIDC3AG024440.1/TRIDC1AG058520.4/TRIDC1AG058520.5/TRIDC1AG058520.6/TRIDC1AG058520.2/TRIDC1AG058520.3/TRIDC1AG058520.1/TRIDC7AG049060.1/TRIDC3BG021600.2/TRIDC5BG044290.1/TRIDC5BG044290.2/TRIDC3BG028150.1/TRIDC5BG072640.9/TRIDC7AG021520.4/TRIDC5AG040560.1/TRIDC5AG040560.2/TRIDC5AG040560.3/TRIDC5AG040560.4/TRIDC5AG040560.5/TRIDC5AG040560.6/TRIDC6AG033900.1/TRIDC3BG054270.1/TRIDC3AG…	28	T. turgidum
BP	GO:0031347	regulation of defense response	375/20059	0.0476731	0.330418	0.297261	TRIDC3BG064820.2/TRIDC3BG064820.1/TRIDC3BG064820.6/TRIDC7BG066130.4/TRIDC7AG071550.1/TRIDC6BG058440.1/TRIDC7BG041610.1/TRIDC1AG028010.2/TRIDC2BG076220.2/TRIDC1AG041580.4/TRIDC1BG047480.17/TRIDC1BG047480.11/TRIDC1BG047480.8/TRIDC1BG047480.9/TRIDC1BG047480.15/TRIDC1BG047480.13/TRIDC1BG047480.14/TRIDC3AG057770.6/TRIDC6AG049960.1/TRIDC5AG033060.1/TRIDC7AG047290.3/TRIDC1BG032250.2	22	T. turgidum
BP	GO:0009753	response to jasmonic acid	175/20059	0.0487923	0.33695	0.303138	TRIDC6BG058440.1/TRIDC7BG041610.1/TRIDC1AG041510.1/TRIDC4AG042210.2/TRIDC6AG049960.1/TRIDC6AG036510.3/TRIDC5AG033060.1/TRIDC7AG047290.3/TRIDC3BG017650.2/TRIDC1BG047280.1/TRIDC4BG006760.2/TRIDC4BG016110.4	12	T. turgidum
BP	GO:0080186	developmental vegetative growth	21/20059	0.0495482	0.340935	0.306723	TRIDC6BG058440.1/TRIDC6AG049960.1/TRIDC2BG085510.3	3	T. turgidum
CC	GO:0042807	central vacuole	31/20568	2.77779e-09	7.19449e-07	6.28659e-07	TRIDC7AG047530.1/TRIDC7AG047530.3/TRIDC7AG047530.4/TRIDC7BG040070.1/TRIDC7BG040070.2/TRIDC4BG052850.2/TRIDC4BG052850.1/TRIDC4AG055590.2/TRIDC4AG055590.1/TRIDC3AG075790.1/TRIDC3BG087220.2/TRIDC4BG058690.1	12	T. turgidum
CC	GO:0019822	P4 peroxisome	13/20568	1.30906e-08	1.59508e-06	1.39379e-06	TRIDC3AG071330.8/TRIDC3AG071330.5/TRIDC3AG071330.6/TRIDC3AG071330.3/TRIDC3AG071330.4/TRIDC3AG071330.1/TRIDC3AG071330.2/TRIDC3AG071330.7	8	T. turgidum
CC	GO:0010287	plastoglobule	157/20568	1.84758e-08	1.59508e-06	1.39379e-06	TRIDC1BG070890.1/TRIDC2AG042070.2/TRIDC6BG053390.1/TRIDC5BG036100.4/TRIDC2AG026490.3/TRIDC2AG026490.1/TRIDC2BG056880.4/TRIDC4AG036060.3/TRIDC4AG036060.4/TRIDC5AG034200.3/TRIDC7BG019620.3/TRIDC7BG019620.2/TRIDC7BG019620.4/TRIDC7BG019620.5/TRIDC7AG029070.1/TRIDC7AG029070.2/TRIDC5BG051520.2/TRIDC6AG041660.4/TRIDC5AG047770.2/TRIDC3BG004060.6/TRIDC3BG004060.9/TRIDC6AG045820.3/TRIDC4BG013910.1/TRIDC4BG…	25	T. turgidum
CC	GO:0089701	U2AF	64/20568	4.89077e-07	3.16678e-05	2.76715e-05	TRIDC1AG058520.4/TRIDC1AG058520.5/TRIDC1AG058520.6/TRIDC1AG058520.2/TRIDC1AG058520.3/TRIDC1AG058520.1/TRIDC5BG044290.1/TRIDC5BG044290.2/TRIDC5AG040560.1/TRIDC5AG040560.2/TRIDC5AG040560.3/TRIDC5AG040560.4/TRIDC5AG040560.5/TRIDC5AG040560.6	14	T. turgidum
CC	GO:0009705	plant-type vacuole membrane	172/20568	1.65647e-06	8.5805e-05	7.49769e-05	TRIDC3AG024290.1/TRIDC2AG063730.5/TRIDC3AG029960.3/TRIDC3AG029960.7/TRIDC7AG047530.1/TRIDC7AG047530.3/TRIDC7AG047530.4/TRIDC5BG011070.2/TRIDC5BG011070.5/TRIDC2BG053880.14/TRIDC3BG028040.1/TRIDC7BG040070.1/TRIDC7BG040070.2/TRIDC5AG009510.4/TRIDC5AG009510.3/TRIDC4BG052850.2/TRIDC4BG052850.1/TRIDC4AG055590.2/TRIDC4AG055590.1/TRIDC4AG020240.1/TRIDC3AG075790.1/TRIDC3BG087220.2/TRIDC4BG058690.1	23	T. turgidum
CC	GO:0005779	integral component of peroxisomal membrane	10/20568	3.2208e-05	0.0011917	0.00104131	TRIDC4BG059340.6/TRIDC6AG028570.5/TRIDC6AG028570.1/TRIDC6AG028570.3/TRIDC6AG028570.4	5	T. turgidum
CC	GO:0031231	intrinsic component of peroxisomal membrane	10/20568	3.2208e-05	0.0011917	0.00104131	TRIDC4BG059340.6/TRIDC6AG028570.5/TRIDC6AG028570.1/TRIDC6AG028570.3/TRIDC6AG028570.4	5	T. turgidum
CC	GO:0009523	photosystem II	21/20568	0.000205142	0.00664146	0.00580335	TRIDC7BG035150.1/TRIDC4AG036060.3/TRIDC4AG036060.4/TRIDC7AG043850.1/TRIDC4BG013910.1/TRIDC4BG013910.6	6	T. turgidum
CC	GO:0005887	integral component of plasma membrane	460/20568	0.000254062	0.00712444	0.00622538	TRIDC2AG059270.4/TRIDC6BG042350.8/TRIDC6BG042350.2/TRIDC2AG025550.9/TRIDC7AG047530.1/TRIDC7AG047530.3/TRIDC7AG047530.4/TRIDC1AG039950.1/TRIDC2BG053880.14/TRIDC7AG023300.1/TRIDC4BG034570.16/TRIDC7BG040070.1/TRIDC7BG040070.2/TRIDC6BG044820.3/TRIDC5AG011050.1/TRIDC4BG052850.2/TRIDC4BG052850.1/TRIDC6AG035530.4/TRIDC6AG035530.5/TRIDC6AG035530.7/TRIDC4AG017580.1/TRIDC6BG028900.1/TRIDC6BG048290.2/TRIDC6…	37	T. turgidum
CC	GO:0098807	chloroplast thylakoid membrane protein complex	40/20568	0.000275075	0.00712444	0.00622538	TRIDC5BG044630.2/TRIDC4AG036060.3/TRIDC4AG036060.4/TRIDC4AG069690.2/TRIDC5AG040870.2/TRIDC3BG013490.2/TRIDC4BG013910.1/TRIDC4BG013910.6	8	T. turgidum
CC	GO:0005777	peroxisome	421/20568	0.000413697	0.00892897	0.00780219	TRIDC7BG040150.4/TRIDC7BG040150.1/TRIDC7BG040150.6/TRIDC7BG040150.3/TRIDC7BG040150.7/TRIDC7BG040150.8/TRIDC7BG040150.2/TRIDC6BG064870.2/TRIDC3AG036010.5/TRIDC2AG029160.1/TRIDC6BG067890.1/TRIDC6BG067890.3/TRIDC6BG067890.9/TRIDC3BG056650.1/TRIDC6AG049890.1/TRIDC4BG059340.6/TRIDC6AG028570.5/TRIDC6AG028570.1/TRIDC6AG028570.3/TRIDC6AG028570.4/TRIDC5AG018760.6/TRIDC5AG018760.4/TRIDC5AG018760.5/TRIDC5AG…	34	T. turgidum
CC	GO:0042579	microbody	421/20568	0.000413697	0.00892897	0.00780219	TRIDC7BG040150.4/TRIDC7BG040150.1/TRIDC7BG040150.6/TRIDC7BG040150.3/TRIDC7BG040150.7/TRIDC7BG040150.8/TRIDC7BG040150.2/TRIDC6BG064870.2/TRIDC3AG036010.5/TRIDC2AG029160.1/TRIDC6BG067890.1/TRIDC6BG067890.3/TRIDC6BG067890.9/TRIDC3BG056650.1/TRIDC6AG049890.1/TRIDC4BG059340.6/TRIDC6AG028570.5/TRIDC6AG028570.1/TRIDC6AG028570.3/TRIDC6AG028570.4/TRIDC5AG018760.6/TRIDC5AG018760.4/TRIDC5AG018760.5/TRIDC5AG…	34	T. turgidum
CC	GO:0005665	RNA polymerase II, core complex	18/20568	0.00081871	0.0131732	0.0115108	TRIDC3AG062680.1/TRIDC1BG042790.1/TRIDC6BG008060.1/TRIDC6BG008060.2/TRIDC6BG008060.3	5	T. turgidum
CC	GO:0009521	photosystem	27/20568	0.000895319	0.0131732	0.0115108	TRIDC7BG035150.1/TRIDC4AG036060.3/TRIDC4AG036060.4/TRIDC7AG043850.1/TRIDC4BG013910.1/TRIDC4BG013910.6	6	T. turgidum
CC	GO:0009503	thylakoid light-harvesting complex	11/20568	0.000915509	0.0131732	0.0115108	TRIDC4AG036060.3/TRIDC4AG036060.4/TRIDC4BG013910.1/TRIDC4BG013910.6	4	T. turgidum
CC	GO:0009517	PSII associated light-harvesting complex II	11/20568	0.000915509	0.0131732	0.0115108	TRIDC4AG036060.3/TRIDC4AG036060.4/TRIDC4BG013910.1/TRIDC4BG013910.6	4	T. turgidum
CC	GO:0009783	photosystem II antenna complex	11/20568	0.000915509	0.0131732	0.0115108	TRIDC4AG036060.3/TRIDC4AG036060.4/TRIDC4BG013910.1/TRIDC4BG013910.6	4	T. turgidum
CC	GO:0030076	light-harvesting complex	11/20568	0.000915509	0.0131732	0.0115108	TRIDC4AG036060.3/TRIDC4AG036060.4/TRIDC4BG013910.1/TRIDC4BG013910.6	4	T. turgidum
CC	GO:0009505	plant-type cell wall	167/20568	0.000995473	0.0135699	0.0118574	TRIDC7AG057930.1/TRIDC7AG047530.1/TRIDC7AG047530.3/TRIDC7AG047530.4/TRIDC1AG025300.7/TRIDC1AG025300.6/TRIDC1AG025300.4/TRIDC3AG030190.1/TRIDC3AG030190.5/TRIDC3BG034810.2/TRIDC3BG034810.1/TRIDC3AG059150.1/TRIDC7BG040070.1/TRIDC7BG040070.2/TRIDC7BG025280.1/TRIDC6AG039730.5/TRIDC7AG034030.1	17	T. turgidum
CC	GO:0009509	chromoplast	12/20568	0.00132621	0.0171744	0.0150071	TRIDC5AG044940.1/TRIDC5AG044940.3/TRIDC5AG044940.4/TRIDC5AG044940.6	4	T. turgidum
CC	GO:0000325	plant-type vacuole	302/20568	0.00163048	0.0201092	0.0175715	TRIDC3AG024290.1/TRIDC2AG063730.5/TRIDC1AG064500.2/TRIDC3AG029960.3/TRIDC3AG029960.7/TRIDC7AG047530.1/TRIDC7AG047530.3/TRIDC7AG047530.4/TRIDC5BG011070.2/TRIDC5BG011070.5/TRIDC2BG053880.14/TRIDC3BG028040.1/TRIDC7BG040070.1/TRIDC7BG040070.2/TRIDC5AG009510.4/TRIDC5AG009510.3/TRIDC4BG052850.2/TRIDC4BG052850.1/TRIDC4AG055590.2/TRIDC4AG055590.1/TRIDC4AG020240.1/TRIDC3AG075790.1/TRIDC3BG087220.2/TRIDC1B…	25	T. turgidum
CC	GO:0031977	thylakoid lumen	184/20568	0.00283063	0.0333243	0.0291189	TRIDC7BG065200.2/TRIDC7AG077660.3/TRIDC2BG054560.2/TRIDC7BG059370.3/TRIDC7BG059370.1/TRIDC2AG028560.3/TRIDC2AG028560.1/TRIDC3BG040520.1/TRIDC5BG060510.2/TRIDC5AG056470.3/TRIDC7AG034890.1/TRIDC3AG036120.1/TRIDC3AG047860.2/TRIDC3AG047860.1/TRIDC7AG070660.2/TRIDC5AG013390.2/TRIDC5AG013390.1	17	T. turgidum
CC	GO:0005618	cell wall	381/20568	0.00492284	0.0554355	0.0484398	TRIDC7BG043070.2/TRIDC7AG057930.1/TRIDC1AG044610.1/TRIDC6BG064870.2/TRIDC7AG047530.1/TRIDC7AG047530.3/TRIDC7AG047530.4/TRIDC1AG025300.7/TRIDC1AG025300.6/TRIDC1AG025300.4/TRIDC3AG030190.1/TRIDC3AG030190.5/TRIDC3BG034810.2/TRIDC3BG034810.1/TRIDC3BG042280.1/TRIDC3AG059150.1/TRIDC7BG040070.1/TRIDC7BG040070.2/TRIDC7BG025280.1/TRIDC6AG039730.5/TRIDC7AG050800.3/TRIDC7AG034030.1/TRIDC3AG042730.8/TRIDC3AG…	28	T. turgidum
CC	GO:0030312	external encapsulating structure	389/20568	0.00649179	0.067368	0.0588666	TRIDC7BG043070.2/TRIDC7AG057930.1/TRIDC1AG044610.1/TRIDC6BG064870.2/TRIDC7AG047530.1/TRIDC7AG047530.3/TRIDC7AG047530.4/TRIDC1AG025300.7/TRIDC1AG025300.6/TRIDC1AG025300.4/TRIDC3AG030190.1/TRIDC3AG030190.5/TRIDC3BG034810.2/TRIDC3BG034810.1/TRIDC3BG042280.1/TRIDC3AG059150.1/TRIDC7BG040070.1/TRIDC7BG040070.2/TRIDC7BG025280.1/TRIDC6AG039730.5/TRIDC7AG050800.3/TRIDC7AG034030.1/TRIDC3AG042730.8/TRIDC3AG…	28	T. turgidum
CC	GO:0099080	supramolecular complex	301/20568	0.0065027	0.067368	0.0588666	TRIDC2AG047330.1/TRIDC2BG055010.18/TRIDC3AG024440.1/TRIDC7AG013110.2/TRIDC7AG013110.7/TRIDC7AG013110.6/TRIDC7AG013110.5/TRIDC7AG013110.4/TRIDC7AG013110.3/TRIDC3BG028150.1/TRIDC5AG032870.1/TRIDC2BG049890.1/TRIDC5AG070190.1/TRIDC1BG042790.1/TRIDC7BG001330.1/TRIDC7BG001330.4/TRIDC7BG001330.5/TRIDC6BG008060.1/TRIDC6BG008060.2/TRIDC6BG008060.3/TRIDC6BG001010.3/TRIDC6BG001010.2/TRIDC6AG003320.1	23	T. turgidum
CC	GO:0009533	chloroplast stromal thylakoid	22/20568	0.0138726	0.138193	0.120754	TRIDC7AG077660.3/TRIDC7BG035150.1/TRIDC4AG020240.1/TRIDC7AG043850.1	4	T. turgidum
CC	GO:0032578	aleurone grain membrane	14/20568	0.0208035	0.188526	0.164735	TRIDC6BG055610.3/TRIDC6BG055610.6/TRIDC6AG047710.3	3	T. turgidum
CC	GO:0033095	aleurone grain	14/20568	0.0208035	0.188526	0.164735	TRIDC6BG055610.3/TRIDC6BG055610.6/TRIDC6AG047710.3	3	T. turgidum
CC	GO:0000326	protein storage vacuole	37/20568	0.021109	0.188526	0.164735	TRIDC7AG047530.1/TRIDC7AG047530.3/TRIDC7AG047530.4/TRIDC7BG040070.1/TRIDC7BG040070.2	5	T. turgidum
CC	GO:0010598	NAD(P)H dehydrogenase complex (plastoquinone)	15/20568	0.0251806	0.203805	0.178086	TRIDC3AG058000.1/TRIDC3AG071400.1/TRIDC3BG065080.2	3	T. turgidum
CC	GO:0016528	sarcoplasm	15/20568	0.0251806	0.203805	0.178086	TRIDC7AG062650.2/TRIDC6BG001010.3/TRIDC6BG001010.2	3	T. turgidum
CC	GO:0016529	sarcoplasmic reticulum	15/20568	0.0251806	0.203805	0.178086	TRIDC7AG062650.2/TRIDC6BG001010.3/TRIDC6BG001010.2	3	T. turgidum
CC	GO:0097526	spliceosomal tri-snRNP complex	39/20568	0.0259824	0.203922	0.178188	TRIDC3AG024440.1/TRIDC3BG028150.1/TRIDC2BG029810.2/TRIDC2BG029810.1/TRIDC1BG055700.2	5	T. turgidum
CC	GO:0005874	microtubule	133/20568	0.0304991	0.226772	0.198155	TRIDC2BG055010.18/TRIDC7AG013110.2/TRIDC7AG013110.7/TRIDC7AG013110.6/TRIDC7AG013110.5/TRIDC7AG013110.4/TRIDC7AG013110.3/TRIDC7BG001330.1/TRIDC7BG001330.4/TRIDC7BG001330.5/TRIDC6AG003320.1	11	T. turgidum
CC	GO:0009543	chloroplast thylakoid lumen	41/20568	0.0315204	0.226772	0.198155	TRIDC5BG060510.2/TRIDC5AG056470.3/TRIDC7AG034890.1/TRIDC5AG013390.2/TRIDC5AG013390.1	5	T. turgidum
CC	GO:0031978	plastid thylakoid lumen	41/20568	0.0315204	0.226772	0.198155	TRIDC5BG060510.2/TRIDC5AG056470.3/TRIDC7AG034890.1/TRIDC5AG013390.2/TRIDC5AG013390.1	5	T. turgidum
CC	GO:0099081	supramolecular polymer	169/20568	0.0332948	0.226931	0.198293	TRIDC2BG055010.18/TRIDC7AG013110.2/TRIDC7AG013110.7/TRIDC7AG013110.6/TRIDC7AG013110.5/TRIDC7AG013110.4/TRIDC7AG013110.3/TRIDC7BG001330.1/TRIDC7BG001330.4/TRIDC7BG001330.5/TRIDC6BG001010.3/TRIDC6BG001010.2/TRIDC6AG003320.1	13	T. turgidum
CC	GO:0099512	supramolecular fiber	169/20568	0.0332948	0.226931	0.198293	TRIDC2BG055010.18/TRIDC7AG013110.2/TRIDC7AG013110.7/TRIDC7AG013110.6/TRIDC7AG013110.5/TRIDC7AG013110.4/TRIDC7AG013110.3/TRIDC7BG001330.1/TRIDC7BG001330.4/TRIDC7BG001330.5/TRIDC6BG001010.3/TRIDC6BG001010.2/TRIDC6AG003320.1	13	T. turgidum
CC	GO:0019005	SCF ubiquitin ligase complex	72/20568	0.0365898	0.238127	0.208076	TRIDC1BG009770.2/TRIDC1BG017270.3/TRIDC1AG013050.4/TRIDC1AG007670.2/TRIDC7BG019850.6/TRIDC5AG051910.2/TRIDC4AG045270.3	7	T. turgidum
CC	GO:0005681	spliceosomal complex	298/20568	0.0367763	0.238127	0.208076	TRIDC1AG058520.4/TRIDC1AG058520.5/TRIDC1AG058520.6/TRIDC1AG058520.2/TRIDC1AG058520.3/TRIDC1AG058520.1/TRIDC7AG049060.1/TRIDC5BG044290.1/TRIDC5BG044290.2/TRIDC7AG021520.4/TRIDC5AG040560.1/TRIDC5AG040560.2/TRIDC5AG040560.3/TRIDC5AG040560.4/TRIDC5AG040560.5/TRIDC5AG040560.6/TRIDC4AG025020.1/TRIDC2BG029810.2/TRIDC2BG029810.1/TRIDC1BG055700.2	20	T. turgidum
CC	GO:0000322	storage vacuole	43/20568	0.0377444	0.238434	0.208345	TRIDC7AG047530.1/TRIDC7AG047530.3/TRIDC7AG047530.4/TRIDC7BG040070.1/TRIDC7BG040070.2	5	T. turgidum
CC	GO:0031201	SNARE complex	30/20568	0.0395889	0.244132	0.213324	TRIDC3AG024290.1/TRIDC6BG015640.3/TRIDC3BG028040.1/TRIDC7BG005550.4	4	T. turgidum
CC	GO:0035770	ribonucleoprotein granule	77/20568	0.049762	0.292917	0.255953	TRIDC3AG024440.1/TRIDC3BG028150.1/TRIDC5AG070190.1/TRIDC1BG042790.1/TRIDC6BG008060.1/TRIDC6BG008060.2/TRIDC6BG008060.3	7	T. turgidum
CC	GO:0036464	cytoplasmic ribonucleoprotein granule	77/20568	0.049762	0.292917	0.255953	TRIDC3AG024440.1/TRIDC3BG028150.1/TRIDC5AG070190.1/TRIDC1BG042790.1/TRIDC6BG008060.1/TRIDC6BG008060.2/TRIDC6BG008060.3	7	T. turgidum
MF	GO:0031409	pigment binding	42/16907	2.57974e-13	1.32341e-10	1.15409e-10	TRIDC1BG070890.1/TRIDC5BG036100.4/TRIDC2AG026490.3/TRIDC2AG026490.1/TRIDC4AG036060.3/TRIDC4AG036060.4/TRIDC5AG034200.3/TRIDC7BG019620.3/TRIDC7BG019620.2/TRIDC7BG019620.4/TRIDC7BG019620.5/TRIDC7AG029070.1/TRIDC7AG029070.2/TRIDC5BG051520.2/TRIDC5AG047770.2/TRIDC4BG013910.1/TRIDC4BG013910.6	17	T. turgidum
MF	GO:0048037	cofactor binding	439/16907	2.88472e-11	7.3993e-09	6.45266e-09	TRIDC2BG042220.27/TRIDC1BG033410.2/TRIDC1BG070890.1/TRIDC5BG014540.2/TRIDC1AG037370.2/TRIDC5BG036100.4/TRIDC1AG040030.1/TRIDC2AG039210.21/TRIDC1AG027560.2/TRIDC4AG045700.2/TRIDC2AG026490.3/TRIDC2AG026490.1/TRIDC1AG031500.2/TRIDC1AG031500.3/TRIDC1BG036970.2/TRIDC1BG036970.1/TRIDC1BG036970.3/TRIDC6BG065330.1/TRIDC7BG037520.2/TRIDC7BG037540.1/TRIDC6AG053300.2/TRIDC4AG036060.3/TRIDC4AG036060.4/TRIDC5…	51	T. turgidum
MF	GO:0005372	water transmembrane transporter activity	108/16907	7.56288e-11	9.69939e-09	8.45848e-09	TRIDC6BG042350.8/TRIDC6BG042350.2/TRIDC2AG025550.9/TRIDC7AG047530.1/TRIDC7AG047530.3/TRIDC7AG047530.4/TRIDC7AG023300.1/TRIDC4BG034570.16/TRIDC7BG040070.1/TRIDC7BG040070.2/TRIDC6BG044820.3/TRIDC4BG052850.2/TRIDC4BG052850.1/TRIDC6AG035530.4/TRIDC6AG035530.5/TRIDC6AG035530.7/TRIDC4AG017580.1/TRIDC4AG055590.2/TRIDC4AG055590.1/TRIDC3AG075790.1/TRIDC7BG013780.3/TRIDC3BG087220.2/TRIDC4BG058690.1	23	T. turgidum
MF	GO:0015250	water channel activity	108/16907	7.56288e-11	9.69939e-09	8.45848e-09	TRIDC6BG042350.8/TRIDC6BG042350.2/TRIDC2AG025550.9/TRIDC7AG047530.1/TRIDC7AG047530.3/TRIDC7AG047530.4/TRIDC7AG023300.1/TRIDC4BG034570.16/TRIDC7BG040070.1/TRIDC7BG040070.2/TRIDC6BG044820.3/TRIDC4BG052850.2/TRIDC4BG052850.1/TRIDC6AG035530.4/TRIDC6AG035530.5/TRIDC6AG035530.7/TRIDC4AG017580.1/TRIDC4AG055590.2/TRIDC4AG055590.1/TRIDC3AG075790.1/TRIDC7BG013780.3/TRIDC3BG087220.2/TRIDC4BG058690.1	23	T. turgidum
MF	GO:0016168	chlorophyll binding	58/16907	1.07294e-10	1.10084e-08	9.60002e-09	TRIDC1BG070890.1/TRIDC5BG036100.4/TRIDC2AG026490.3/TRIDC2AG026490.1/TRIDC4AG036060.3/TRIDC4AG036060.4/TRIDC5AG034200.3/TRIDC7BG019620.3/TRIDC7BG019620.2/TRIDC7BG019620.4/TRIDC7BG019620.5/TRIDC7AG029070.1/TRIDC7AG029070.2/TRIDC5BG051520.2/TRIDC5AG047770.2/TRIDC4BG013910.1/TRIDC4BG013910.6	17	T. turgidum
MF	GO:0004616	phosphogluconate dehydrogenase (decarboxylating) activity	13/16907	9.08649e-09	7.76895e-07	6.77502e-07	TRIDC3AG071330.8/TRIDC3AG071330.5/TRIDC3AG071330.6/TRIDC3AG071330.3/TRIDC3AG071330.4/TRIDC3AG071330.1/TRIDC3AG071330.2/TRIDC3AG071330.7	8	T. turgidum
MF	GO:0046906	tetrapyrrole binding	94/16907	5.05714e-08	3.70616e-06	3.23201e-06	TRIDC1BG070890.1/TRIDC5BG036100.4/TRIDC2AG026490.3/TRIDC2AG026490.1/TRIDC6AG053300.2/TRIDC4AG036060.3/TRIDC4AG036060.4/TRIDC5AG034200.3/TRIDC7BG019620.3/TRIDC7BG019620.2/TRIDC7BG019620.4/TRIDC7BG019620.5/TRIDC7AG029070.1/TRIDC7AG029070.2/TRIDC5BG051520.2/TRIDC5AG047770.2/TRIDC4BG013910.1/TRIDC4BG013910.6	18	T. turgidum
MF	GO:0035091	phosphatidylinositol binding	183/16907	1.60657e-07	1.03021e-05	8.98411e-06	TRIDC7BG040150.4/TRIDC7BG040150.1/TRIDC7BG040150.6/TRIDC7BG040150.3/TRIDC7BG040150.7/TRIDC7BG040150.8/TRIDC7BG040150.2/TRIDC7AG045710.4/TRIDC1AG040680.4/TRIDC1AG040680.3/TRIDC2BG047300.7/TRIDC2BG047300.4/TRIDC4BG001400.10/TRIDC5AG021130.4/TRIDC7BG037640.2/TRIDC7BG037640.3/TRIDC6AG041810.1/TRIDC4AG047270.2/TRIDC3AG054260.1/TRIDC3AG054260.4/TRIDC1BG046290.2/TRIDC1BG046290.4/TRIDC1BG046290.1/TRIDC1B…	25	T. turgidum
MF	GO:0030628	pre-mRNA 3'-splice site binding	64/16907	2.77154e-07	1.57978e-05	1.37767e-05	TRIDC1AG058520.4/TRIDC1AG058520.5/TRIDC1AG058520.6/TRIDC1AG058520.2/TRIDC1AG058520.3/TRIDC1AG058520.1/TRIDC5BG044290.1/TRIDC5BG044290.2/TRIDC5AG040560.1/TRIDC5AG040560.2/TRIDC5AG040560.3/TRIDC5AG040560.4/TRIDC5AG040560.5/TRIDC5AG040560.6	14	T. turgidum
MF	GO:0005543	phospholipid binding	206/16907	4.44566e-07	2.28063e-05	1.98885e-05	TRIDC7BG040150.4/TRIDC7BG040150.1/TRIDC7BG040150.6/TRIDC7BG040150.3/TRIDC7BG040150.7/TRIDC7BG040150.8/TRIDC7BG040150.2/TRIDC6BG039690.1/TRIDC7AG045710.4/TRIDC1AG040680.4/TRIDC1AG040680.3/TRIDC2BG047300.7/TRIDC2BG047300.4/TRIDC4BG001400.10/TRIDC5AG021130.4/TRIDC7BG037640.2/TRIDC7BG037640.3/TRIDC6AG041810.1/TRIDC4AG047270.2/TRIDC3AG054260.1/TRIDC3AG054260.4/TRIDC1BG046290.2/TRIDC1BG046290.4/TRIDC1B…	26	T. turgidum
MF	GO:0036002	pre-mRNA binding	72/16907	1.2724e-06	5.93402e-05	5.17484e-05	TRIDC1AG058520.4/TRIDC1AG058520.5/TRIDC1AG058520.6/TRIDC1AG058520.2/TRIDC1AG058520.3/TRIDC1AG058520.1/TRIDC5BG044290.1/TRIDC5BG044290.2/TRIDC5AG040560.1/TRIDC5AG040560.2/TRIDC5AG040560.3/TRIDC5AG040560.4/TRIDC5AG040560.5/TRIDC5AG040560.6	14	T. turgidum
MF	GO:0051537	2 iron, 2 sulfur cluster binding	38/16907	2.3493e-06	0.000100433	8.75836e-05	TRIDC4AG045700.2/TRIDC7BG037520.2/TRIDC7BG037540.1/TRIDC6BG035680.1/TRIDC6BG035680.2/TRIDC4AG057570.3/TRIDC4AG057570.4/TRIDC7AG045600.1/TRIDC7AG045600.2/TRIDC4BG002740.1	10	T. turgidum
MF	GO:0015267	channel activity	266/16907	6.23898e-06	0.000228614	0.000199366	TRIDC6BG042350.8/TRIDC6BG042350.2/TRIDC2AG025550.9/TRIDC7AG047530.1/TRIDC7AG047530.3/TRIDC7AG047530.4/TRIDC1AG039950.1/TRIDC7AG023300.1/TRIDC4BG034570.16/TRIDC7BG040070.1/TRIDC7BG040070.2/TRIDC6BG044820.3/TRIDC5AG072060.1/TRIDC4BG056350.1/TRIDC4BG052850.2/TRIDC4BG052850.1/TRIDC6AG035530.4/TRIDC6AG035530.5/TRIDC6AG035530.7/TRIDC4AG017580.1/TRIDC4AG055590.2/TRIDC4AG055590.1/TRIDC4AG020240.1/TRIDC1B…	28	T. turgidum
MF	GO:0022803	passive transmembrane transporter activity	266/16907	6.23898e-06	0.000228614	0.000199366	TRIDC6BG042350.8/TRIDC6BG042350.2/TRIDC2AG025550.9/TRIDC7AG047530.1/TRIDC7AG047530.3/TRIDC7AG047530.4/TRIDC1AG039950.1/TRIDC7AG023300.1/TRIDC4BG034570.16/TRIDC7BG040070.1/TRIDC7BG040070.2/TRIDC6BG044820.3/TRIDC5AG072060.1/TRIDC4BG056350.1/TRIDC4BG052850.2/TRIDC4BG052850.1/TRIDC6AG035530.4/TRIDC6AG035530.5/TRIDC6AG035530.7/TRIDC4AG017580.1/TRIDC4AG055590.2/TRIDC4AG055590.1/TRIDC4AG020240.1/TRIDC1B…	28	T. turgidum
MF	GO:0008017	microtubule binding	111/16907	1.35538e-05	0.000463542	0.000404238	TRIDC7AG013110.2/TRIDC7AG013110.7/TRIDC7AG013110.6/TRIDC7AG013110.5/TRIDC7AG013110.4/TRIDC7AG013110.3/TRIDC4AG041620.4/TRIDC7AG007060.2/TRIDC5AG018760.6/TRIDC5AG018760.4/TRIDC5AG018760.5/TRIDC5AG018760.3/TRIDC7BG001330.1/TRIDC7BG001330.4/TRIDC7BG001330.5/TRIDC6BG000380.1	16	T. turgidum
MF	GO:0015200	methylammonium transmembrane transporter activity	10/16907	2.57648e-05	0.000826083	0.000720397	TRIDC7AG047530.1/TRIDC7AG047530.3/TRIDC7AG047530.4/TRIDC7BG040070.1/TRIDC7BG040070.2	5	T. turgidum
MF	GO:0008289	lipid binding	291/16907	3.30239e-05	0.000996546	0.000869051	TRIDC7BG040150.4/TRIDC7BG040150.1/TRIDC7BG040150.6/TRIDC7BG040150.3/TRIDC7BG040150.7/TRIDC7BG040150.8/TRIDC7BG040150.2/TRIDC6BG039690.1/TRIDC7AG045710.4/TRIDC1AG040680.4/TRIDC1AG040680.3/TRIDC2BG047300.7/TRIDC2BG047300.4/TRIDC4BG001400.10/TRIDC5AG021130.4/TRIDC7BG025280.1/TRIDC7BG037640.2/TRIDC7BG037640.3/TRIDC6AG041810.1/TRIDC4AG047270.2/TRIDC7AG034030.1/TRIDC3AG054260.1/TRIDC3AG054260.4/TRIDC1B…	28	T. turgidum
MF	GO:0015631	tubulin binding	136/16907	4.87349e-05	0.00138894	0.00121125	TRIDC2BG055010.18/TRIDC7AG013110.2/TRIDC7AG013110.7/TRIDC7AG013110.6/TRIDC7AG013110.5/TRIDC7AG013110.4/TRIDC7AG013110.3/TRIDC4AG041620.4/TRIDC7AG007060.2/TRIDC5AG018760.6/TRIDC5AG018760.4/TRIDC5AG018760.5/TRIDC5AG018760.3/TRIDC7BG001330.1/TRIDC7BG001330.4/TRIDC7BG001330.5/TRIDC6BG000380.1	17	T. turgidum
MF	GO:0019210	kinase inhibitor activity	12/16907	7.55343e-05	0.00203943	0.00177851	TRIDC4AG041910.1/TRIDC4AG041910.2/TRIDC4BG007090.4/TRIDC4BG007090.3/TRIDC4BG007090.2	5	T. turgidum
MF	GO:0016829	lyase activity	290/16907	7.99206e-05	0.00204996	0.0017877	TRIDC1AG022920.1/TRIDC1BG027840.2/TRIDC7AG057820.1/TRIDC1BG033410.2/TRIDC1AG024380.22/TRIDC6BG046570.3/TRIDC3AG036010.5/TRIDC1AG042630.3/TRIDC2AG029160.1/TRIDC1AG027560.2/TRIDC5BG031190.7/TRIDC7BG050380.2/TRIDC7BG039190.3/TRIDC7BG039190.4/TRIDC4AG015320.2/TRIDC5AG044940.1/TRIDC5AG044940.3/TRIDC5AG044940.4/TRIDC5AG044940.6/TRIDC6AG037510.2/TRIDC5BG075730.1/TRIDC7AG048230.7/TRIDC6AG039690.4/TRIDC6A…	27	T. turgidum
MF	GO:0005275	amine transmembrane transporter activity	13/16907	0.000118554	0.00289612	0.0025256	TRIDC7AG047530.1/TRIDC7AG047530.3/TRIDC7AG047530.4/TRIDC7BG040070.1/TRIDC7BG040070.2	5	T. turgidum
MF	GO:0016616	oxidoreductase activity, acting on the CH-OH group of donors, NAD or NADP as acceptor	194/16907	0.000170751	0.0039816	0.00347221	TRIDC3AG030860.6/TRIDC6BG048370.2/TRIDC7BG026470.1/TRIDC1AG026600.1/TRIDC4AG009970.1/TRIDC6AG041470.2/TRIDC7AG031960.1/TRIDC6AG020500.2/TRIDC7AG035250.1/TRIDC3BG017940.1/TRIDC3AG013390.1/TRIDC3AG071330.8/TRIDC3AG071330.5/TRIDC3AG071330.6/TRIDC3AG071330.3/TRIDC3AG071330.4/TRIDC3AG071330.1/TRIDC3AG071330.2/TRIDC3AG071330.7/TRIDC7AG064600.1	20	T. turgidum
MF	GO:0042285	xylosyltransferase activity	30/16907	0.000182141	0.00406255	0.0035428	TRIDC1BG066230.2/TRIDC1BG066230.1/TRIDC1BG010750.2/TRIDC7AG061360.2/TRIDC1AG057490.1/TRIDC1AG057490.2/TRIDC2AG004290.4	7	T. turgidum
MF	GO:0008519	ammonium transmembrane transporter activity	15/16907	0.000258097	0.00551681	0.00481101	TRIDC7AG047530.1/TRIDC7AG047530.3/TRIDC7AG047530.4/TRIDC7BG040070.1/TRIDC7BG040070.2	5	T. turgidum
MF	GO:0016765	transferase activity, transferring alkyl or aryl (other than methyl) groups	125/16907	0.000688248	0.0141229	0.012316	TRIDC1BG033410.2/TRIDC1BG071020.1/TRIDC1AG061930.2/TRIDC6BG026180.1/TRIDC6BG045750.2/TRIDC1AG027560.2/TRIDC5AG044940.1/TRIDC5AG044940.3/TRIDC5AG044940.4/TRIDC5AG044940.6/TRIDC4AG014200.1/TRIDC6AG038930.2/TRIDC5AG017540.2/TRIDC5BG019220.2	14	T. turgidum
MF	GO:0042586	peptide deformylase activity	11/16907	0.000769732	0.0151874	0.0132444	TRIDC3AG030190.1/TRIDC3AG030190.5/TRIDC3BG034810.2/TRIDC3BG034810.1	4	T. turgidum
MF	GO:0019904	protein domain specific binding	128/16907	0.000871885	0.0165658	0.0144464	TRIDC1BG070890.1/TRIDC2AG026490.3/TRIDC2AG026490.1/TRIDC4AG036060.3/TRIDC4AG036060.4/TRIDC7BG019620.3/TRIDC7BG019620.2/TRIDC7BG019620.4/TRIDC7BG019620.5/TRIDC7AG029070.1/TRIDC7AG029070.2/TRIDC7AG046090.1/TRIDC4BG013910.1/TRIDC4BG013910.6	14	T. turgidum
MF	GO:0050662	coenzyme binding	174/16907	0.000943668	0.0172893	0.0150774	TRIDC2BG042220.27/TRIDC1BG033410.2/TRIDC1AG040030.1/TRIDC2AG039210.21/TRIDC1AG027560.2/TRIDC1AG031500.2/TRIDC1AG031500.3/TRIDC1BG036970.2/TRIDC1BG036970.1/TRIDC1BG036970.3/TRIDC6BG065330.1/TRIDC5AG044940.1/TRIDC5AG044940.3/TRIDC5AG044940.4/TRIDC5AG044940.6/TRIDC6AG055830.1/TRIDC1BG045500.1	17	T. turgidum
MF	GO:0016614	oxidoreductase activity, acting on CH-OH group of donors	226/16907	0.00121841	0.0215533	0.0187958	TRIDC3AG030860.6/TRIDC6BG048370.2/TRIDC7BG026470.1/TRIDC1AG026600.1/TRIDC4AG009970.1/TRIDC6AG041470.2/TRIDC7AG031960.1/TRIDC6AG020500.2/TRIDC7AG035250.1/TRIDC3BG017940.1/TRIDC3AG013390.1/TRIDC3AG071330.8/TRIDC3AG071330.5/TRIDC3AG071330.6/TRIDC3AG071330.3/TRIDC3AG071330.4/TRIDC3AG071330.1/TRIDC3AG071330.2/TRIDC3AG071330.7/TRIDC7AG064600.1	20	T. turgidum
MF	GO:0016763	transferase activity, transferring pentosyl groups	92/16907	0.00147492	0.0252211	0.0219944	TRIDC1BG066230.2/TRIDC1BG066230.1/TRIDC1BG010750.2/TRIDC7AG061360.2/TRIDC1AG057490.1/TRIDC1AG057490.2/TRIDC2BG055260.6/TRIDC2AG004290.4/TRIDC5AG071440.1/TRIDC5AG071440.2/TRIDC7AG017470.1	11	T. turgidum
MF	GO:0070402	NADPH binding	13/16907	0.00156051	0.0258239	0.0225201	TRIDC1AG040030.1/TRIDC6BG065330.1/TRIDC6AG055830.1/TRIDC1BG045500.1	4	T. turgidum
MF	GO:0004842	ubiquitin-protein transferase activity	447/16907	0.00200803	0.0318884	0.0278087	TRIDC2BG019180.6/TRIDC7AG000270.8/TRIDC1BG017270.3/TRIDC1AG013050.4/TRIDC2AG072370.1/TRIDC7AG048530.2/TRIDC7AG038140.5/TRIDC7AG038140.3/TRIDC1AG003820.3/TRIDC1AG034650.2/TRIDC1AG043930.2/TRIDC5BG042000.1/TRIDC7AG026680.1/TRIDC3AG009360.1/TRIDC7BG038860.1/TRIDC4BG001400.10/TRIDC1BG049760.1/TRIDC6AG008700.3/TRIDC6AG008700.1/TRIDC6BG066240.3/TRIDC6BG066240.1/TRIDC6BG066240.5/TRIDC6BG066240.2/TRIDC6B…	32	T. turgidum
MF	GO:0004620	phospholipase activity	82/16907	0.00205733	0.0318884	0.0278087	TRIDC4AG041910.1/TRIDC4AG041910.2/TRIDC3BG041930.1/TRIDC5BG053330.2/TRIDC5AG049510.2/TRIDC3BG037920.1/TRIDC3AG037530.1/TRIDC4BG007090.4/TRIDC4BG007090.3/TRIDC4BG007090.2	10	T. turgidum
MF	GO:0031369	translation initiation factor binding	14/16907	0.00211346	0.0318884	0.0278087	TRIDC1BG042790.1/TRIDC6BG008060.1/TRIDC6BG008060.2/TRIDC6BG008060.3	4	T. turgidum
MF	GO:0046914	transition metal ion binding	454/16907	0.00255744	0.0374847	0.032689	TRIDC2AG067490.6/TRIDC2AG067490.3/TRIDC7AG057820.1/TRIDC2BG009910.3/TRIDC6BG058430.2/TRIDC6BG058430.3/TRIDC2AG008280.2/TRIDC1AG029940.4/TRIDC1AG026600.1/TRIDC2AG003770.4/TRIDC2AG003770.3/TRIDC2AG003770.5/TRIDC1BG044720.3/TRIDC7BG050380.2/TRIDC5BG072640.9/TRIDC4BG001400.10/TRIDC1AG039340.1/TRIDC5BG031830.1/TRIDC5AG044940.1/TRIDC5AG044940.3/TRIDC5AG044940.4/TRIDC5AG044940.6/TRIDC6BG035680.1/TRIDC6B…	32	T. turgidum
MF	GO:0016645	oxidoreductase activity, acting on the CH-NH group of donors	88/16907	0.00347777	0.0495582	0.0432179	TRIDC7AG074810.2/TRIDC1AG031500.2/TRIDC1AG031500.3/TRIDC1BG036970.2/TRIDC1BG036970.1/TRIDC1BG036970.3/TRIDC5AG066990.3/TRIDC3BG051740.1/TRIDC3AG037570.2/TRIDC3AG045630.1	10	T. turgidum
MF	GO:0004869	cysteine-type endopeptidase inhibitor activity	16/16907	0.00359664	0.0498669	0.0434871	TRIDC3BG053890.1/TRIDC2BG042930.1/TRIDC3AG047730.1/TRIDC1BG052320.2	4	T. turgidum
MF	GO:0050661	NADP binding	17/16907	0.00455059	0.0603973	0.0526702	TRIDC1AG040030.1/TRIDC6BG065330.1/TRIDC6AG055830.1/TRIDC1BG045500.1	4	T. turgidum
MF	GO:0071949	FAD binding	27/16907	0.00459161	0.0603973	0.0526702	TRIDC1AG031500.2/TRIDC1AG031500.3/TRIDC1BG036970.2/TRIDC1BG036970.1/TRIDC1BG036970.3	5	T. turgidum
MF	GO:0050897	cobalt ion binding	67/16907	0.00637713	0.0801157	0.0698659	TRIDC1AG029940.4/TRIDC1AG026600.1/TRIDC2AG003770.4/TRIDC2AG003770.3/TRIDC2AG003770.5/TRIDC5BG072640.9/TRIDC1BG035430.1/TRIDC2BG004400.6	8	T. turgidum
MF	GO:0051536	iron-sulfur cluster binding	176/16907	0.00668626	0.0801157	0.0698659	TRIDC5BG014540.2/TRIDC1AG037370.2/TRIDC4AG045700.2/TRIDC7BG037520.2/TRIDC7BG037540.1/TRIDC6BG035680.1/TRIDC6BG035680.2/TRIDC4AG057570.3/TRIDC4AG057570.4/TRIDC6BG033240.1/TRIDC7AG045600.1/TRIDC7AG045600.2/TRIDC5AG017540.2/TRIDC4BG002740.1/TRIDC5BG019220.2	15	T. turgidum
MF	GO:0051540	metal cluster binding	176/16907	0.00668626	0.0801157	0.0698659	TRIDC5BG014540.2/TRIDC1AG037370.2/TRIDC4AG045700.2/TRIDC7BG037520.2/TRIDC7BG037540.1/TRIDC6BG035680.1/TRIDC6BG035680.2/TRIDC4AG057570.3/TRIDC4AG057570.4/TRIDC6BG033240.1/TRIDC7AG045600.1/TRIDC7AG045600.2/TRIDC5AG017540.2/TRIDC4BG002740.1/TRIDC5BG019220.2	15	T. turgidum
MF	GO:0045296	cadherin binding	10/16907	0.00687152	0.0801157	0.0698659	TRIDC1BG003130.1/TRIDC6BG001010.3/TRIDC6BG001010.2	3	T. turgidum
MF	GO:0050839	cell adhesion molecule binding	10/16907	0.00687152	0.0801157	0.0698659	TRIDC1BG003130.1/TRIDC6BG001010.3/TRIDC6BG001010.2	3	T. turgidum
MF	GO:0019787	ubiquitin-like protein transferase activity	487/16907	0.00720894	0.0808865	0.0705381	TRIDC2BG019180.6/TRIDC7AG000270.8/TRIDC1BG017270.3/TRIDC1AG013050.4/TRIDC2AG072370.1/TRIDC7AG048530.2/TRIDC7AG038140.5/TRIDC7AG038140.3/TRIDC1AG003820.3/TRIDC1AG034650.2/TRIDC1AG043930.2/TRIDC5BG042000.1/TRIDC7AG026680.1/TRIDC3AG009360.1/TRIDC7BG038860.1/TRIDC4BG001400.10/TRIDC1BG049760.1/TRIDC6AG008700.3/TRIDC6AG008700.1/TRIDC6BG066240.3/TRIDC6BG066240.1/TRIDC6BG066240.5/TRIDC6BG066240.2/TRIDC6B…	32	T. turgidum
MF	GO:0015101	organic cation transmembrane transporter activity	30/16907	0.00731683	0.0808865	0.0705381	TRIDC7AG047530.1/TRIDC7AG047530.3/TRIDC7AG047530.4/TRIDC7BG040070.1/TRIDC7BG040070.2	5	T. turgidum
MF	GO:0016846	carbon-sulfur lyase activity	55/16907	0.00741065	0.0808865	0.0705381	TRIDC1BG033410.2/TRIDC1AG024380.22/TRIDC1AG027560.2/TRIDC5AG044940.1/TRIDC5AG044940.3/TRIDC5AG044940.4/TRIDC5AG044940.6	7	T. turgidum
MF	GO:0004611	phosphoenolpyruvate carboxykinase activity	20/16907	0.00839299	0.0878695	0.0766277	TRIDC5BG031190.7/TRIDC7BG039190.3/TRIDC7BG039190.4/TRIDC7AG048230.7	4	T. turgidum
MF	GO:0008964	phosphoenolpyruvate carboxylase activity	20/16907	0.00839299	0.0878695	0.0766277	TRIDC5BG031190.7/TRIDC7BG039190.3/TRIDC7BG039190.4/TRIDC7AG048230.7	4	T. turgidum
MF	GO:0008092	cytoskeletal protein binding	288/16907	0.00908766	0.0910333	0.0793868	TRIDC1AG001620.1/TRIDC2BG055010.18/TRIDC7AG013110.2/TRIDC7AG013110.7/TRIDC7AG013110.6/TRIDC7AG013110.5/TRIDC7AG013110.4/TRIDC7AG013110.3/TRIDC4AG041620.4/TRIDC7AG007060.2/TRIDC5AG018760.6/TRIDC5AG018760.4/TRIDC5AG018760.5/TRIDC5AG018760.3/TRIDC3AG047900.4/TRIDC7BG001330.1/TRIDC7BG001330.4/TRIDC7BG001330.5/TRIDC6BG001010.3/TRIDC6BG001010.2/TRIDC6BG000380.1	21	T. turgidum
MF	GO:0045430	chalcone isomerase activity	11/16907	0.00915969	0.0910333	0.0793868	TRIDC5BG073260.1/TRIDC5AG024640.1/TRIDC5BG025790.1	3	T. turgidum
MF	GO:0008198	ferrous iron binding	44/16907	0.00922755	0.0910333	0.0793868	TRIDC6BG058430.2/TRIDC6BG058430.3/TRIDC6BG035680.1/TRIDC6BG035680.2/TRIDC4AG057570.3/TRIDC4AG057570.4	6	T. turgidum
MF	GO:0016298	lipase activity	102/16907	0.00980886	0.0949423	0.0827957	TRIDC4AG041910.1/TRIDC4AG041910.2/TRIDC3BG041930.1/TRIDC5BG053330.2/TRIDC5AG049510.2/TRIDC3BG037920.1/TRIDC3AG037530.1/TRIDC4BG007090.4/TRIDC4BG007090.3/TRIDC4BG007090.2	10	T. turgidum
MF	GO:0004124	cysteine synthase activity	21/16907	0.0100333	0.0953162	0.0831217	TRIDC5AG044940.1/TRIDC5AG044940.3/TRIDC5AG044940.4/TRIDC5AG044940.6	4	T. turgidum
MF	GO:0004623	phospholipase A2 activity	33/16907	0.0110046	0.102643	0.0895112	TRIDC4AG041910.1/TRIDC4AG041910.2/TRIDC4BG007090.4/TRIDC4BG007090.3/TRIDC4BG007090.2	5	T. turgidum
MF	GO:0016987	sigma factor activity	12/16907	0.0118406	0.106811	0.0931457	TRIDC7AG041370.2/TRIDC1AG062780.2/TRIDC1AG062780.1	3	T. turgidum
MF	GO:0004615	phosphomannomutase activity	22/16907	0.0118679	0.106811	0.0931457	TRIDC2AG078810.9/TRIDC7AG046850.1/TRIDC7BG040880.1/TRIDC2BG086970.7	4	T. turgidum
MF	GO:0016760	cellulose synthase (UDP-forming) activity	34/16907	0.0124719	0.110312	0.0961988	TRIDC3AG042730.8/TRIDC3AG042730.3/TRIDC3AG042730.2/TRIDC3AG042730.1/TRIDC3AG042730.6	5	T. turgidum
MF	GO:0016836	hydro-lyase activity	61/16907	0.0128814	0.112003	0.0976734	TRIDC7AG057820.1/TRIDC6BG046570.3/TRIDC7BG050380.2/TRIDC6AG037510.2/TRIDC6AG039690.4/TRIDC6AG039690.3/TRIDC3BG086710.1	7	T. turgidum
MF	GO:0005509	calcium ion binding	140/16907	0.0137838	0.115978	0.10114	TRIDC1BG026630.1/TRIDC5BG011070.2/TRIDC5BG011070.5/TRIDC7AG060560.1/TRIDC3BG023650.2/TRIDC5AG009510.4/TRIDC5AG009510.3/TRIDC4BG032040.1/TRIDC3AG068730.1/TRIDC4AG016800.2/TRIDC3AG068880.2/TRIDC6BG000380.1	12	T. turgidum
MF	GO:0004557	alpha-galactosidase activity	23/16907	0.0139043	0.115978	0.10114	TRIDC3BG018680.2/TRIDC3AG014110.4/TRIDC3AG014110.2/TRIDC3AG014110.3	4	T. turgidum
MF	GO:0016835	carbon-oxygen lyase activity	62/16907	0.0140169	0.115978	0.10114	TRIDC7AG057820.1/TRIDC6BG046570.3/TRIDC7BG050380.2/TRIDC6AG037510.2/TRIDC6AG039690.4/TRIDC6AG039690.3/TRIDC3BG086710.1	7	T. turgidum
MF	GO:0015203	polyamine transmembrane transporter activity	13/16907	0.0149247	0.12153	0.105981	TRIDC5AG011050.1/TRIDC6BG048290.2/TRIDC6BG048290.1	3	T. turgidum
MF	GO:0016868	intramolecular transferase activity, phosphotransferases	24/16907	0.0161494	0.128245	0.111838	TRIDC2AG078810.9/TRIDC7AG046850.1/TRIDC7BG040880.1/TRIDC2BG086970.7	4	T. turgidum
MF	GO:0019842	vitamin binding	64/16907	0.0164993	0.128245	0.111838	TRIDC1BG033410.2/TRIDC1AG027560.2/TRIDC5AG044940.1/TRIDC5AG044940.3/TRIDC5AG044940.4/TRIDC5AG044940.6/TRIDC7BG013000.2	7	T. turgidum
MF	GO:0047134	protein-disulfide reductase activity	64/16907	0.0164993	0.128245	0.111838	TRIDC7AG029120.1/TRIDC7AG029120.3/TRIDC7AG029120.2/TRIDC5BG068850.1/TRIDC5AG017460.1/TRIDC5BG018400.2/TRIDC6BG056600.5	7	T. turgidum
MF	GO:0009055	electron transfer activity	95/16907	0.0171077	0.129063	0.112551	TRIDC4AG045700.2/TRIDC7BG056660.2/TRIDC7BG037520.2/TRIDC7BG037540.1/TRIDC7AG045600.1/TRIDC7AG045600.2/TRIDC6AG059950.4/TRIDC4BG002740.1/TRIDC6BG071140.1	9	T. turgidum
MF	GO:0016668	oxidoreductase activity, acting on a sulfur group of donors, NAD(P) as acceptor	95/16907	0.0171077	0.129063	0.112551	TRIDC7BG030180.2/TRIDC7AG029120.1/TRIDC7AG029120.3/TRIDC7AG029120.2/TRIDC3BG053350.3/TRIDC5BG068850.1/TRIDC5AG017460.1/TRIDC5BG018400.2/TRIDC6BG056600.5	9	T. turgidum
MF	GO:0051087	chaperone binding	37/16907	0.0176528	0.131245	0.114454	TRIDC7BG031530.1/TRIDC7BG072080.7/TRIDC7BG072080.10/TRIDC7BG072080.9/TRIDC7AG038310.2	5	T. turgidum
MF	GO:1901618	organic hydroxy compound transmembrane transporter activity	14/16907	0.0184187	0.134982	0.117713	TRIDC2BG053880.14/TRIDC4BG049440.3/TRIDC4AG002240.4	3	T. turgidum
MF	GO:0015171	amino acid transmembrane transporter activity	83/16907	0.0217337	0.15661	0.136574	TRIDC1AG029120.5/TRIDC1AG029120.6/TRIDC7BG068720.2/TRIDC6BG048290.2/TRIDC6BG048290.1/TRIDC3AG032410.3/TRIDC3AG053050.4/TRIDC3AG053050.3	8	T. turgidum
MF	GO:0061630	ubiquitin protein ligase activity	295/16907	0.0219804	0.15661	0.136574	TRIDC2BG019180.6/TRIDC2AG072370.1/TRIDC7AG048530.2/TRIDC7AG038140.5/TRIDC7AG038140.3/TRIDC1AG043930.2/TRIDC5BG042000.1/TRIDC3AG009360.1/TRIDC7BG038860.1/TRIDC4BG001400.10/TRIDC1BG049760.1/TRIDC6BG066240.3/TRIDC6BG066240.1/TRIDC6BG066240.5/TRIDC6BG066240.2/TRIDC6BG066240.4/TRIDC3BG044090.1/TRIDC4AG047270.2/TRIDC3AG038940.1/TRIDC6BG052850.3	20	T. turgidum
MF	GO:0044325	ion channel binding	15/16907	0.0223263	0.156896	0.136823	TRIDC7AG062650.2/TRIDC6BG001010.3/TRIDC6BG001010.2	3	T. turgidum
MF	GO:0016813	hydrolase activity, acting on carbon-nitrogen (but not peptide) bonds, in linear amidines	41/16907	0.0265253	0.182276	0.158956	TRIDC2AG003770.4/TRIDC2AG003770.3/TRIDC2AG003770.5/TRIDC7BG060950.1/TRIDC2BG004400.6	5	T. turgidum
MF	GO:0016872	intramolecular lyase activity	16/16907	0.0266485	0.182276	0.158956	TRIDC5BG073260.1/TRIDC5AG024640.1/TRIDC5BG025790.1	3	T. turgidum
MF	GO:0030170	pyridoxal phosphate binding	57/16907	0.0302568	0.201581	0.175792	TRIDC1BG033410.2/TRIDC1AG027560.2/TRIDC5AG044940.1/TRIDC5AG044940.3/TRIDC5AG044940.4/TRIDC5AG044940.6	6	T. turgidum
MF	GO:0070279	vitamin B6 binding	57/16907	0.0302568	0.201581	0.175792	TRIDC1BG033410.2/TRIDC1AG027560.2/TRIDC5AG044940.1/TRIDC5AG044940.3/TRIDC5AG044940.4/TRIDC5AG044940.6	6	T. turgidum
MF	GO:0019139	cytokinin dehydrogenase activity	18/16907	0.0365283	0.235644	0.205497	TRIDC7AG074810.2/TRIDC3BG051740.1/TRIDC3AG045630.1	3	T. turgidum
MF	GO:0035515	oxidative RNA demethylase activity	18/16907	0.0365283	0.235644	0.205497	TRIDC7AG009160.6/TRIDC7AG009160.4/TRIDC4AG060930.3	3	T. turgidum
MF	GO:0015144	carbohydrate transmembrane transporter activity	92/16907	0.0372567	0.235644	0.205497	TRIDC6BG061510.1/TRIDC5BG031340.2/TRIDC4BG049440.3/TRIDC7AG017990.1/TRIDC3AG038260.2/TRIDC3AG058100.1/TRIDC4AG002240.4/TRIDC3BG065150.2	8	T. turgidum
MF	GO:0016759	cellulose synthase activity	92/16907	0.0372567	0.235644	0.205497	TRIDC5BG037520.2/TRIDC5BG037520.1/TRIDC5BG070850.2/TRIDC3AG042730.8/TRIDC3AG042730.3/TRIDC3AG042730.2/TRIDC3AG042730.1/TRIDC3AG042730.6	8	T. turgidum
MF	GO:0016830	carbon-carbon lyase activity	144/16907	0.0376663	0.235644	0.205497	TRIDC3AG036010.5/TRIDC1AG042630.3/TRIDC2AG029160.1/TRIDC5BG031190.7/TRIDC7BG039190.3/TRIDC7BG039190.4/TRIDC4AG015320.2/TRIDC5BG075730.1/TRIDC7AG048230.7/TRIDC3BG004060.6/TRIDC3BG004060.9	11	T. turgidum
MF	GO:0009931	calcium-dependent protein serine/threonine kinase activity	165/16907	0.0424964	0.256564	0.22374	TRIDC6BG015580.1/TRIDC2AG058740.3/TRIDC2AG035040.2/TRIDC2BG069500.3/TRIDC5BG040670.1/TRIDC5AG066400.8/TRIDC3BG056980.3/TRIDC5AG044610.2/TRIDC5AG061700.3/TRIDC5AG038590.4/TRIDC3AG050600.4/TRIDC6AG011450.3	12	T. turgidum
MF	GO:0010857	calcium-dependent protein kinase activity	165/16907	0.0424964	0.256564	0.22374	TRIDC6BG015580.1/TRIDC2AG058740.3/TRIDC2AG035040.2/TRIDC2BG069500.3/TRIDC5BG040670.1/TRIDC5AG066400.8/TRIDC3BG056980.3/TRIDC5AG044610.2/TRIDC5AG061700.3/TRIDC5AG038590.4/TRIDC3AG050600.4/TRIDC6AG011450.3	12	T. turgidum
MF	GO:0016651	oxidoreductase activity, acting on NAD(P)H	202/16907	0.0425107	0.256564	0.22374	TRIDC7BG030180.2/TRIDC2AG042070.2/TRIDC7AG029120.1/TRIDC7AG029120.3/TRIDC7AG029120.2/TRIDC3BG056650.1/TRIDC6BG065330.1/TRIDC3BG053350.3/TRIDC5BG068850.1/TRIDC6AG055830.1/TRIDC6BG048940.4/TRIDC5AG017460.1/TRIDC5BG018400.2/TRIDC6BG056600.5	14	T. turgidum
MF	GO:0005506	iron ion binding	63/16907	0.0461314	0.274047	0.238986	TRIDC6BG058430.2/TRIDC6BG058430.3/TRIDC6BG035680.1/TRIDC6BG035680.2/TRIDC4AG057570.3/TRIDC4AG057570.4	6	T. turgidum
MF	GO:0015114	phosphate ion transmembrane transporter activity	33/16907	0.0464758	0.274047	0.238986	TRIDC5BG039700.7/TRIDC2BG055260.6/TRIDC5BG030540.2/TRIDC5AG037410.1	4	T. turgidum
MF	GO:0015179	L-amino acid transmembrane transporter activity	48/16907	0.0479661	0.27962	0.243847	TRIDC1AG029120.5/TRIDC1AG029120.6/TRIDC6BG048290.2/TRIDC6BG048290.1/TRIDC3AG032410.3	5	T. turgidum
BP	GO:0019684	photosynthesis, light reaction	113/42894	4.14989e-18	6.38253e-15	5.67879e-15	TraesCS1A02G251200/TraesCS1A02G301400/TraesCS1A02G369800/TraesCS1A02G426700/TraesCS1B02G261800/TraesCS1B02G311200/TraesCS1B02G388900/TraesCS1B02G451100/TraesCS1B02G461600/TraesCS1D02G301100/TraesCS1D02G376000/TraesCS1D02G428200/TraesCS1D02G436500/TraesCS2A02G204800/TraesCS2B02G553600/TraesCS2D02G322700/TraesCS2D02G525900/TraesCS3B02G344200/TraesCS3D02G309400/TraesCS4A02G226900/TraesCS4B02G089500/…	63	T. aestivum
BP	GO:0009765	photosynthesis, light harvesting	32/42894	1.24336e-16	9.56145e-14	8.50721e-14	TraesCS1A02G251200/TraesCS1B02G261800/TraesCS1B02G451100/TraesCS1D02G428200/TraesCS2A02G204800/TraesCS2B02G553600/TraesCS2D02G525900/TraesCS4A02G226900/TraesCS4B02G089500/TraesCS4D02G086400/TraesCS5A02G213000/TraesCS5A02G322500/TraesCS5B02G210800/TraesCS5B02G322900/TraesCS5B02G353200/TraesCS5D02G219100/TraesCS5D02G329200/TraesCS7A02G227100/TraesCS7A02G413800/TraesCS7A02G547500/TraesCS7B02G192500/…	28	T. aestivum
BP	GO:0015979	photosynthesis	151/42894	3.2404e-16	1.66125e-13	1.47808e-13	TraesCS1A02G251200/TraesCS1A02G301400/TraesCS1A02G369800/TraesCS1A02G410300/TraesCS1A02G426700/TraesCS1B02G261800/TraesCS1B02G311200/TraesCS1B02G388900/TraesCS1B02G440200/TraesCS1B02G451100/TraesCS1B02G461600/TraesCS1D02G301100/TraesCS1D02G376000/TraesCS1D02G417900/TraesCS1D02G428200/TraesCS1D02G436500/TraesCS2A02G204800/TraesCS2A02G234900/TraesCS2B02G553600/TraesCS2D02G238600/TraesCS2D02G322700/…	73	T. aestivum
BP	GO:0001101	response to acid chemical	487/42894	4.49806e-13	1.7295e-10	1.53881e-10	TraesCS1A02G181000/TraesCS1A02G191700/TraesCS1A02G209100/TraesCS1A02G239600/TraesCS1A02G255100/TraesCS1A02G258400/TraesCS1A02G267900/TraesCS1A02G279100/TraesCS1A02G357200/TraesCS1A02G358600/TraesCS1A02G424200/TraesCS1B02G199600/TraesCS1B02G206600/TraesCS1B02G223300/TraesCS1B02G265900/TraesCS1B02G268900/TraesCS1B02G278600/TraesCS1B02G288100/TraesCS1B02G373600/TraesCS1B02G375100/TraesCS1B02G451100/…	158	T. aestivum
BP	GO:0009768	photosynthesis, light harvesting in photosystem I	17/42894	4.79584e-11	1.4752e-08	1.31254e-08	TraesCS1B02G451100/TraesCS1D02G428200/TraesCS2A02G204800/TraesCS4A02G226900/TraesCS4B02G089500/TraesCS4D02G086400/TraesCS5A02G213000/TraesCS5A02G322500/TraesCS5B02G210800/TraesCS5B02G322900/TraesCS5B02G353200/TraesCS5D02G219100/TraesCS5D02G329200/TraesCS7A02G227100/TraesCS7B02G192500/TraesCS7D02G227300	16	T. aestivum
BP	GO:0006091	generation of precursor metabolites and energy	236/42894	6.37068e-10	1.63302e-07	1.45296e-07	TraesCS1A02G251200/TraesCS1A02G263300/TraesCS1A02G301400/TraesCS1A02G369800/TraesCS1A02G426700/TraesCS1B02G261800/TraesCS1B02G311200/TraesCS1B02G388900/TraesCS1B02G451100/TraesCS1B02G461600/TraesCS1D02G263400/TraesCS1D02G301100/TraesCS1D02G376000/TraesCS1D02G428200/TraesCS1D02G436500/TraesCS2A02G204800/TraesCS2B02G553600/TraesCS2D02G322700/TraesCS2D02G525900/TraesCS3A02G020300/TraesCS3B02G025200/…	85	T. aestivum
BP	GO:0010035	response to inorganic substance	348/42894	1.29919e-09	2.8545e-07	2.53977e-07	TraesCS1A02G181000/TraesCS1A02G209100/TraesCS1A02G239600/TraesCS1A02G258400/TraesCS1A02G357200/TraesCS1B02G199600/TraesCS1B02G223300/TraesCS1B02G268900/TraesCS1B02G373600/TraesCS1B02G475700/TraesCS1D02G053800/TraesCS1D02G072900/TraesCS1D02G184500/TraesCS1D02G212400/TraesCS1D02G257700/TraesCS1D02G361400/TraesCS2A02G135800/TraesCS2A02G145900/TraesCS2A02G390800/TraesCS2A02G514300/TraesCS2A02G554200/…	113	T. aestivum
BP	GO:0022900	electron transport chain	83/42894	2.09828e-09	4.03394e-07	3.58916e-07	TraesCS1A02G263300/TraesCS1D02G263400/TraesCS2D02G322700/TraesCS4A02G297900/TraesCS4A02G390800/TraesCS4B02G015800/TraesCS4D02G014200/TraesCS5A02G179300/TraesCS5A02G447300/TraesCS5A02G456800/TraesCS5A02G461500/TraesCS5D02G184000/TraesCS6A02G000900/TraesCS6A02G303800/TraesCS6B02G336800/TraesCS6B02G455600/TraesCS6D02G005000/TraesCS6D02G283300/TraesCS6D02G393200/TraesCS7A02G090900/TraesCS7A02G172700/…	40	T. aestivum
BP	GO:0009642	response to light intensity	84/42894	3.27199e-09	5.59147e-07	4.97496e-07	TraesCS1A02G369800/TraesCS1B02G388900/TraesCS1B02G451100/TraesCS1D02G376000/TraesCS1D02G428200/TraesCS2A02G204800/TraesCS2B02G553600/TraesCS2D02G473300/TraesCS2D02G525900/TraesCS3A02G212000/TraesCS4A02G297900/TraesCS4B02G015800/TraesCS4B02G326700/TraesCS4D02G014200/TraesCS4D02G323400/TraesCS5A02G434100/TraesCS5A02G498700/TraesCS6A02G039200/TraesCS6A02G334800/TraesCS6B02G054100/TraesCS6B02G365200/…	40	T. aestivum
BP	GO:0010218	response to far red light	18/42894	8.12377e-09	1.24944e-06	1.11167e-06	TraesCS1A02G426700/TraesCS1B02G461600/TraesCS1D02G436500/TraesCS4A02G226900/TraesCS4B02G089500/TraesCS4D02G086400/TraesCS5A02G213000/TraesCS5B02G210800/TraesCS5D02G219100/TraesCS6A02G334800/TraesCS6B02G365200/TraesCS6D02G314300/TraesCS7A02G227100/TraesCS7B02G192500/TraesCS7D02G227300	15	T. aestivum
BP	GO:0009414	response to water deprivation	172/42894	2.12444e-08	2.72283e-06	2.42261e-06	TraesCS1A02G181000/TraesCS1A02G209100/TraesCS1A02G239600/TraesCS1A02G258400/TraesCS1A02G357200/TraesCS1B02G199600/TraesCS1B02G223300/TraesCS1B02G268900/TraesCS1B02G373600/TraesCS1B02G475700/TraesCS1D02G072900/TraesCS1D02G184500/TraesCS1D02G212400/TraesCS1D02G257700/TraesCS1D02G361400/TraesCS2A02G135800/TraesCS2A02G514300/TraesCS2A02G554200/TraesCS2B02G159700/TraesCS2B02G478100/TraesCS2B02G542300/…	64	T. aestivum
BP	GO:0009415	response to water	172/42894	2.12444e-08	2.72283e-06	2.42261e-06	TraesCS1A02G181000/TraesCS1A02G209100/TraesCS1A02G239600/TraesCS1A02G258400/TraesCS1A02G357200/TraesCS1B02G199600/TraesCS1B02G223300/TraesCS1B02G268900/TraesCS1B02G373600/TraesCS1B02G475700/TraesCS1D02G072900/TraesCS1D02G184500/TraesCS1D02G212400/TraesCS1D02G257700/TraesCS1D02G361400/TraesCS2A02G135800/TraesCS2A02G514300/TraesCS2A02G554200/TraesCS2B02G159700/TraesCS2B02G478100/TraesCS2B02G542300/…	64	T. aestivum
BP	GO:0071229	cellular response to acid chemical	229/42894	5.64487e-08	6.67832e-06	5.94197e-06	TraesCS1A02G181000/TraesCS1A02G191700/TraesCS1A02G255100/TraesCS1A02G279100/TraesCS1A02G358600/TraesCS1A02G424200/TraesCS1B02G199600/TraesCS1B02G206600/TraesCS1B02G265900/TraesCS1B02G288100/TraesCS1B02G375100/TraesCS1B02G456700/TraesCS1B02G475700/TraesCS1D02G184500/TraesCS1D02G195300/TraesCS1D02G254500/TraesCS1D02G278400/TraesCS1D02G363500/TraesCS1D02G433400/TraesCS2A02G135800/TraesCS2A02G407200/…	78	T. aestivum
BP	GO:1990748	cellular detoxification	72/42894	6.47703e-08	7.11548e-06	6.33094e-06	TraesCS2A02G372500/TraesCS2A02G555300/TraesCS2B02G096200/TraesCS2B02G389500/TraesCS2B02G588600/TraesCS2D02G080000/TraesCS2D02G154300/TraesCS2D02G236300/TraesCS2D02G321200/TraesCS2D02G368700/TraesCS2D02G479600/TraesCS2D02G559200/TraesCS2D02G586200/TraesCS3D02G249200/TraesCS4B02G197900/TraesCS5A02G050300/TraesCS5A02G110300/TraesCS5A02G448200/TraesCS5B02G452700/TraesCS5D02G118500/TraesCS5D02G454800/…	34	T. aestivum
BP	GO:0009409	response to cold	127/42894	9.78074e-08	1.00074e-05	8.90395e-06	TraesCS1A02G215500/TraesCS1A02G239600/TraesCS1A02G357200/TraesCS1B02G229000/TraesCS1B02G373600/TraesCS1D02G072900/TraesCS1D02G361400/TraesCS2A02G514300/TraesCS2B02G478100/TraesCS2B02G542300/TraesCS2D02G515900/TraesCS3A02G331500/TraesCS3A02G406000/TraesCS3A02G488400/TraesCS3B02G361700/TraesCS3B02G439600/TraesCS3B02G536200/TraesCS3B02G538300/TraesCS3D02G325100/TraesCS3D02G401200/TraesCS3D02G483200/…	50	T. aestivum
BP	GO:0010114	response to red light	20/42894	1.04108e-07	1.00074e-05	8.90395e-06	TraesCS1A02G426700/TraesCS1B02G461600/TraesCS1D02G436500/TraesCS4A02G226900/TraesCS4B02G089500/TraesCS4D02G086400/TraesCS5A02G213000/TraesCS5B02G210800/TraesCS5D02G219100/TraesCS6A02G334800/TraesCS6B02G365200/TraesCS6D02G314300/TraesCS7A02G227100/TraesCS7B02G192500/TraesCS7D02G227300	15	T. aestivum
BP	GO:0045454	cell redox homeostasis	46/42894	1.15632e-07	1.04613e-05	9.30785e-06	TraesCS2A02G372500/TraesCS2A02G555300/TraesCS2B02G389500/TraesCS2B02G588600/TraesCS2D02G236300/TraesCS2D02G368700/TraesCS2D02G479600/TraesCS2D02G559200/TraesCS2D02G586200/TraesCS5A02G110300/TraesCS5A02G448200/TraesCS5B02G452700/TraesCS5D02G118500/TraesCS5D02G454800/TraesCS6B02G353700/TraesCS6D02G302900/TraesCS7A02G227500/TraesCS7A02G314100/TraesCS7A02G479200/TraesCS7B02G192000/TraesCS7B02G215000/…	25	T. aestivum
BP	GO:0009636	response to toxic substance	112/42894	2.13974e-07	1.81321e-05	1.61329e-05	TraesCS1B02G451100/TraesCS1D02G428200/TraesCS2A02G204800/TraesCS2A02G372500/TraesCS2A02G555300/TraesCS2B02G096200/TraesCS2B02G389500/TraesCS2B02G588600/TraesCS2D02G080000/TraesCS2D02G154300/TraesCS2D02G236300/TraesCS2D02G321200/TraesCS2D02G368700/TraesCS2D02G473300/TraesCS2D02G479600/TraesCS2D02G559200/TraesCS2D02G586200/TraesCS3D02G249200/TraesCS4B02G197900/TraesCS5A02G050300/TraesCS5A02G110300/…	45	T. aestivum
BP	GO:0097237	cellular response to toxic substance	75/42894	2.23998e-07	1.81321e-05	1.61329e-05	TraesCS2A02G372500/TraesCS2A02G555300/TraesCS2B02G096200/TraesCS2B02G389500/TraesCS2B02G588600/TraesCS2D02G080000/TraesCS2D02G154300/TraesCS2D02G236300/TraesCS2D02G321200/TraesCS2D02G368700/TraesCS2D02G479600/TraesCS2D02G559200/TraesCS2D02G586200/TraesCS3D02G249200/TraesCS4B02G197900/TraesCS5A02G050300/TraesCS5A02G110300/TraesCS5A02G448200/TraesCS5B02G452700/TraesCS5D02G118500/TraesCS5D02G454800/…	34	T. aestivum
BP	GO:0098869	cellular oxidant detoxification	70/42894	4.01759e-07	3.08953e-05	2.74888e-05	TraesCS2A02G372500/TraesCS2A02G555300/TraesCS2B02G096200/TraesCS2B02G389500/TraesCS2B02G588600/TraesCS2D02G080000/TraesCS2D02G154300/TraesCS2D02G236300/TraesCS2D02G368700/TraesCS2D02G479600/TraesCS2D02G559200/TraesCS2D02G586200/TraesCS3D02G249200/TraesCS4B02G197900/TraesCS5A02G110300/TraesCS5A02G448200/TraesCS5B02G452700/TraesCS5D02G118500/TraesCS5D02G454800/TraesCS6B02G353700/TraesCS6D02G048300/…	32	T. aestivum
BP	GO:0009651	response to salt stress	212/42894	4.74267e-07	3.47344e-05	3.09046e-05	TraesCS1A02G217300/TraesCS1A02G239600/TraesCS1A02G357200/TraesCS1A02G426700/TraesCS1B02G230500/TraesCS1B02G373600/TraesCS1B02G415100/TraesCS1B02G461600/TraesCS1D02G072900/TraesCS1D02G219100/TraesCS1D02G361400/TraesCS1D02G395600/TraesCS1D02G436500/TraesCS2A02G135800/TraesCS2A02G407200/TraesCS2A02G554200/TraesCS2B02G159700/TraesCS2B02G253200/TraesCS2B02G310000/TraesCS2B02G424900/TraesCS2B02G478100/…	71	T. aestivum
BP	GO:0009644	response to high light intensity	43/42894	5.47589e-07	3.82815e-05	3.40606e-05	TraesCS1B02G451100/TraesCS1D02G428200/TraesCS2A02G204800/TraesCS2B02G553600/TraesCS2D02G473300/TraesCS2D02G525900/TraesCS4A02G297900/TraesCS4B02G015800/TraesCS4B02G326700/TraesCS4D02G014200/TraesCS4D02G323400/TraesCS5A02G498700/TraesCS7A02G227100/TraesCS7A02G314100/TraesCS7A02G547500/TraesCS7B02G192500/TraesCS7B02G215000/TraesCS7B02G373000/TraesCS7B02G471600/TraesCS7D02G227300/TraesCS7D02G311300/…	23	T. aestivum
BP	GO:0047484	regulation of response to osmotic stress	30/42894	9.99376e-07	6.68278e-05	5.94594e-05	TraesCS2A02G407200/TraesCS2A02G554200/TraesCS2B02G424900/TraesCS2B02G478100/TraesCS2B02G529400/TraesCS2B02G589700/TraesCS2D02G404200/TraesCS2D02G501800/TraesCS2D02G560100/TraesCS3A02G406000/TraesCS3B02G439600/TraesCS3D02G401200/TraesCS5A02G253700/TraesCS5A02G468300/TraesCS5B02G171200/TraesCS5B02G252600/TraesCS5B02G480900/TraesCS5D02G481200	18	T. aestivum
BP	GO:0098754	detoxification	83/42894	1.25627e-06	8.05061e-05	7.16295e-05	TraesCS2A02G372500/TraesCS2A02G555300/TraesCS2B02G096200/TraesCS2B02G389500/TraesCS2B02G588600/TraesCS2D02G080000/TraesCS2D02G154300/TraesCS2D02G236300/TraesCS2D02G321200/TraesCS2D02G368700/TraesCS2D02G479600/TraesCS2D02G559200/TraesCS2D02G586200/TraesCS3D02G249200/TraesCS4B02G197900/TraesCS5A02G050300/TraesCS5A02G110300/TraesCS5A02G300400/TraesCS5A02G448200/TraesCS5B02G452700/TraesCS5D02G118500/…	35	T. aestivum
BP	GO:0010109	regulation of photosynthesis	31/42894	1.95525e-06	0.000115813	0.000103043	TraesCS1A02G301400/TraesCS1A02G369800/TraesCS1B02G311200/TraesCS1B02G388900/TraesCS1D02G301100/TraesCS1D02G376000/TraesCS3B02G344200/TraesCS3D02G309400/TraesCS5A02G424400/TraesCS7A02G297900/TraesCS7A02G314100/TraesCS7A02G547500/TraesCS7B02G215000/TraesCS7B02G373000/TraesCS7B02G471600/TraesCS7D02G311300/TraesCS7D02G458400/TraesCS7D02G534500	18	T. aestivum
BP	GO:0009737	response to abscisic acid	264/42894	2.10667e-06	0.000115813	0.000103043	TraesCS1A02G191700/TraesCS1A02G239600/TraesCS1A02G267900/TraesCS1A02G357200/TraesCS1A02G358600/TraesCS1A02G424200/TraesCS1B02G206600/TraesCS1B02G278600/TraesCS1B02G373600/TraesCS1B02G375100/TraesCS1B02G451100/TraesCS1B02G456700/TraesCS1B02G475700/TraesCS1D02G195300/TraesCS1D02G267800/TraesCS1D02G361400/TraesCS1D02G363500/TraesCS1D02G428200/TraesCS1D02G433400/TraesCS2A02G204800/TraesCS2A02G407200/…	82	T. aestivum
BP	GO:0097305	response to alcohol	264/42894	2.10667e-06	0.000115813	0.000103043	TraesCS1A02G191700/TraesCS1A02G239600/TraesCS1A02G267900/TraesCS1A02G357200/TraesCS1A02G358600/TraesCS1A02G424200/TraesCS1B02G206600/TraesCS1B02G278600/TraesCS1B02G373600/TraesCS1B02G375100/TraesCS1B02G451100/TraesCS1B02G456700/TraesCS1B02G475700/TraesCS1D02G195300/TraesCS1D02G267800/TraesCS1D02G361400/TraesCS1D02G363500/TraesCS1D02G428200/TraesCS1D02G433400/TraesCS2A02G204800/TraesCS2A02G407200/…	82	T. aestivum
BP	GO:0006979	response to oxidative stress	192/42894	2.10842e-06	0.000115813	0.000103043	TraesCS1A02G103900/TraesCS1A02G217300/TraesCS1B02G230500/TraesCS1D02G219100/TraesCS2A02G145900/TraesCS2A02G372500/TraesCS2A02G555300/TraesCS2B02G096200/TraesCS2B02G389500/TraesCS2B02G574100/TraesCS2B02G588600/TraesCS2D02G080000/TraesCS2D02G236300/TraesCS2D02G368700/TraesCS2D02G473300/TraesCS2D02G479600/TraesCS2D02G559200/TraesCS2D02G586200/TraesCS3A02G020300/TraesCS3A02G075400/TraesCS3A02G092800/…	64	T. aestivum
BP	GO:0042548	regulation of photosynthesis, light reaction	26/42894	2.53448e-06	0.000134415	0.000119594	TraesCS1A02G301400/TraesCS1A02G369800/TraesCS1B02G311200/TraesCS1B02G388900/TraesCS1D02G301100/TraesCS1D02G376000/TraesCS3B02G344200/TraesCS3D02G309400/TraesCS7A02G314100/TraesCS7A02G547500/TraesCS7B02G215000/TraesCS7B02G373000/TraesCS7B02G471600/TraesCS7D02G311300/TraesCS7D02G458400/TraesCS7D02G534500	16	T. aestivum
BP	GO:0009643	photosynthetic acclimation	10/42894	3.01015e-06	0.000144675	0.000128723	TraesCS1A02G369800/TraesCS1B02G388900/TraesCS1D02G376000/TraesCS7A02G325400/TraesCS7A02G325500/TraesCS7B02G226100/TraesCS7B02G226200/TraesCS7D02G322000/TraesCS7D02G322100	9	T. aestivum
BP	GO:0042631	cellular response to water deprivation	10/42894	3.01015e-06	0.000144675	0.000128723	TraesCS1A02G181000/TraesCS1B02G199600/TraesCS1D02G184500/TraesCS2A02G135800/TraesCS2B02G159700/TraesCS2D02G138300/TraesCS3A02G331500/TraesCS3B02G361700/TraesCS3D02G325100	9	T. aestivum
BP	GO:0071462	cellular response to water stimulus	10/42894	3.01015e-06	0.000144675	0.000128723	TraesCS1A02G181000/TraesCS1B02G199600/TraesCS1D02G184500/TraesCS2A02G135800/TraesCS2B02G159700/TraesCS2D02G138300/TraesCS3A02G331500/TraesCS3B02G361700/TraesCS3D02G325100	9	T. aestivum
BP	GO:0080186	developmental vegetative growth	12/42894	3.14282e-06	0.000146474	0.000130324	TraesCS2A02G554200/TraesCS2B02G373200/TraesCS2B02G589700/TraesCS2D02G560100/TraesCS6A02G074100/TraesCS6A02G334800/TraesCS6B02G365200/TraesCS6D02G314300/TraesCSU02G086500/TraesCSU02G123400	10	T. aestivum
BP	GO:0006970	response to osmotic stress	257/42894	5.05534e-06	0.00022868	0.000203466	TraesCS1A02G209100/TraesCS1A02G217300/TraesCS1A02G239600/TraesCS1A02G357200/TraesCS1A02G426700/TraesCS1B02G223300/TraesCS1B02G230500/TraesCS1B02G373600/TraesCS1B02G415100/TraesCS1B02G461600/TraesCS1D02G072900/TraesCS1D02G212400/TraesCS1D02G219100/TraesCS1D02G361400/TraesCS1D02G395600/TraesCS1D02G436500/TraesCS2A02G135800/TraesCS2A02G407200/TraesCS2A02G554200/TraesCS2B02G159700/TraesCS2B02G253200/…	79	T. aestivum
BP	GO:0009738	abscisic acid-activated signaling pathway	139/42894	5.86939e-06	0.000257918	0.00022948	TraesCS1A02G191700/TraesCS1A02G358600/TraesCS1A02G424200/TraesCS1B02G206600/TraesCS1B02G375100/TraesCS1B02G456700/TraesCS1B02G475700/TraesCS1D02G195300/TraesCS1D02G363500/TraesCS1D02G433400/TraesCS2A02G407200/TraesCS2A02G554200/TraesCS2B02G091300/TraesCS2B02G424900/TraesCS2B02G478100/TraesCS2B02G589700/TraesCS2D02G075000/TraesCS2D02G404200/TraesCS2D02G560100/TraesCS3A02G347500/TraesCS3B02G379200/…	49	T. aestivum
BP	GO:0009416	response to light stimulus	405/42894	9.17679e-06	0.000392053	0.000348825	TraesCS1A02G217300/TraesCS1A02G229800/TraesCS1A02G369800/TraesCS1A02G426700/TraesCS1B02G230500/TraesCS1B02G244300/TraesCS1B02G388900/TraesCS1B02G451100/TraesCS1B02G461600/TraesCS1D02G219100/TraesCS1D02G232200/TraesCS1D02G376000/TraesCS1D02G428200/TraesCS1D02G436500/TraesCS2A02G081900/TraesCS2A02G204800/TraesCS2B02G553600/TraesCS2D02G079600/TraesCS2D02G358300/TraesCS2D02G380900/TraesCS2D02G473300/…	113	T. aestivum
BP	GO:1901000	regulation of response to salt stress	28/42894	9.79723e-06	0.000407247	0.000362344	TraesCS2A02G407200/TraesCS2A02G554200/TraesCS2B02G424900/TraesCS2B02G478100/TraesCS2B02G529400/TraesCS2B02G589700/TraesCS2D02G404200/TraesCS2D02G501800/TraesCS2D02G560100/TraesCS3A02G406000/TraesCS3B02G439600/TraesCS3D02G401200/TraesCS5A02G468300/TraesCS5B02G171200/TraesCS5B02G480900/TraesCS5D02G481200	16	T. aestivum
BP	GO:0010119	regulation of stomatal movement	31/42894	1.09043e-05	0.000423892	0.000377154	TraesCS1A02G143300/TraesCS1B02G451100/TraesCS1D02G142100/TraesCS1D02G428200/TraesCS2A02G204800/TraesCS3A02G526600/TraesCS3B02G594300/TraesCS3D02G531900/TraesCS5A02G187400/TraesCS5A02G337100/TraesCS5B02G336100/TraesCS5D02G203600/TraesCS6A02G039200/TraesCS6B02G054100/TraesCS6B02G320900/TraesCS6D02G045000/TraesCS6D02G271900	17	T. aestivum
BP	GO:0010206	photosystem II repair	13/42894	1.12523e-05	0.000423892	0.000377154	TraesCS1A02G251200/TraesCS1B02G261800/TraesCS7A02G413800/TraesCS7A02G547500/TraesCS7B02G313800/TraesCS7B02G373000/TraesCS7B02G471600/TraesCS7D02G407100/TraesCS7D02G458400/TraesCS7D02G534500	10	T. aestivum
BP	GO:0030091	protein repair	13/42894	1.12523e-05	0.000423892	0.000377154	TraesCS1A02G251200/TraesCS1B02G261800/TraesCS7A02G413800/TraesCS7A02G547500/TraesCS7B02G313800/TraesCS7B02G373000/TraesCS7B02G471600/TraesCS7D02G407100/TraesCS7D02G458400/TraesCS7D02G534500	10	T. aestivum
BP	GO:0009767	photosynthetic electron transport chain	43/42894	1.13001e-05	0.000423892	0.000377154	TraesCS2D02G322700/TraesCS5A02G179300/TraesCS5A02G461500/TraesCS5D02G184000/TraesCS6A02G303800/TraesCS6B02G336800/TraesCS6D02G283300/TraesCS7A02G314100/TraesCS7A02G325400/TraesCS7A02G325500/TraesCS7A02G547500/TraesCS7B02G215000/TraesCS7B02G226100/TraesCS7B02G226200/TraesCS7B02G373000/TraesCS7B02G471600/TraesCS7D02G311300/TraesCS7D02G322000/TraesCS7D02G322100/TraesCS7D02G458400/TraesCS7D02G534500	21	T. aestivum
BP	GO:0071215	cellular response to abscisic acid stimulus	143/42894	1.43126e-05	0.000511927	0.000455482	TraesCS1A02G191700/TraesCS1A02G358600/TraesCS1A02G424200/TraesCS1B02G206600/TraesCS1B02G375100/TraesCS1B02G456700/TraesCS1B02G475700/TraesCS1D02G195300/TraesCS1D02G363500/TraesCS1D02G433400/TraesCS2A02G407200/TraesCS2A02G554200/TraesCS2B02G091300/TraesCS2B02G424900/TraesCS2B02G478100/TraesCS2B02G589700/TraesCS2D02G075000/TraesCS2D02G404200/TraesCS2D02G560100/TraesCS3A02G347500/TraesCS3B02G379200/…	49	T. aestivum
BP	GO:0097306	cellular response to alcohol	143/42894	1.43126e-05	0.000511927	0.000455482	TraesCS1A02G191700/TraesCS1A02G358600/TraesCS1A02G424200/TraesCS1B02G206600/TraesCS1B02G375100/TraesCS1B02G456700/TraesCS1B02G475700/TraesCS1D02G195300/TraesCS1D02G363500/TraesCS1D02G433400/TraesCS2A02G407200/TraesCS2A02G554200/TraesCS2B02G091300/TraesCS2B02G424900/TraesCS2B02G478100/TraesCS2B02G589700/TraesCS2D02G075000/TraesCS2D02G404200/TraesCS2D02G560100/TraesCS3A02G347500/TraesCS3B02G379200/…	49	T. aestivum
BP	GO:0009069	serine family amino acid metabolic process	26/42894	1.59877e-05	0.000558843	0.000497225	TraesCS1A02G181000/TraesCS1A02G353800/TraesCS1B02G199600/TraesCS1D02G184500/TraesCS1D02G356800/TraesCS3A02G250200/TraesCS3A02G287400/TraesCS3B02G279700/TraesCS3B02G321600/TraesCS3D02G250600/TraesCS3D02G286900/TraesCS4A02G032100/TraesCS4B02G273500/TraesCS4D02G272500/TraesCS5A02G300400	15	T. aestivum
BP	GO:0043467	regulation of generation of precursor metabolites and energy	29/42894	1.79601e-05	0.000613836	0.000546155	TraesCS1A02G301400/TraesCS1A02G369800/TraesCS1B02G311200/TraesCS1B02G388900/TraesCS1D02G301100/TraesCS1D02G376000/TraesCS3B02G344200/TraesCS3D02G309400/TraesCS7A02G314100/TraesCS7A02G547500/TraesCS7B02G215000/TraesCS7B02G373000/TraesCS7B02G471600/TraesCS7D02G311300/TraesCS7D02G458400/TraesCS7D02G534500	16	T. aestivum
BP	GO:0009314	response to radiation	430/42894	3.71315e-05	0.00124148	0.0011046	TraesCS1A02G217300/TraesCS1A02G229800/TraesCS1A02G369800/TraesCS1A02G426700/TraesCS1B02G230500/TraesCS1B02G244300/TraesCS1B02G388900/TraesCS1B02G451100/TraesCS1B02G461600/TraesCS1D02G219100/TraesCS1D02G232200/TraesCS1D02G376000/TraesCS1D02G428200/TraesCS1D02G436500/TraesCS2A02G081900/TraesCS2A02G204800/TraesCS2B02G553600/TraesCS2D02G079600/TraesCS2D02G358300/TraesCS2D02G380900/TraesCS2D02G473300/…	116	T. aestivum
BP	GO:0009755	hormone-mediated signaling pathway	328/42894	5.18962e-05	0.00169822	0.00151097	TraesCS1A02G191700/TraesCS1A02G255100/TraesCS1A02G258400/TraesCS1A02G279100/TraesCS1A02G358600/TraesCS1A02G424200/TraesCS1B02G206600/TraesCS1B02G265900/TraesCS1B02G268900/TraesCS1B02G288100/TraesCS1B02G375100/TraesCS1B02G424800/TraesCS1B02G456700/TraesCS1B02G475700/TraesCS1D02G195300/TraesCS1D02G254500/TraesCS1D02G257700/TraesCS1D02G278400/TraesCS1D02G363500/TraesCS1D02G433400/TraesCS2A02G407200/…	92	T. aestivum
BP	GO:0034599	cellular response to oxidative stress	78/42894	6.03554e-05	0.00193389	0.00172066	TraesCS1A02G217300/TraesCS1B02G230500/TraesCS1D02G219100/TraesCS2A02G372500/TraesCS2A02G555300/TraesCS2B02G096200/TraesCS2B02G389500/TraesCS2B02G574100/TraesCS2B02G588600/TraesCS2D02G080000/TraesCS2D02G368700/TraesCS2D02G479600/TraesCS2D02G559200/TraesCS2D02G586200/TraesCS3B02G315500/TraesCS4B02G197900/TraesCS5A02G110300/TraesCS5A02G448200/TraesCS5B02G452700/TraesCS5D02G118500/TraesCS5D02G454800/…	30	T. aestivum
BP	GO:0071214	cellular response to abiotic stimulus	82/42894	6.72086e-05	0.00206734	0.00183939	TraesCS1A02G181000/TraesCS1A02G229800/TraesCS1A02G426700/TraesCS1B02G199600/TraesCS1B02G244300/TraesCS1B02G461600/TraesCS1D02G184500/TraesCS1D02G232200/TraesCS1D02G436500/TraesCS2A02G135800/TraesCS2B02G159700/TraesCS2B02G553600/TraesCS2D02G138300/TraesCS2D02G525900/TraesCS3A02G250600/TraesCS3A02G331500/TraesCS3B02G096500/TraesCS3B02G280100/TraesCS3B02G361700/TraesCS3D02G251000/TraesCS3D02G325100/…	31	T. aestivum
BP	GO:0104004	cellular response to environmental stimulus	82/42894	6.72086e-05	0.00206734	0.00183939	TraesCS1A02G181000/TraesCS1A02G229800/TraesCS1A02G426700/TraesCS1B02G199600/TraesCS1B02G244300/TraesCS1B02G461600/TraesCS1D02G184500/TraesCS1D02G232200/TraesCS1D02G436500/TraesCS2A02G135800/TraesCS2B02G159700/TraesCS2B02G553600/TraesCS2D02G138300/TraesCS2D02G525900/TraesCS3A02G250600/TraesCS3A02G331500/TraesCS3B02G096500/TraesCS3B02G280100/TraesCS3B02G361700/TraesCS3D02G251000/TraesCS3D02G325100/…	31	T. aestivum
BP	GO:0032103	positive regulation of response to external stimulus	18/42894	0.00011092	0.00334501	0.00297619	TraesCS1A02G184900/TraesCS1B02G192900/TraesCS1D02G191900/TraesCS2B02G529400/TraesCS2D02G501800/TraesCS6A02G334800/TraesCS6B02G365200/TraesCS6D02G314300/TraesCS7A02G376200/TraesCS7B02G277700/TraesCS7D02G372600	11	T. aestivum
BP	GO:1901259	chloroplast rRNA processing	13/42894	0.000122165	0.00361327	0.00321487	TraesCS2A02G249600/TraesCS2B02G271300/TraesCS2D02G251000/TraesCS3A02G087500/TraesCS3B02G102900/TraesCS3D02G087600/TraesCS6A02G333800/TraesCS6B02G364500/TraesCS6D02G313000	9	T. aestivum
BP	GO:0009070	serine family amino acid biosynthetic process	21/42894	0.000132211	0.00376555	0.00335037	TraesCS1A02G181000/TraesCS1A02G353800/TraesCS1B02G199600/TraesCS1D02G184500/TraesCS1D02G356800/TraesCS3A02G287400/TraesCS3B02G321600/TraesCS3D02G286900/TraesCS4A02G032100/TraesCS4B02G273500/TraesCS4D02G272500/TraesCS5A02G300400	12	T. aestivum
BP	GO:1901002	positive regulation of response to salt stress	21/42894	0.000132211	0.00376555	0.00335037	TraesCS2A02G407200/TraesCS2B02G424900/TraesCS2B02G478100/TraesCS2B02G529400/TraesCS2D02G404200/TraesCS2D02G501800/TraesCS3A02G406000/TraesCS3B02G439600/TraesCS3D02G401200/TraesCS5A02G468300/TraesCS5B02G480900/TraesCS5D02G481200	12	T. aestivum
BP	GO:1901701	cellular response to oxygen-containing compound	297/42894	0.000138699	0.00387851	0.00345087	TraesCS1A02G181000/TraesCS1A02G191700/TraesCS1A02G255100/TraesCS1A02G279100/TraesCS1A02G358600/TraesCS1A02G424200/TraesCS1B02G199600/TraesCS1B02G206600/TraesCS1B02G265900/TraesCS1B02G288100/TraesCS1B02G375100/TraesCS1B02G456700/TraesCS1B02G475700/TraesCS1D02G184500/TraesCS1D02G195300/TraesCS1D02G254500/TraesCS1D02G278400/TraesCS1D02G363500/TraesCS1D02G433400/TraesCS2A02G135800/TraesCS2A02G407200/…	83	T. aestivum
BP	GO:0009266	response to temperature stimulus	225/42894	0.00014806	0.00406636	0.00361801	TraesCS1A02G215500/TraesCS1A02G239600/TraesCS1A02G357200/TraesCS1B02G229000/TraesCS1B02G373600/TraesCS1D02G072900/TraesCS1D02G361400/TraesCS2A02G514300/TraesCS2B02G478100/TraesCS2B02G542300/TraesCS2D02G227800/TraesCS2D02G380900/TraesCS2D02G473300/TraesCS2D02G515900/TraesCS3A02G331500/TraesCS3A02G406000/TraesCS3A02G488400/TraesCS3B02G361700/TraesCS3B02G439600/TraesCS3B02G536200/TraesCS3B02G538300/…	66	T. aestivum
BP	GO:0009312	oligosaccharide biosynthetic process	16/42894	0.000178099	0.00476216	0.00423709	TraesCS1A02G215500/TraesCS1A02G255100/TraesCS1B02G229000/TraesCS1B02G265900/TraesCS1D02G238200/TraesCS1D02G254500/TraesCS6B02G276300/TraesCS6D02G230500/TraesCS7B02G086700/TraesCS7D02G183300	10	T. aestivum
BP	GO:0042254	ribosome biogenesis	148/42894	0.000179587	0.00476216	0.00423709	TraesCS1A02G252300/TraesCS1B02G265700/TraesCS1D02G156400/TraesCS1D02G252000/TraesCS2A02G249600/TraesCS2B02G271300/TraesCS2D02G251000/TraesCS2D02G501400/TraesCS3A02G087500/TraesCS3A02G334800/TraesCS3B02G102900/TraesCS3B02G365700/TraesCS3D02G087600/TraesCS3D02G328100/TraesCS3D02G537000/TraesCS4A02G154000/TraesCS4A02G376000/TraesCS4B02G015100/TraesCS4B02G344600/TraesCS4D02G339700/TraesCS5A02G033600/…	47	T. aestivum
BP	GO:0032870	cellular response to hormone stimulus	357/42894	0.000201751	0.00525921	0.00467933	TraesCS1A02G191700/TraesCS1A02G255100/TraesCS1A02G258400/TraesCS1A02G279100/TraesCS1A02G358600/TraesCS1A02G424200/TraesCS1B02G206600/TraesCS1B02G265900/TraesCS1B02G268900/TraesCS1B02G288100/TraesCS1B02G375100/TraesCS1B02G424800/TraesCS1B02G456700/TraesCS1B02G475700/TraesCS1D02G195300/TraesCS1D02G254500/TraesCS1D02G257700/TraesCS1D02G278400/TraesCS1D02G363500/TraesCS1D02G433400/TraesCS2A02G407200/…	96	T. aestivum
BP	GO:0009311	oligosaccharide metabolic process	31/42894	0.000234491	0.00601079	0.00534805	TraesCS1A02G215500/TraesCS1A02G255100/TraesCS1B02G229000/TraesCS1B02G265900/TraesCS1D02G238200/TraesCS1D02G254500/TraesCS3A02G113900/TraesCS3A02G371500/TraesCS3B02G133400/TraesCS3D02G116400/TraesCS3D02G364600/TraesCS6B02G276300/TraesCS6D02G230500/TraesCS7B02G086700/TraesCS7D02G183300	15	T. aestivum
BP	GO:0043902	positive regulation of multi-organism process	25/42894	0.000247966	0.0062484	0.00555945	TraesCS1A02G184900/TraesCS1B02G192900/TraesCS1D02G191900/TraesCS2B02G529400/TraesCS2D02G501400/TraesCS2D02G501800/TraesCS4A02G110300/TraesCS6A02G334800/TraesCS6A02G368600/TraesCS6B02G365200/TraesCS6B02G404500/TraesCS6D02G314300/TraesCS6D02G352100	13	T. aestivum
BP	GO:1901617	organic hydroxy compound biosynthetic process	91/42894	0.000251886	0.0062484	0.00555945	TraesCS1A02G194100/TraesCS1B02G209100/TraesCS1D02G198000/TraesCS2A02G546900/TraesCS2A02G548000/TraesCS2A02G554200/TraesCS2B02G577700/TraesCS2B02G589700/TraesCS2D02G547900/TraesCS2D02G549100/TraesCS2D02G560100/TraesCS3A02G079400/TraesCS3A02G132000/TraesCS4A02G460100/TraesCS4B02G332600/TraesCS4D02G266700/TraesCS4D02G329300/TraesCS5A02G131400/TraesCS5A02G503700/TraesCS5B02G236500/TraesCS5D02G244900/…	32	T. aestivum
BP	GO:0009735	response to cytokinin	103/42894	0.000282592	0.00670734	0.00596779	TraesCS1A02G217300/TraesCS1A02G258400/TraesCS1B02G230500/TraesCS1B02G268900/TraesCS1B02G424800/TraesCS1D02G219100/TraesCS1D02G257700/TraesCS2A02G234900/TraesCS2D02G238600/TraesCS3A02G106200/TraesCS3A02G526600/TraesCS3B02G594300/TraesCS3D02G531900/TraesCS4B02G344600/TraesCS4D02G339700/TraesCS5A02G513500/TraesCS6A02G063200/TraesCS6A02G303800/TraesCS6A02G335100/TraesCS6B02G084400/TraesCS6B02G365700/…	35	T. aestivum
BP	GO:0006534	cysteine metabolic process	14/42894	0.00028347	0.00670734	0.00596779	TraesCS1A02G181000/TraesCS1A02G353800/TraesCS1B02G199600/TraesCS1D02G184500/TraesCS1D02G356800/TraesCS3A02G287400/TraesCS3B02G321600/TraesCS3D02G286900/TraesCS5A02G300400	9	T. aestivum
BP	GO:0019344	cysteine biosynthetic process	14/42894	0.00028347	0.00670734	0.00596779	TraesCS1A02G181000/TraesCS1A02G353800/TraesCS1B02G199600/TraesCS1D02G184500/TraesCS1D02G356800/TraesCS3A02G287400/TraesCS3B02G321600/TraesCS3D02G286900/TraesCS5A02G300400	9	T. aestivum
BP	GO:0015994	chlorophyll metabolic process	45/42894	0.000335567	0.00774511	0.00689114	TraesCS1A02G258400/TraesCS1B02G268900/TraesCS1D02G257700/TraesCS3A02G101900/TraesCS3D02G103900/TraesCS3D02G194300/TraesCS4A02G411000/TraesCS4A02G420600/TraesCS4B02G311100/TraesCS4D02G309000/TraesCS6A02G258500/TraesCS6A02G403800/TraesCS6B02G447700/TraesCS6B02G455600/TraesCS6D02G239700/TraesCS6D02G387300/TraesCS6D02G393200/TraesCS7A02G068500/TraesCS7D02G062900	19	T. aestivum
BP	GO:0022613	ribonucleoprotein complex biogenesis	193/42894	0.000340576	0.00774511	0.00689114	TraesCS1A02G252300/TraesCS1A02G330100/TraesCS1B02G265700/TraesCS1B02G343700/TraesCS1D02G156400/TraesCS1D02G252000/TraesCS1D02G332500/TraesCS2A02G197100/TraesCS2A02G249600/TraesCS2B02G271300/TraesCS2D02G145800/TraesCS2D02G205000/TraesCS2D02G251000/TraesCS2D02G501400/TraesCS3A02G087500/TraesCS3A02G334800/TraesCS3B02G102900/TraesCS3B02G365700/TraesCS3B02G591400/TraesCS3D02G087600/TraesCS3D02G328100/…	57	T. aestivum
BP	GO:0042440	pigment metabolic process	81/42894	0.000342437	0.00774511	0.00689114	TraesCS1A02G258400/TraesCS1B02G268900/TraesCS1D02G257700/TraesCS2B02G377500/TraesCS2D02G356900/TraesCS3A02G101900/TraesCS3D02G103900/TraesCS3D02G194300/TraesCS4A02G411000/TraesCS4A02G420600/TraesCS4B02G311100/TraesCS4D02G309000/TraesCS6A02G039200/TraesCS6A02G171200/TraesCS6A02G257500/TraesCS6A02G258500/TraesCS6A02G403800/TraesCS6B02G054100/TraesCS6B02G221400/TraesCS6B02G267600/TraesCS6B02G447700/…	29	T. aestivum
BP	GO:0009639	response to red or far red light	112/42894	0.000362076	0.00807062	0.00718075	TraesCS1A02G229800/TraesCS1A02G426700/TraesCS1B02G244300/TraesCS1B02G461600/TraesCS1D02G232200/TraesCS1D02G436500/TraesCS3A02G349800/TraesCS3B02G382400/TraesCS3D02G343800/TraesCS4A02G101500/TraesCS4A02G226900/TraesCS4B02G089500/TraesCS4D02G086400/TraesCS4D02G204100/TraesCS5A02G213000/TraesCS5A02G420200/TraesCS5B02G210800/TraesCS5B02G422000/TraesCS5D02G219100/TraesCS5D02G428400/TraesCS6A02G039200/…	37	T. aestivum
BP	GO:0007568	aging	56/42894	0.00040129	0.00864029	0.00768761	TraesCS1A02G389100/TraesCS1B02G417200/TraesCS1D02G105100/TraesCS1D02G397100/TraesCS2D02G473300/TraesCS3A02G107200/TraesCS3A02G220400/TraesCS3A02G526600/TraesCS3B02G125600/TraesCS3B02G250700/TraesCS3B02G497900/TraesCS3B02G594300/TraesCS3D02G109300/TraesCS3D02G232300/TraesCS3D02G450500/TraesCS3D02G531900/TraesCS4A02G355900/TraesCS5B02G516200/TraesCS5D02G516300/TraesCS6A02G339400/TraesCS6B02G370300/…	22	T. aestivum
BP	GO:1901565	organonitrogen compound catabolic process	306/42894	0.000403439	0.00864029	0.00768761	TraesCS1A02G181000/TraesCS1A02G193900/TraesCS1A02G209100/TraesCS1B02G199600/TraesCS1B02G223300/TraesCS1B02G449500/TraesCS1D02G184500/TraesCS1D02G197800/TraesCS1D02G212400/TraesCS1D02G296300/TraesCS1D02G309900/TraesCS1D02G327000/TraesCS2A02G167300/TraesCS2B02G193500/TraesCS2B02G579800/TraesCS2B02G610300/TraesCS2D02G174800/TraesCS2D02G248000/TraesCS2D02G550000/TraesCS2D02G588100/TraesCS3A02G075400/…	83	T. aestivum
BP	GO:0010118	stomatal movement	49/42894	0.000404487	0.00864029	0.00768761	TraesCS1A02G143300/TraesCS1B02G451100/TraesCS1D02G142100/TraesCS1D02G428200/TraesCS2A02G204800/TraesCS3A02G526600/TraesCS3B02G594300/TraesCS3D02G531900/TraesCS5A02G187400/TraesCS5A02G337100/TraesCS5B02G336100/TraesCS5D02G203600/TraesCS6A02G039200/TraesCS6B02G054100/TraesCS6B02G320900/TraesCS6D02G045000/TraesCS6D02G271900/TraesCS7A02G373600/TraesCS7B02G253400/TraesCS7D02G349500	20	T. aestivum
BP	GO:0033993	response to lipid	339/42894	0.000506878	0.0106792	0.00950168	TraesCS1A02G191700/TraesCS1A02G239600/TraesCS1A02G255100/TraesCS1A02G267900/TraesCS1A02G357200/TraesCS1A02G358600/TraesCS1A02G424200/TraesCS1B02G206600/TraesCS1B02G265900/TraesCS1B02G278600/TraesCS1B02G373600/TraesCS1B02G375100/TraesCS1B02G451100/TraesCS1B02G456700/TraesCS1B02G475700/TraesCS1D02G195300/TraesCS1D02G254500/TraesCS1D02G267800/TraesCS1D02G361400/TraesCS1D02G363500/TraesCS1D02G428200/…	90	T. aestivum
BP	GO:0071396	cellular response to lipid	201/42894	0.000583268	0.0121225	0.0107859	TraesCS1A02G191700/TraesCS1A02G255100/TraesCS1A02G358600/TraesCS1A02G424200/TraesCS1B02G206600/TraesCS1B02G265900/TraesCS1B02G375100/TraesCS1B02G456700/TraesCS1B02G475700/TraesCS1D02G195300/TraesCS1D02G254500/TraesCS1D02G363500/TraesCS1D02G433400/TraesCS2A02G407200/TraesCS2A02G554200/TraesCS2B02G091300/TraesCS2B02G424900/TraesCS2B02G478100/TraesCS2B02G589700/TraesCS2D02G075000/TraesCS2D02G079200/…	58	T. aestivum
BP	GO:0071482	cellular response to light stimulus	58/42894	0.000709299	0.0145454	0.0129416	TraesCS1A02G229800/TraesCS1A02G426700/TraesCS1B02G244300/TraesCS1B02G461600/TraesCS1D02G232200/TraesCS1D02G436500/TraesCS2B02G553600/TraesCS2D02G525900/TraesCS3A02G250600/TraesCS3B02G096500/TraesCS3B02G280100/TraesCS3D02G251000/TraesCS5A02G420200/TraesCS5B02G422000/TraesCS5D02G428400/TraesCS6A02G153700/TraesCS6B02G181400/TraesCS6D02G143100/TraesCS7A02G172700/TraesCS7A02G297900/TraesCS7A02G496600/…	22	T. aestivum
BP	GO:0006833	water transport	44/42894	0.000755731	0.015095	0.0134306	TraesCS2A02G198500/TraesCS2D02G206300/TraesCS3A02G535300/TraesCS3B02G608500/TraesCS4A02G126900/TraesCS4A02G410800/TraesCS4B02G178000/TraesCS4B02G310900/TraesCS4D02G179600/TraesCS4D02G308800/TraesCS5A02G332300/TraesCS6B02G259000/TraesCS7A02G187800/TraesCS7A02G331300/TraesCS7B02G092900/TraesCS7B02G243000/TraesCS7D02G188800/TraesCS7D02G339600	18	T. aestivum
BP	GO:0042044	fluid transport	44/42894	0.000755731	0.015095	0.0134306	TraesCS2A02G198500/TraesCS2D02G206300/TraesCS3A02G535300/TraesCS3B02G608500/TraesCS4A02G126900/TraesCS4A02G410800/TraesCS4B02G178000/TraesCS4B02G310900/TraesCS4D02G179600/TraesCS4D02G308800/TraesCS5A02G332300/TraesCS6B02G259000/TraesCS7A02G187800/TraesCS7A02G331300/TraesCS7B02G092900/TraesCS7B02G243000/TraesCS7D02G188800/TraesCS7D02G339600	18	T. aestivum
BP	GO:0071495	cellular response to endogenous stimulus	370/42894	0.000773765	0.0152571	0.0135748	TraesCS1A02G191700/TraesCS1A02G255100/TraesCS1A02G258400/TraesCS1A02G279100/TraesCS1A02G358600/TraesCS1A02G424200/TraesCS1B02G206600/TraesCS1B02G265900/TraesCS1B02G268900/TraesCS1B02G288100/TraesCS1B02G375100/TraesCS1B02G424800/TraesCS1B02G456700/TraesCS1B02G475700/TraesCS1D02G195300/TraesCS1D02G254500/TraesCS1D02G257700/TraesCS1D02G278400/TraesCS1D02G363500/TraesCS1D02G433400/TraesCS2A02G407200/…	96	T. aestivum
BP	GO:0010150	leaf senescence	45/42894	0.00103584	0.019914	0.0177183	TraesCS1D02G105100/TraesCS3A02G107200/TraesCS3A02G220400/TraesCS3A02G526600/TraesCS3B02G125600/TraesCS3B02G250700/TraesCS3B02G497900/TraesCS3B02G594300/TraesCS3D02G109300/TraesCS3D02G232300/TraesCS3D02G450500/TraesCS3D02G531900/TraesCS4A02G355900/TraesCS5B02G516200/TraesCS5D02G516300/TraesCS6A02G339400/TraesCS6B02G370300/TraesCS6D02G319700	18	T. aestivum
BP	GO:0090693	plant organ senescence	45/42894	0.00103584	0.019914	0.0177183	TraesCS1D02G105100/TraesCS3A02G107200/TraesCS3A02G220400/TraesCS3A02G526600/TraesCS3B02G125600/TraesCS3B02G250700/TraesCS3B02G497900/TraesCS3B02G594300/TraesCS3D02G109300/TraesCS3D02G232300/TraesCS3D02G450500/TraesCS3D02G531900/TraesCS4A02G355900/TraesCS5B02G516200/TraesCS5D02G516300/TraesCS6A02G339400/TraesCS6B02G370300/TraesCS6D02G319700	18	T. aestivum
BP	GO:0009753	response to jasmonic acid	67/42894	0.0010753	0.0204174	0.0181662	TraesCS1A02G279100/TraesCS1B02G288100/TraesCS1D02G278400/TraesCS3A02G107200/TraesCS3B02G125600/TraesCS3D02G109300/TraesCS4A02G271000/TraesCS4B02G043100/TraesCS4D02G040400/TraesCS5A02G007900/TraesCS5A02G161500/TraesCS5A02G212800/TraesCS5B02G159000/TraesCS5D02G166400/TraesCS6A02G236900/TraesCS6A02G334800/TraesCS6B02G365200/TraesCS6D02G314300/TraesCS7A02G373600/TraesCS7A02G435700/TraesCS7B02G253400/…	24	T. aestivum
BP	GO:0009937	regulation of gibberellic acid mediated signaling pathway	16/42894	0.00111401	0.0206428	0.0183667	TraesCS1A02G255100/TraesCS1B02G265900/TraesCS1D02G254500/TraesCS3A02G347500/TraesCS3B02G379200/TraesCS3D02G341100/TraesCS4A02G271000/TraesCS4B02G043100/TraesCS4D02G040400	9	T. aestivum
BP	GO:0010207	photosystem II assembly	16/42894	0.00111401	0.0206428	0.0183667	TraesCS1A02G426700/TraesCS1B02G461600/TraesCS1D02G436500/TraesCS4A02G226900/TraesCS4B02G089500/TraesCS4D02G086400/TraesCS5A02G386400/TraesCS5B02G391300/TraesCS5D02G396200	9	T. aestivum
BP	GO:0016051	carbohydrate biosynthetic process	127/42894	0.00127712	0.0233835	0.0208053	TraesCS1A02G064000/TraesCS1A02G215500/TraesCS1A02G255100/TraesCS1B02G081900/TraesCS1B02G229000/TraesCS1B02G265900/TraesCS1D02G064500/TraesCS1D02G238200/TraesCS1D02G254500/TraesCS2A02G234900/TraesCS2A02G372100/TraesCS2B02G389200/TraesCS2B02G599300/TraesCS2D02G038900/TraesCS2D02G238600/TraesCS2D02G368400/TraesCS2D02G593400/TraesCS3A02G020300/TraesCS3B02G025200/TraesCS3D02G026400/TraesCS4D02G188700/…	39	T. aestivum
BP	GO:0008643	carbohydrate transport	39/42894	0.00141734	0.0253474	0.0225526	TraesCS1D02G265400/TraesCS2A02G220400/TraesCS2D02G226000/TraesCS3A02G130300/TraesCS3A02G255300/TraesCS3A02G408200/TraesCS3B02G441800/TraesCS3D02G131200/TraesCS3D02G256100/TraesCS3D02G403300/TraesCS4A02G016400/TraesCS4B02G287800/TraesCS4D02G286500/TraesCS6D02G201900/TraesCS7A02G147300/TraesCS7B02G050500	16	T. aestivum
BP	GO:0034219	carbohydrate transmembrane transport	39/42894	0.00141734	0.0253474	0.0225526	TraesCS1D02G265400/TraesCS2A02G220400/TraesCS2D02G226000/TraesCS3A02G130300/TraesCS3A02G255300/TraesCS3A02G408200/TraesCS3B02G441800/TraesCS3D02G131200/TraesCS3D02G256100/TraesCS3D02G403300/TraesCS4A02G016400/TraesCS4B02G287800/TraesCS4D02G286500/TraesCS6D02G201900/TraesCS7A02G147300/TraesCS7B02G050500	16	T. aestivum
BP	GO:2000243	positive regulation of reproductive process	11/42894	0.00156396	0.0272387	0.0242354	TraesCS1B02G181800/TraesCS1D02G161900/TraesCS4A02G110300/TraesCS4B02G351500/TraesCS4D02G346300/TraesCS5A02G131400/TraesCS5A02G520200	7	T. aestivum
BP	GO:0046148	pigment biosynthetic process	50/42894	0.00156951	0.0272387	0.0242354	TraesCS1A02G258400/TraesCS1B02G268900/TraesCS1D02G257700/TraesCS2B02G377500/TraesCS2D02G356900/TraesCS3D02G194300/TraesCS4A02G420600/TraesCS6A02G171200/TraesCS6A02G257500/TraesCS6A02G258500/TraesCS6A02G403800/TraesCS6B02G221400/TraesCS6B02G267600/TraesCS6B02G447700/TraesCS6D02G238800/TraesCS6D02G239700/TraesCS6D02G387300/TraesCS7A02G068500/TraesCS7D02G062900	19	T. aestivum
BP	GO:0048583	regulation of response to stimulus	460/42894	0.00157623	0.0272387	0.0242354	TraesCS1A02G184900/TraesCS1A02G229800/TraesCS1A02G255100/TraesCS1A02G258400/TraesCS1A02G279100/TraesCS1A02G389100/TraesCS1B02G192900/TraesCS1B02G244300/TraesCS1B02G265900/TraesCS1B02G268900/TraesCS1B02G288100/TraesCS1B02G417200/TraesCS1B02G424800/TraesCS1B02G475700/TraesCS1D02G191900/TraesCS1D02G232200/TraesCS1D02G254500/TraesCS1D02G257700/TraesCS1D02G278400/TraesCS1D02G397100/TraesCS2A02G080000/…	114	T. aestivum
BP	GO:0009063	cellular amino acid catabolic process	26/42894	0.00166813	0.027587	0.0245453	TraesCS1A02G181000/TraesCS1A02G209100/TraesCS1B02G199600/TraesCS1B02G223300/TraesCS1D02G184500/TraesCS1D02G212400/TraesCS1D02G309900/TraesCS3A02G250200/TraesCS3B02G279700/TraesCS3D02G250600/TraesCS6B02G455600/TraesCS6D02G393200	12	T. aestivum
BP	GO:0015995	chlorophyll biosynthetic process	26/42894	0.00166813	0.027587	0.0245453	TraesCS1A02G258400/TraesCS1B02G268900/TraesCS1D02G257700/TraesCS3D02G194300/TraesCS4A02G420600/TraesCS6A02G258500/TraesCS6A02G403800/TraesCS6B02G447700/TraesCS6D02G239700/TraesCS6D02G387300/TraesCS7A02G068500/TraesCS7D02G062900	12	T. aestivum
BP	GO:0042273	ribosomal large subunit biogenesis	26/42894	0.00166813	0.027587	0.0245453	TraesCS4B02G344600/TraesCS4D02G339700/TraesCS5A02G033600/TraesCS5A02G513500/TraesCS6A02G089000/TraesCS6A02G289600/TraesCS6B02G319800/TraesCS6D02G269300/TraesCS7A02G266000/TraesCS7D02G125500/TraesCS7D02G422700/TraesCSU02G017300	12	T. aestivum
BP	GO:1901606	alpha-amino acid catabolic process	26/42894	0.00166813	0.027587	0.0245453	TraesCS1A02G181000/TraesCS1A02G209100/TraesCS1B02G199600/TraesCS1B02G223300/TraesCS1D02G184500/TraesCS1D02G212400/TraesCS1D02G309900/TraesCS3A02G250200/TraesCS3B02G279700/TraesCS3D02G250600/TraesCS6B02G455600/TraesCS6D02G393200	12	T. aestivum
BP	GO:0002833	positive regulation of response to biotic stimulus	14/42894	0.00186545	0.0292916	0.026062	TraesCS1A02G184900/TraesCS1B02G192900/TraesCS1D02G191900/TraesCS2B02G529400/TraesCS2D02G501800/TraesCS6A02G334800/TraesCS6B02G365200/TraesCS6D02G314300	8	T. aestivum
BP	GO:0010205	photoinhibition	14/42894	0.00186545	0.0292916	0.026062	TraesCS7A02G314100/TraesCS7A02G547500/TraesCS7B02G215000/TraesCS7B02G373000/TraesCS7B02G471600/TraesCS7D02G311300/TraesCS7D02G458400/TraesCS7D02G534500	8	T. aestivum
BP	GO:0043155	negative regulation of photosynthesis, light reaction	14/42894	0.00186545	0.0292916	0.026062	TraesCS7A02G314100/TraesCS7A02G547500/TraesCS7B02G215000/TraesCS7B02G373000/TraesCS7B02G471600/TraesCS7D02G311300/TraesCS7D02G458400/TraesCS7D02G534500	8	T. aestivum
BP	GO:1905156	negative regulation of photosynthesis	14/42894	0.00186545	0.0292916	0.026062	TraesCS7A02G314100/TraesCS7A02G547500/TraesCS7B02G215000/TraesCS7B02G373000/TraesCS7B02G471600/TraesCS7D02G311300/TraesCS7D02G458400/TraesCS7D02G534500	8	T. aestivum
BP	GO:0009739	response to gibberellin	47/42894	0.00186644	0.0292916	0.026062	TraesCS1A02G255100/TraesCS1B02G265900/TraesCS1D02G254500/TraesCS2A02G554200/TraesCS2B02G589700/TraesCS2D02G560100/TraesCS3A02G347500/TraesCS3B02G379200/TraesCS3D02G341100/TraesCS4A02G271000/TraesCS4B02G043100/TraesCS4D02G040400/TraesCS5A02G253700/TraesCS5B02G252600/TraesCS5B02G560300/TraesCS6A02G335100/TraesCS6B02G365700/TraesCS6D02G314600	18	T. aestivum
BP	GO:0000097	sulfur amino acid biosynthetic process	20/42894	0.00193141	0.0300052	0.0266968	TraesCS1A02G181000/TraesCS1A02G353800/TraesCS1B02G199600/TraesCS1D02G184500/TraesCS1D02G356800/TraesCS2B02G574100/TraesCS3A02G287400/TraesCS3B02G321600/TraesCS3D02G286900/TraesCS5A02G300400	10	T. aestivum
BP	GO:0071310	cellular response to organic substance	442/42894	0.00237324	0.0365005	0.032476	TraesCS1A02G191700/TraesCS1A02G255100/TraesCS1A02G258400/TraesCS1A02G279100/TraesCS1A02G358600/TraesCS1A02G424200/TraesCS1B02G206600/TraesCS1B02G265900/TraesCS1B02G268900/TraesCS1B02G288100/TraesCS1B02G375100/TraesCS1B02G424800/TraesCS1B02G456700/TraesCS1B02G475700/TraesCS1D02G195300/TraesCS1D02G254500/TraesCS1D02G257700/TraesCS1D02G278400/TraesCS1D02G363500/TraesCS1D02G433400/TraesCS2A02G407200/…	109	T. aestivum
BP	GO:0009694	jasmonic acid metabolic process	27/42894	0.00248209	0.0377966	0.0336292	TraesCS6A02G334800/TraesCS6B02G365200/TraesCS6D02G314300/TraesCS7A02G412400/TraesCS7A02G435700/TraesCS7A02G478200/TraesCS7B02G311600/TraesCS7B02G335500/TraesCS7B02G380600/TraesCS7D02G405500/TraesCS7D02G426400/TraesCS7D02G465600	12	T. aestivum
BP	GO:0046686	response to cadmium ion	60/42894	0.00299131	0.0449979	0.0400365	TraesCS3A02G020300/TraesCS3A02G250200/TraesCS3B02G025200/TraesCS3B02G279700/TraesCS3D02G026400/TraesCS3D02G250600/TraesCS3D02G270100/TraesCS3D02G493700/TraesCS5A02G434100/TraesCS6D02G004800/TraesCS7A02G127600/TraesCS7A02G426400/TraesCS7A02G529900/TraesCS7A02G560200/TraesCS7B02G027200/TraesCS7B02G068100/TraesCS7B02G446900/TraesCS7B02G486500/TraesCS7D02G126000/TraesCS7D02G164400/TraesCS7D02G549100	21	T. aestivum
BP	GO:0009740	gibberellic acid mediated signaling pathway	31/42894	0.00310823	0.0449979	0.0400365	TraesCS1A02G255100/TraesCS1B02G265900/TraesCS1D02G254500/TraesCS3A02G347500/TraesCS3B02G379200/TraesCS3D02G341100/TraesCS4A02G271000/TraesCS4B02G043100/TraesCS4D02G040400/TraesCS5B02G560300/TraesCS6A02G335100/TraesCS6B02G365700/TraesCS6D02G314600	13	T. aestivum
BP	GO:0010476	gibberellin mediated signaling pathway	31/42894	0.00310823	0.0449979	0.0400365	TraesCS1A02G255100/TraesCS1B02G265900/TraesCS1D02G254500/TraesCS3A02G347500/TraesCS3B02G379200/TraesCS3D02G341100/TraesCS4A02G271000/TraesCS4B02G043100/TraesCS4D02G040400/TraesCS5B02G560300/TraesCS6A02G335100/TraesCS6B02G365700/TraesCS6D02G314600	13	T. aestivum
BP	GO:0071370	cellular response to gibberellin stimulus	31/42894	0.00310823	0.0449979	0.0400365	TraesCS1A02G255100/TraesCS1B02G265900/TraesCS1D02G254500/TraesCS3A02G347500/TraesCS3B02G379200/TraesCS3D02G341100/TraesCS4A02G271000/TraesCS4B02G043100/TraesCS4D02G040400/TraesCS5B02G560300/TraesCS6A02G335100/TraesCS6B02G365700/TraesCS6D02G314600	13	T. aestivum
BP	GO:0051262	protein tetramerization	12/42894	0.00313054	0.0449979	0.0400365	TraesCS1A02G181000/TraesCS1B02G199600/TraesCS1D02G184500/TraesCS2A02G344600/TraesCS2B02G342200/TraesCS2D02G322900/TraesCS6D02G048300	7	T. aestivum
BP	GO:0051289	protein homotetramerization	12/42894	0.00313054	0.0449979	0.0400365	TraesCS1A02G181000/TraesCS1B02G199600/TraesCS1D02G184500/TraesCS2A02G344600/TraesCS2B02G342200/TraesCS2D02G322900/TraesCS6D02G048300	7	T. aestivum
BP	GO:0042023	DNA endoreduplication	18/42894	0.0032626	0.0464619	0.041339	TraesCS1B02G424800/TraesCS1B02G449500/TraesCS4B02G332600/TraesCS4B02G346200/TraesCS4D02G329300/TraesCS4D02G341200/TraesCS5A02G503700/TraesCS6A02G078200/TraesCS6B02G105100	9	T. aestivum
CC	GO:0009532	plastid stroma	490/43460	1.55429e-22	3.57488e-20	3.10859e-20	TraesCS1A02G072200/TraesCS1A02G215500/TraesCS1A02G217300/TraesCS1A02G252300/TraesCS1B02G090600/TraesCS1B02G229000/TraesCS1B02G230500/TraesCS1B02G265700/TraesCS1B02G451100/TraesCS1D02G074600/TraesCS1D02G219100/TraesCS1D02G252000/TraesCS1D02G428200/TraesCS2A02G010100/TraesCS2A02G134000/TraesCS2A02G145900/TraesCS2A02G204800/TraesCS2A02G215000/TraesCS2A02G234900/TraesCS2A02G249600/TraesCS2A02G555300/…	191	T. aestivum
CC	GO:0009570	chloroplast stroma	486/43460	1.00129e-21	1.15148e-19	1.00129e-19	TraesCS1A02G072200/TraesCS1A02G215500/TraesCS1A02G217300/TraesCS1A02G252300/TraesCS1B02G090600/TraesCS1B02G229000/TraesCS1B02G230500/TraesCS1B02G265700/TraesCS1B02G451100/TraesCS1D02G074600/TraesCS1D02G219100/TraesCS1D02G252000/TraesCS1D02G428200/TraesCS2A02G010100/TraesCS2A02G134000/TraesCS2A02G145900/TraesCS2A02G204800/TraesCS2A02G215000/TraesCS2A02G234900/TraesCS2A02G249600/TraesCS2A02G555300/…	188	T. aestivum
CC	GO:0009579	thylakoid	432/43460	5.31662e-21	4.07607e-19	3.54441e-19	TraesCS1A02G251200/TraesCS1A02G301400/TraesCS1A02G369800/TraesCS1A02G392000/TraesCS1B02G191000/TraesCS1B02G261800/TraesCS1B02G311200/TraesCS1B02G388900/TraesCS1B02G420100/TraesCS1B02G433300/TraesCS1B02G451100/TraesCS1D02G165400/TraesCS1D02G301100/TraesCS1D02G376000/TraesCS1D02G400100/TraesCS1D02G428200/TraesCS2A02G145900/TraesCS2A02G204800/TraesCS2A02G215000/TraesCS2A02G234900/TraesCS2A02G249600/…	171	T. aestivum
CC	GO:0009941	chloroplast envelope	340/43460	5.32897e-20	3.06416e-18	2.66449e-18	TraesCS1A02G217300/TraesCS1B02G230500/TraesCS1B02G451100/TraesCS1D02G219100/TraesCS1D02G428200/TraesCS2A02G010100/TraesCS2A02G134000/TraesCS2A02G145900/TraesCS2A02G182500/TraesCS2A02G204800/TraesCS2A02G234900/TraesCS2B02G012500/TraesCS2B02G157600/TraesCS2B02G209000/TraesCS2B02G623400/TraesCS2D02G010700/TraesCS2D02G136200/TraesCS2D02G190300/TraesCS2D02G226700/TraesCS2D02G238600/TraesCS2D02G380900/…	142	T. aestivum
CC	GO:0009534	chloroplast thylakoid	383/43460	2.89338e-19	1.10913e-17	9.6446e-18	TraesCS1A02G251200/TraesCS1A02G392000/TraesCS1B02G191000/TraesCS1B02G261800/TraesCS1B02G420100/TraesCS1B02G433300/TraesCS1B02G451100/TraesCS1D02G165400/TraesCS1D02G400100/TraesCS1D02G428200/TraesCS2A02G145900/TraesCS2A02G204800/TraesCS2A02G215000/TraesCS2A02G234900/TraesCS2A02G254600/TraesCS2A02G272500/TraesCS2B02G270300/TraesCS2B02G290700/TraesCS2B02G310000/TraesCS2B02G553600/TraesCS2B02G623400/…	153	T. aestivum
CC	GO:0031976	plastid thylakoid	383/43460	2.89338e-19	1.10913e-17	9.6446e-18	TraesCS1A02G251200/TraesCS1A02G392000/TraesCS1B02G191000/TraesCS1B02G261800/TraesCS1B02G420100/TraesCS1B02G433300/TraesCS1B02G451100/TraesCS1D02G165400/TraesCS1D02G400100/TraesCS1D02G428200/TraesCS2A02G145900/TraesCS2A02G204800/TraesCS2A02G215000/TraesCS2A02G234900/TraesCS2A02G254600/TraesCS2A02G272500/TraesCS2B02G270300/TraesCS2B02G290700/TraesCS2B02G310000/TraesCS2B02G553600/TraesCS2B02G623400/…	153	T. aestivum
CC	GO:0009526	plastid envelope	353/43460	3.12034e-18	1.02525e-16	8.91525e-17	TraesCS1A02G217300/TraesCS1B02G230500/TraesCS1B02G451100/TraesCS1D02G219100/TraesCS1D02G428200/TraesCS2A02G010100/TraesCS2A02G134000/TraesCS2A02G145900/TraesCS2A02G182500/TraesCS2A02G204800/TraesCS2A02G234900/TraesCS2B02G012500/TraesCS2B02G157600/TraesCS2B02G209000/TraesCS2B02G623400/TraesCS2D02G010700/TraesCS2D02G136200/TraesCS2D02G190300/TraesCS2D02G226700/TraesCS2D02G238600/TraesCS2D02G380900/…	142	T. aestivum
CC	GO:0034357	photosynthetic membrane	337/43460	4.9802e-13	1.27272e-11	1.10671e-11	TraesCS1A02G251200/TraesCS1A02G369800/TraesCS1A02G392000/TraesCS1B02G191000/TraesCS1B02G261800/TraesCS1B02G388900/TraesCS1B02G420100/TraesCS1B02G433300/TraesCS1B02G451100/TraesCS1D02G165400/TraesCS1D02G376000/TraesCS1D02G400100/TraesCS1D02G428200/TraesCS2A02G145900/TraesCS2A02G204800/TraesCS2A02G215000/TraesCS2A02G234900/TraesCS2A02G254600/TraesCS2A02G272500/TraesCS2B02G270300/TraesCS2B02G290700/…	125	T. aestivum
CC	GO:0042651	thylakoid membrane	337/43460	4.9802e-13	1.27272e-11	1.10671e-11	TraesCS1A02G251200/TraesCS1A02G369800/TraesCS1A02G392000/TraesCS1B02G191000/TraesCS1B02G261800/TraesCS1B02G388900/TraesCS1B02G420100/TraesCS1B02G433300/TraesCS1B02G451100/TraesCS1D02G165400/TraesCS1D02G376000/TraesCS1D02G400100/TraesCS1D02G428200/TraesCS2A02G145900/TraesCS2A02G204800/TraesCS2A02G215000/TraesCS2A02G234900/TraesCS2A02G254600/TraesCS2A02G272500/TraesCS2B02G270300/TraesCS2B02G290700/…	125	T. aestivum
CC	GO:0031977	thylakoid lumen	55/43460	5.83421e-13	1.34187e-11	1.16684e-11	TraesCS1A02G251200/TraesCS1B02G261800/TraesCS2A02G145900/TraesCS2A02G215000/TraesCS2B02G533100/TraesCS2D02G322700/TraesCS2D02G473300/TraesCS3A02G060300/TraesCS3A02G332500/TraesCS3B02G073000/TraesCS3B02G073200/TraesCS3B02G362600/TraesCS3B02G493700/TraesCS3D02G060600/TraesCS3D02G326100/TraesCS3D02G447600/TraesCS5A02G386400/TraesCS5A02G461500/TraesCS5B02G391300/TraesCS5D02G396200/TraesCS6B02G066300/…	36	T. aestivum
CC	GO:0009535	chloroplast thylakoid membrane	326/43460	6.63018e-12	1.27078e-10	1.10503e-10	TraesCS1A02G251200/TraesCS1A02G392000/TraesCS1B02G191000/TraesCS1B02G261800/TraesCS1B02G420100/TraesCS1B02G433300/TraesCS1B02G451100/TraesCS1D02G165400/TraesCS1D02G400100/TraesCS1D02G428200/TraesCS2A02G145900/TraesCS2A02G204800/TraesCS2A02G215000/TraesCS2A02G234900/TraesCS2A02G254600/TraesCS2A02G272500/TraesCS2B02G270300/TraesCS2B02G290700/TraesCS2B02G310000/TraesCS2B02G553600/TraesCS2D02G226700/…	119	T. aestivum
CC	GO:0055035	plastid thylakoid membrane	326/43460	6.63018e-12	1.27078e-10	1.10503e-10	TraesCS1A02G251200/TraesCS1A02G392000/TraesCS1B02G191000/TraesCS1B02G261800/TraesCS1B02G420100/TraesCS1B02G433300/TraesCS1B02G451100/TraesCS1D02G165400/TraesCS1D02G400100/TraesCS1D02G428200/TraesCS2A02G145900/TraesCS2A02G204800/TraesCS2A02G215000/TraesCS2A02G234900/TraesCS2A02G254600/TraesCS2A02G272500/TraesCS2B02G270300/TraesCS2B02G290700/TraesCS2B02G310000/TraesCS2B02G553600/TraesCS2D02G226700/…	119	T. aestivum
CC	GO:0009543	chloroplast thylakoid lumen	13/43460	1.13049e-09	1.85723e-08	1.61498e-08	TraesCS3A02G060300/TraesCS3B02G073000/TraesCS3B02G073200/TraesCS3D02G060600/TraesCS5A02G386400/TraesCS5B02G391300/TraesCS5D02G396200/TraesCS7A02G266500/TraesCS7A02G413800/TraesCS7B02G166000/TraesCS7B02G313800/TraesCS7D02G268300/TraesCS7D02G407100	13	T. aestivum
CC	GO:0031978	plastid thylakoid lumen	13/43460	1.13049e-09	1.85723e-08	1.61498e-08	TraesCS3A02G060300/TraesCS3B02G073000/TraesCS3B02G073200/TraesCS3D02G060600/TraesCS5A02G386400/TraesCS5B02G391300/TraesCS5D02G396200/TraesCS7A02G266500/TraesCS7A02G413800/TraesCS7B02G166000/TraesCS7B02G313800/TraesCS7D02G268300/TraesCS7D02G407100	13	T. aestivum
CC	GO:0042646	plastid nucleoid	17/43460	1.16238e-06	1.70392e-05	1.48167e-05	TraesCS2D02G380900/TraesCS3A02G087500/TraesCS3A02G256400/TraesCS3A02G349000/TraesCS3A02G393900/TraesCS3B02G102900/TraesCS3B02G381100/TraesCS3B02G425900/TraesCS3D02G087600/TraesCS3D02G256700/TraesCS3D02G342900/TraesCS3D02G387600/TraesCS4B02G015100	13	T. aestivum
CC	GO:0098807	chloroplast thylakoid membrane protein complex	11/43460	1.18534e-06	1.70392e-05	1.48167e-05	TraesCS3B02G096500/TraesCS4A02G226900/TraesCS4A02G472500/TraesCS4B02G089500/TraesCS4D02G086400/TraesCS5A02G269800/TraesCS5B02G270200/TraesCS5D02G277900/TraesCS7A02G020500/TraesCS7D02G016800	10	T. aestivum
CC	GO:0010287	plastoglobule	49/43460	2.01626e-06	2.72788e-05	2.37207e-05	TraesCS1B02G451100/TraesCS1D02G428200/TraesCS2A02G145900/TraesCS2A02G204800/TraesCS3A02G020300/TraesCS3B02G025200/TraesCS3D02G026400/TraesCS4A02G226900/TraesCS4B02G089500/TraesCS4D02G086400/TraesCS5A02G213000/TraesCS5A02G322500/TraesCS5B02G210800/TraesCS5B02G322900/TraesCS5B02G353200/TraesCS5D02G219100/TraesCS5D02G329200/TraesCS6A02G271600/TraesCS6A02G303800/TraesCS6D02G283300/TraesCS7A02G172700/…	25	T. aestivum
CC	GO:0098796	membrane protein complex	229/43460	7.67336e-06	9.80485e-05	8.52595e-05	TraesCS1A02G209600/TraesCS1A02G221800/TraesCS1A02G440200/TraesCS1B02G223600/TraesCS1B02G475400/TraesCS1D02G213000/TraesCS1D02G449200/TraesCS2A02G146900/TraesCS2B02G253200/TraesCS2B02G310000/TraesCS2B02G616300/TraesCS2D02G242100/TraesCS2D02G291300/TraesCS2D02G322700/TraesCS2D02G422600/TraesCS2D02G564200/TraesCS2D02G566500/TraesCS3A02G041000/TraesCS3A02G337500/TraesCS3A02G407200/TraesCS3B02G042600/…	75	T. aestivum
CC	GO:0009295	nucleoid	31/43460	0.00012062	0.00146014	0.00126968	TraesCS1A02G208400/TraesCS1D02G211600/TraesCS2D02G380900/TraesCS3A02G087500/TraesCS3A02G256400/TraesCS3A02G349000/TraesCS3A02G393900/TraesCS3B02G102900/TraesCS3B02G381100/TraesCS3B02G425900/TraesCS3D02G087600/TraesCS3D02G256700/TraesCS3D02G342900/TraesCS3D02G387600/TraesCS4B02G015100/TraesCS6D02G298300	16	T. aestivum
CC	GO:0019773	proteasome core complex, alpha-subunit complex	10/43460	0.00102493	0.0112254	0.00976122	TraesCS4A02G008300/TraesCS7A02G130500/TraesCS7A02G272000/TraesCS7B02G030800/TraesCS7B02G170000/TraesCS7D02G129900/TraesCS7D02G272300	7	T. aestivum
CC	GO:0042644	chloroplast nucleoid	10/43460	0.00102493	0.0112254	0.00976122	TraesCS2D02G380900/TraesCS3A02G256400/TraesCS3A02G349000/TraesCS3B02G381100/TraesCS3D02G256700/TraesCS3D02G342900/TraesCS4B02G015100	7	T. aestivum
CC	GO:0048046	apoplast	67/43460	0.00267508	0.0279667	0.0243189	TraesCS1A02G164900/TraesCS1B02G181800/TraesCS1B02G182000/TraesCS1D02G161900/TraesCS1D02G162000/TraesCS2A02G215000/TraesCS2A02G467500/TraesCS2D02G467500/TraesCS3A02G250200/TraesCS3B02G279700/TraesCS3B02G282400/TraesCS3D02G250600/TraesCS4D02G031600/TraesCS4D02G033400/TraesCS5A02G481400/TraesCS5D02G495000/TraesCS6A02G333900/TraesCS6A02G339400/TraesCS6B02G364600/TraesCS6B02G370300/TraesCS6D02G313100/…	24	T. aestivum
CC	GO:0016607	nuclear speck	37/43460	0.00436615	0.0432538	0.037612	TraesCS3A02G075400/TraesCS3B02G089300/TraesCS3D02G075400/TraesCS4A02G101500/TraesCS4D02G204100/TraesCS6A02G046500/TraesCS6A02G368600/TraesCS6B02G062600/TraesCS6B02G404500/TraesCS6D02G053600/TraesCS6D02G352100/TraesCS7A02G081300/TraesCS7A02G323400/TraesCS7B02G224300/TraesCS7D02G320000	15	T. aestivum
CC	GO:0098800	inner mitochondrial membrane protein complex	62/43460	0.00451344	0.0432538	0.037612	TraesCS1A02G209600/TraesCS1B02G223600/TraesCS1D02G213000/TraesCS2A02G146900/TraesCS2B02G253200/TraesCS2B02G310000/TraesCS2D02G242100/TraesCS2D02G291300/TraesCS4A02G390800/TraesCS4B02G180700/TraesCS5A02G456800/TraesCS6A02G021200/TraesCS6B02G028900/TraesCS6D02G024900/TraesCS7A02G090900/TraesCS7A02G319300/TraesCS7A02G384400/TraesCS7B02G220100/TraesCS7B02G287000/TraesCS7D02G086000/TraesCS7D02G315800/…	22	T. aestivum
MF	GO:0048037	cofactor binding	169/36767	3.31422e-14	1.20638e-11	1.06055e-11	TraesCS1A02G072200/TraesCS1A02G181000/TraesCS1A02G209100/TraesCS1A02G268400/TraesCS1B02G090600/TraesCS1B02G191000/TraesCS1B02G199600/TraesCS1B02G223300/TraesCS1B02G279100/TraesCS1B02G451100/TraesCS1D02G074600/TraesCS1D02G165400/TraesCS1D02G184500/TraesCS1D02G212400/TraesCS1D02G238200/TraesCS1D02G268500/TraesCS1D02G428200/TraesCS2A02G065000/TraesCS2A02G204800/TraesCS2B02G077200/TraesCS2B02G553600/…	74	T. aestivum
MF	GO:0016667	oxidoreductase activity, acting on a sulfur group of donors	61/36767	3.22528e-12	5.87002e-10	5.16045e-10	TraesCS1A02G217300/TraesCS1B02G230500/TraesCS1D02G219100/TraesCS2A02G372500/TraesCS2A02G555300/TraesCS2B02G389500/TraesCS2B02G588600/TraesCS2D02G236300/TraesCS2D02G368700/TraesCS2D02G479600/TraesCS2D02G559200/TraesCS2D02G586200/TraesCS4A02G048900/TraesCS4B02G255900/TraesCS5A02G110300/TraesCS5A02G448200/TraesCS5B02G452700/TraesCS5D02G118500/TraesCS5D02G454800/TraesCS6B02G353700/TraesCS6D02G302900/…	36	T. aestivum
MF	GO:0031409	pigment binding	17/36767	3.2599e-11	3.95534e-09	3.47722e-09	TraesCS1B02G451100/TraesCS1D02G428200/TraesCS2A02G204800/TraesCS4A02G226900/TraesCS4B02G089500/TraesCS4D02G086400/TraesCS5A02G213000/TraesCS5A02G322500/TraesCS5B02G210800/TraesCS5B02G322900/TraesCS5B02G353200/TraesCS5D02G219100/TraesCS5D02G329200/TraesCS7A02G227100/TraesCS7B02G192500/TraesCS7D02G227300	16	T. aestivum
MF	GO:0043168	anion binding	234/36767	9.32405e-11	8.48488e-09	7.45924e-09	TraesCS1A02G072200/TraesCS1A02G106600/TraesCS1A02G181000/TraesCS1A02G194100/TraesCS1A02G209100/TraesCS1A02G221800/TraesCS1A02G255100/TraesCS1A02G268400/TraesCS1A02G273100/TraesCS1A02G278300/TraesCS1A02G333900/TraesCS1B02G090600/TraesCS1B02G199600/TraesCS1B02G209100/TraesCS1B02G223300/TraesCS1B02G265900/TraesCS1B02G279100/TraesCS1B02G282900/TraesCS1B02G287200/TraesCS1B02G347200/TraesCS1B02G451100/…	85	T. aestivum
MF	GO:0046906	tetrapyrrole binding	43/36767	2.39182e-10	1.64711e-08	1.44801e-08	TraesCS1B02G191000/TraesCS1B02G451100/TraesCS1D02G165400/TraesCS1D02G428200/TraesCS2A02G065000/TraesCS2A02G204800/TraesCS2B02G077200/TraesCS2B02G553600/TraesCS2D02G063100/TraesCS2D02G525900/TraesCS4A02G226900/TraesCS4B02G089500/TraesCS4D02G086400/TraesCS5A02G213000/TraesCS5A02G322500/TraesCS5B02G210800/TraesCS5B02G322900/TraesCS5B02G353200/TraesCS5D02G219100/TraesCS5D02G329200/TraesCS6A02G354500/…	27	T. aestivum
MF	GO:0016168	chlorophyll binding	22/36767	2.71502e-10	1.64711e-08	1.44801e-08	TraesCS1B02G451100/TraesCS1D02G428200/TraesCS2A02G204800/TraesCS2B02G553600/TraesCS2D02G525900/TraesCS4A02G226900/TraesCS4B02G089500/TraesCS4D02G086400/TraesCS5A02G213000/TraesCS5A02G322500/TraesCS5B02G210800/TraesCS5B02G322900/TraesCS5B02G353200/TraesCS5D02G219100/TraesCS5D02G329200/TraesCS7A02G227100/TraesCS7B02G192500/TraesCS7D02G227300	18	T. aestivum
MF	GO:0016671	oxidoreductase activity, acting on a sulfur group of donors, disulfide as acceptor	36/36767	3.2423e-09	1.686e-07	1.48219e-07	TraesCS1A02G217300/TraesCS1B02G230500/TraesCS1D02G219100/TraesCS2A02G372500/TraesCS2A02G555300/TraesCS2B02G389500/TraesCS2B02G588600/TraesCS2D02G368700/TraesCS2D02G479600/TraesCS2D02G559200/TraesCS2D02G586200/TraesCS5A02G110300/TraesCS5A02G448200/TraesCS5B02G452700/TraesCS5D02G118500/TraesCS5D02G454800/TraesCS6B02G353700/TraesCS6D02G302900/TraesCS7A02G479200/TraesCS7B02G247500/TraesCS7B02G381600/…	23	T. aestivum
MF	GO:0016668	oxidoreductase activity, acting on a sulfur group of donors, NAD(P) as acceptor	42/36767	5.57225e-09	2.53537e-07	2.2289e-07	TraesCS2A02G372500/TraesCS2A02G555300/TraesCS2B02G389500/TraesCS2B02G588600/TraesCS2D02G236300/TraesCS2D02G368700/TraesCS2D02G479600/TraesCS2D02G559200/TraesCS2D02G586200/TraesCS5A02G110300/TraesCS5A02G448200/TraesCS5B02G452700/TraesCS5D02G118500/TraesCS5D02G454800/TraesCS6B02G353700/TraesCS6D02G302900/TraesCS7A02G227500/TraesCS7A02G293400/TraesCS7A02G479200/TraesCS7B02G185700/TraesCS7B02G192000/…	25	T. aestivum
MF	GO:0015036	disulfide oxidoreductase activity	48/36767	7.57988e-09	2.85095e-07	2.50633e-07	TraesCS2A02G372500/TraesCS2A02G555300/TraesCS2B02G389500/TraesCS2B02G588600/TraesCS2D02G236300/TraesCS2D02G368700/TraesCS2D02G479600/TraesCS2D02G559200/TraesCS2D02G586200/TraesCS4A02G048900/TraesCS4B02G255900/TraesCS5A02G110300/TraesCS5A02G448200/TraesCS5B02G452700/TraesCS5D02G118500/TraesCS5D02G454800/TraesCS6B02G353700/TraesCS6D02G302900/TraesCS7A02G227500/TraesCS7A02G293400/TraesCS7A02G479200/…	27	T. aestivum
MF	GO:0047134	protein-disulfide reductase activity	32/36767	7.83228e-09	2.85095e-07	2.50633e-07	TraesCS2A02G372500/TraesCS2A02G555300/TraesCS2B02G389500/TraesCS2B02G588600/TraesCS2D02G368700/TraesCS2D02G479600/TraesCS2D02G559200/TraesCS2D02G586200/TraesCS5A02G110300/TraesCS5A02G448200/TraesCS5B02G452700/TraesCS5D02G118500/TraesCS5D02G454800/TraesCS6B02G353700/TraesCS6D02G302900/TraesCS7A02G227500/TraesCS7A02G479200/TraesCS7B02G192000/TraesCS7B02G381600/TraesCS7D02G226900/TraesCS7D02G466500	21	T. aestivum
MF	GO:0016491	oxidoreductase activity	448/36767	1.63783e-08	5.41972e-07	4.76459e-07	TraesCS1A02G092700/TraesCS1A02G184900/TraesCS1A02G209100/TraesCS1A02G217300/TraesCS1A02G310500/TraesCS1B02G192900/TraesCS1B02G219600/TraesCS1B02G223300/TraesCS1B02G230500/TraesCS1D02G101200/TraesCS1D02G191900/TraesCS1D02G209300/TraesCS1D02G212400/TraesCS1D02G219100/TraesCS1D02G305600/TraesCS1D02G310000/TraesCS1D02G383100/TraesCS2A02G372500/TraesCS2A02G555300/TraesCS2B02G096200/TraesCS2B02G389500/…	131	T. aestivum
MF	GO:0016209	antioxidant activity	67/36767	6.15528e-08	1.8671e-06	1.64141e-06	TraesCS2A02G372500/TraesCS2A02G555300/TraesCS2B02G096200/TraesCS2B02G389500/TraesCS2B02G588600/TraesCS2D02G080000/TraesCS2D02G154300/TraesCS2D02G236300/TraesCS2D02G368700/TraesCS2D02G479600/TraesCS2D02G559200/TraesCS2D02G586200/TraesCS3D02G249200/TraesCS4B02G197900/TraesCS5A02G110300/TraesCS5A02G448200/TraesCS5B02G452700/TraesCS5D02G118500/TraesCS5D02G454800/TraesCS6B02G353700/TraesCS6D02G048300/…	32	T. aestivum
MF	GO:0043167	ion binding	439/36767	1.05976e-07	2.96734e-06	2.60865e-06	TraesCS1A02G072200/TraesCS1A02G106600/TraesCS1A02G181000/TraesCS1A02G194100/TraesCS1A02G209100/TraesCS1A02G221800/TraesCS1A02G255100/TraesCS1A02G263300/TraesCS1A02G268400/TraesCS1A02G273100/TraesCS1A02G278300/TraesCS1A02G333900/TraesCS1B02G090600/TraesCS1B02G162900/TraesCS1B02G199600/TraesCS1B02G209100/TraesCS1B02G223300/TraesCS1B02G250900/TraesCS1B02G265900/TraesCS1B02G279100/TraesCS1B02G282900/…	126	T. aestivum
MF	GO:0015035	protein disulfide oxidoreductase activity	34/36767	2.55906e-07	6.65355e-06	5.84928e-06	TraesCS2A02G372500/TraesCS2A02G555300/TraesCS2B02G389500/TraesCS2B02G588600/TraesCS2D02G368700/TraesCS2D02G479600/TraesCS2D02G559200/TraesCS2D02G586200/TraesCS4A02G048900/TraesCS4B02G255900/TraesCS5A02G110300/TraesCS5A02G448200/TraesCS5B02G452700/TraesCS5D02G118500/TraesCS5D02G454800/TraesCS6B02G353700/TraesCS6D02G302900/TraesCS7A02G479200/TraesCS7B02G381600/TraesCS7D02G466500	20	T. aestivum
MF	GO:0019904	protein domain specific binding	32/36767	4.19654e-07	1.01836e-05	8.95262e-06	TraesCS1B02G191000/TraesCS1B02G451100/TraesCS1D02G165400/TraesCS1D02G428200/TraesCS2A02G204800/TraesCS2A02G220400/TraesCS2D02G226000/TraesCS4A02G226900/TraesCS4B02G089500/TraesCS4B02G326700/TraesCS4D02G086400/TraesCS4D02G323400/TraesCS5A02G498700/TraesCS7A02G227100/TraesCS7A02G328700/TraesCS7B02G192500/TraesCS7B02G229400/TraesCS7D02G227300/TraesCS7D02G325600	19	T. aestivum
MF	GO:0008171	O-methyltransferase activity	11/36767	5.01431e-07	1.14075e-05	1.00286e-05	TraesCS4A02G420600/TraesCS6A02G269700/TraesCS6B02G297000/TraesCS6D02G245200/TraesCS7A02G068500/TraesCS7A02G127600/TraesCS7B02G027200/TraesCS7D02G062900/TraesCS7D02G126000/TraesCS7D02G422700	10	T. aestivum
MF	GO:0009055	electron transfer activity	22/36767	5.56953e-07	1.19254e-05	1.04838e-05	TraesCS2D02G322700/TraesCS4A02G297900/TraesCS4B02G015800/TraesCS4D02G014200/TraesCS5A02G461500/TraesCS6A02G000900/TraesCS6B02G455600/TraesCS6D02G005000/TraesCS6D02G393200/TraesCS7A02G325400/TraesCS7A02G325500/TraesCS7B02G226100/TraesCS7B02G226200/TraesCS7D02G322000/TraesCS7D02G322100	15	T. aestivum
MF	GO:0004791	thioredoxin-disulfide reductase activity	33/36767	4.62024e-06	9.34314e-05	8.21375e-05	TraesCS2A02G372500/TraesCS2A02G555300/TraesCS2B02G389500/TraesCS2B02G588600/TraesCS2D02G368700/TraesCS2D02G479600/TraesCS2D02G559200/TraesCS2D02G586200/TraesCS5A02G110300/TraesCS5A02G448200/TraesCS5B02G452700/TraesCS5D02G118500/TraesCS5D02G454800/TraesCS6B02G353700/TraesCS6D02G302900/TraesCS7A02G479200/TraesCS7B02G381600/TraesCS7D02G466500	18	T. aestivum
MF	GO:0016645	oxidoreductase activity, acting on the CH-NH group of donors	24/36767	1.95554e-05	0.000374641	0.000329354	TraesCS1A02G092700/TraesCS1A02G209100/TraesCS1B02G223300/TraesCS1D02G101200/TraesCS1D02G212400/TraesCS3A02G250700/TraesCS3B02G344600/TraesCS3D02G310200/TraesCS3D02G496200/TraesCS6A02G033800/TraesCS6B02G047800/TraesCS7A02G536900/TraesCS7B02G455000/TraesCSU02G106300	14	T. aestivum
MF	GO:0051537	2 iron, 2 sulfur cluster binding	19/36767	2.5861e-05	0.000470671	0.000413776	TraesCS4A02G297900/TraesCS4B02G015800/TraesCS4D02G014200/TraesCS5A02G182400/TraesCS5D02G186800/TraesCS7A02G096700/TraesCS7A02G325400/TraesCS7A02G325500/TraesCS7B02G226100/TraesCS7B02G226200/TraesCS7D02G322000/TraesCS7D02G322100	12	T. aestivum
MF	GO:0016829	lyase activity	88/36767	2.8381e-05	0.000491937	0.000432472	TraesCS1A02G151000/TraesCS1A02G181000/TraesCS1B02G168600/TraesCS1B02G199600/TraesCS1D02G148000/TraesCS1D02G184500/TraesCS1D02G309900/TraesCS2A02G065000/TraesCS2A02G548000/TraesCS2B02G077200/TraesCS2D02G063100/TraesCS2D02G352900/TraesCS2D02G549100/TraesCS3A02G020300/TraesCS3B02G025200/TraesCS3D02G026400/TraesCS3D02G537300/TraesCS4B02G185000/TraesCS4B02G268500/TraesCS5A02G300400/TraesCS6A02G257500/…	33	T. aestivum
MF	GO:0050662	coenzyme binding	56/36767	9.20374e-05	0.0015228	0.00133873	TraesCS1A02G072200/TraesCS1A02G181000/TraesCS1A02G209100/TraesCS1A02G268400/TraesCS1B02G090600/TraesCS1B02G199600/TraesCS1B02G223300/TraesCS1B02G279100/TraesCS1D02G074600/TraesCS1D02G184500/TraesCS1D02G212400/TraesCS1D02G268500/TraesCS3D02G496200/TraesCS4A02G048900/TraesCS4B02G255900/TraesCS5A02G300400/TraesCS6A02G033800/TraesCS6A02G373900/TraesCS6B02G047800/TraesCS6B02G411600/TraesCS6D02G358100/…	23	T. aestivum
MF	GO:0005372	water transmembrane transporter activity	40/36767	0.000132097	0.00200347	0.00176129	TraesCS2A02G198500/TraesCS2D02G206300/TraesCS3A02G535300/TraesCS3B02G608500/TraesCS4A02G126900/TraesCS4A02G410800/TraesCS4B02G178000/TraesCS4B02G310900/TraesCS4D02G179600/TraesCS4D02G308800/TraesCS5A02G332300/TraesCS6B02G259000/TraesCS7A02G187800/TraesCS7A02G331300/TraesCS7B02G092900/TraesCS7B02G243000/TraesCS7D02G188800/TraesCS7D02G339600	18	T. aestivum
MF	GO:0015250	water channel activity	40/36767	0.000132097	0.00200347	0.00176129	TraesCS2A02G198500/TraesCS2D02G206300/TraesCS3A02G535300/TraesCS3B02G608500/TraesCS4A02G126900/TraesCS4A02G410800/TraesCS4B02G178000/TraesCS4B02G310900/TraesCS4D02G179600/TraesCS4D02G308800/TraesCS5A02G332300/TraesCS6B02G259000/TraesCS7A02G187800/TraesCS7A02G331300/TraesCS7B02G092900/TraesCS7B02G243000/TraesCS7D02G188800/TraesCS7D02G339600	18	T. aestivum
MF	GO:0036094	small molecule binding	170/36767	0.000474905	0.00691462	0.00607878	TraesCS1A02G072200/TraesCS1A02G106600/TraesCS1A02G181000/TraesCS1A02G194100/TraesCS1A02G209100/TraesCS1A02G255100/TraesCS1A02G268400/TraesCS1B02G090600/TraesCS1B02G199600/TraesCS1B02G209100/TraesCS1B02G223300/TraesCS1B02G265900/TraesCS1B02G279100/TraesCS1D02G074600/TraesCS1D02G108300/TraesCS1D02G184500/TraesCS1D02G198000/TraesCS1D02G212400/TraesCS1D02G238200/TraesCS1D02G254500/TraesCS1D02G268500/…	50	T. aestivum
MF	GO:0005509	calcium ion binding	74/36767	0.000645998	0.00904397	0.00795075	TraesCS1B02G162900/TraesCS1B02G250900/TraesCS1B02G446400/TraesCS3A02G038300/TraesCS3A02G488400/TraesCS3B02G045500/TraesCS3B02G536200/TraesCS3B02G538300/TraesCS3D02G041400/TraesCS3D02G041500/TraesCS3D02G483200/TraesCS3D02G484900/TraesCS4A02G032100/TraesCS4A02G123100/TraesCS4B02G182900/TraesCS4B02G273500/TraesCS4D02G182800/TraesCS4D02G272500/TraesCS5A02G238900/TraesCS5D02G246000/TraesCS6A02G065900/…	26	T. aestivum
MF	GO:0015144	carbohydrate transmembrane transporter activity	39/36767	0.0010841	0.0146153	0.0128486	TraesCS1D02G265400/TraesCS2A02G220400/TraesCS2D02G226000/TraesCS3A02G130300/TraesCS3A02G255300/TraesCS3A02G408200/TraesCS3B02G441800/TraesCS3D02G131200/TraesCS3D02G256100/TraesCS3D02G403300/TraesCS4A02G016400/TraesCS4B02G287800/TraesCS4D02G286500/TraesCS6D02G201900/TraesCS7A02G147300/TraesCS7B02G050500	16	T. aestivum
MF	GO:0008144	drug binding	106/36767	0.00150157	0.0195204	0.0171608	TraesCS1A02G072200/TraesCS1A02G106600/TraesCS1A02G181000/TraesCS1A02G194100/TraesCS1B02G090600/TraesCS1B02G199600/TraesCS1B02G209100/TraesCS1D02G074600/TraesCS1D02G108300/TraesCS1D02G184500/TraesCS1D02G198000/TraesCS2D02G502700/TraesCS4A02G270400/TraesCS4B02G043700/TraesCS4D02G041200/TraesCS5A02G156900/TraesCS5A02G186000/TraesCS5A02G300400/TraesCS5A02G434100/TraesCS5B02G184100/TraesCS5D02G191100/…	33	T. aestivum
MF	GO:0019842	vitamin binding	22/36767	0.00388165	0.0487214	0.042832	TraesCS1A02G072200/TraesCS1A02G181000/TraesCS1B02G090600/TraesCS1B02G199600/TraesCS1D02G074600/TraesCS1D02G184500/TraesCS1D02G238200/TraesCS5A02G300400/TraesCS7B02G086700/TraesCS7D02G183300	10	T. aestivum
BP	GO:0019684	photosynthesis, light reaction	304/21980	2.77855e-13	3.245e-10	2.94626e-10	AET7Gv21037600.10/AET4Gv20184600.5/AET4Gv20184600.6/AET4Gv20184600.7/AET4Gv20184600.4/AET1Gv20718200.1/AET1Gv20996400.4/AET7Gv21158700.1/AET7Gv21158700.2/AET1Gv21013300.4/AET1Gv21013300.3/AET5Gv20519000.10/AET5Gv20519000.2/AET3Gv20499600.4/AET3Gv20499600.1/AET3Gv20499600.5/AET1Gv20827000.5/AET1Gv20227500.21/AET7Gv21318900.1/AET3Gv20261400.4/AET3Gv20261400.2/AET7Gv21002900.1/AET7Gv20809700.1/AET7G…	40	Ae. tauschii
BP	GO:0015979	photosynthesis	392/21980	3.06566e-13	3.245e-10	2.94626e-10	AET7Gv20736800.4/AET7Gv21037600.10/AET4Gv20184600.5/AET4Gv20184600.6/AET4Gv20184600.7/AET4Gv20184600.4/AET1Gv20718200.1/AET1Gv20996400.4/AET7Gv21158700.1/AET7Gv21158700.2/AET1Gv21013300.4/AET1Gv21013300.3/AET5Gv20519000.10/AET5Gv20519000.2/AET3Gv20499600.4/AET3Gv20499600.1/AET3Gv20499600.5/AET1Gv20827000.5/AET1Gv20227500.21/AET7Gv21318900.1/AET3Gv20261400.4/AET3Gv20261400.2/AET2Gv20565900.6/AET2G…	46	Ae. tauschii
BP	GO:0090351	seedling development	221/21980	2.52423e-09	1.78127e-06	1.61728e-06	AET3Gv20548700.19/AET5Gv20037500.1/AET4Gv20080100.1/AET2Gv20339500.6/AET2Gv20339500.2/AET2Gv20339500.1/AET4Gv20536900.2/AET4Gv20536900.1/AET4Gv20536900.9/AET4Gv20536900.5/AET6Gv20331700.6/AET1Gv20553500.1/AET7Gv20279600.8/AET7Gv20279600.2/AET7Gv20279600.5/AET7Gv20279600.6/AET7Gv20279600.1/AET7Gv20279600.7/AET7Gv20279600.4/AET7Gv20279600.9/AET3Gv20763700.10/AET5Gv20909300.7/AET5Gv20909300.4/AET5Gv…	28	Ae. tauschii
BP	GO:0009845	seed germination	199/21980	4.86176e-09	2.57309e-06	2.33621e-06	AET3Gv20548700.19/AET5Gv20037500.1/AET4Gv20080100.1/AET2Gv20339500.6/AET2Gv20339500.2/AET2Gv20339500.1/AET4Gv20536900.2/AET4Gv20536900.1/AET4Gv20536900.9/AET4Gv20536900.5/AET6Gv20331700.6/AET7Gv20279600.8/AET7Gv20279600.2/AET7Gv20279600.5/AET7Gv20279600.6/AET7Gv20279600.1/AET7Gv20279600.7/AET7Gv20279600.4/AET7Gv20279600.9/AET5Gv20909300.7/AET5Gv20909300.4/AET5Gv20909300.3/AET5Gv20909300.6/AET5Gv2…	26	Ae. tauschii
BP	GO:0009765	photosynthesis, light harvesting	80/21980	1.03211e-08	4.36996e-06	3.96765e-06	AET4Gv20184600.5/AET4Gv20184600.6/AET4Gv20184600.7/AET4Gv20184600.4/AET1Gv20996400.4/AET7Gv21158700.1/AET7Gv21158700.2/AET5Gv20519000.10/AET5Gv20519000.2/AET1Gv20227500.21/AET7Gv21318900.1/AET7Gv21002900.1/AET2Gv21157400.1/AET7Gv20563000.4/AET7Gv20563000.3/AET5Gv20743400.1	16	Ae. tauschii
BP	GO:0009768	photosynthesis, light harvesting in photosystem I	30/21980	3.30185e-08	1.165e-05	1.05775e-05	AET4Gv20184600.5/AET4Gv20184600.6/AET4Gv20184600.7/AET4Gv20184600.4/AET1Gv20996400.4/AET5Gv20519000.10/AET5Gv20519000.2/AET7Gv20563000.4/AET7Gv20563000.3/AET5Gv20743400.1	10	Ae. tauschii
BP	GO:0009639	response to red or far red light	254/21980	1.98044e-07	5.98943e-05	5.43803e-05	AET6Gv20730900.2/AET4Gv20184600.5/AET4Gv20184600.6/AET4Gv20184600.7/AET4Gv20184600.4/AET6Gv20822700.2/AET6Gv20822700.1/AET1Gv21013300.4/AET1Gv21013300.3/AET5Gv20519000.10/AET5Gv20519000.2/AET6Gv20098300.1/AET3Gv20269000.24/AET6Gv20983900.4/AET2Gv20404900.3/AET2Gv20404900.5/AET2Gv20404900.10/AET2Gv20404900.6/AET2Gv20404900.7/AET7Gv20563000.4/AET7Gv20563000.3/AET5Gv20977800.5/AET5Gv20977800.1/AET5G…	27	Ae. tauschii
BP	GO:0010029	regulation of seed germination	102/21980	3.608e-07	8.48682e-05	7.70551e-05	AET4Gv20080100.1/AET6Gv20331700.6/AET7Gv20279600.8/AET7Gv20279600.2/AET7Gv20279600.5/AET7Gv20279600.6/AET7Gv20279600.1/AET7Gv20279600.7/AET7Gv20279600.4/AET7Gv20279600.9/AET5Gv20909300.7/AET5Gv20909300.4/AET5Gv20909300.3/AET5Gv20909300.6/AET5Gv20909300.2/AET5Gv20909300.1	16	Ae. tauschii
BP	GO:1900140	regulation of seedling development	102/21980	3.608e-07	8.48682e-05	7.70551e-05	AET4Gv20080100.1/AET6Gv20331700.6/AET7Gv20279600.8/AET7Gv20279600.2/AET7Gv20279600.5/AET7Gv20279600.6/AET7Gv20279600.1/AET7Gv20279600.7/AET7Gv20279600.4/AET7Gv20279600.9/AET5Gv20909300.7/AET5Gv20909300.4/AET5Gv20909300.3/AET5Gv20909300.6/AET5Gv20909300.2/AET5Gv20909300.1	16	Ae. tauschii
BP	GO:0010187	negative regulation of seed germination	39/21980	5.28748e-07	0.000111936	0.000101631	AET4Gv20080100.1/AET6Gv20331700.6/AET7Gv20279600.8/AET7Gv20279600.2/AET7Gv20279600.5/AET7Gv20279600.6/AET7Gv20279600.1/AET7Gv20279600.7/AET7Gv20279600.4/AET7Gv20279600.9	10	Ae. tauschii
BP	GO:1902074	response to salt	11/21980	6.22234e-07	0.000119752	0.000108727	AET7Gv20848000.9/AET7Gv20848000.8/AET7Gv20848000.7/AET7Gv20848000.2/AET7Gv20848000.10/AET7Gv20848000.4	6	Ae. tauschii
BP	GO:0009767	photosynthetic electron transport chain	98/21980	1.15103e-06	0.00019438	0.000176485	AET7Gv21158700.1/AET7Gv21158700.2/AET3Gv20499600.4/AET3Gv20499600.1/AET3Gv20499600.5/AET7Gv21318900.1/AET7Gv20809700.1/AET7Gv20809700.3/AET7Gv20809700.4/AET7Gv20809700.5/AET3Gv20961500.1/AET3Gv20961500.9/AET7Gv20782400.3/AET7Gv20782400.1/AET6Gv20753200.3	15	Ae. tauschii
BP	GO:0098754	detoxification	245/21980	1.19364e-06	0.00019438	0.000176485	AET6Gv20579000.4/AET6Gv20579000.9/AET6Gv20579000.1/AET5Gv21035800.6/AET4Gv20512200.2/AET5Gv20151200.3/AET2Gv20502900.2/AET2Gv20152100.21/AET2Gv20152100.10/AET2Gv20152100.23/AET2Gv20152100.20/AET5Gv20698000.4/AET3Gv20607300.3/AET2Gv20910400.4/AET2Gv20910400.2/AET6Gv20795000.3/AET5Gv20307400.2/AET5Gv20307400.1/AET7Gv20344800.11/AET5Gv20930600.2/AET2Gv21058400.1/AET2Gv20730500.6/AET2Gv20730500.4/AET…	25	Ae. tauschii
BP	GO:0009636	response to toxic substance	367/21980	1.37421e-06	0.000197444	0.000179267	AET6Gv20579000.4/AET6Gv20579000.9/AET6Gv20579000.1/AET1Gv20996400.4/AET5Gv21035800.6/AET4Gv20512200.2/AET6Gv20822700.2/AET6Gv20822700.1/AET5Gv20151200.3/AET2Gv21044900.3/AET2Gv21044900.2/AET2Gv20502900.2/AET2Gv20152100.21/AET2Gv20152100.10/AET2Gv20152100.23/AET2Gv20152100.20/AET5Gv20698000.4/AET3Gv20607300.3/AET2Gv20910400.4/AET2Gv20910400.2/AET1Gv20417900.2/AET7Gv20850500.1/AET6Gv20795000.3/AET5…	32	Ae. tauschii
BP	GO:0042435	indole-containing compound biosynthetic process	75/21980	1.39899e-06	0.000197444	0.000179267	AET4Gv20546600.3/AET5Gv21126000.4/AET5Gv21126000.3/AET7Gv20815500.2/AET7Gv20815500.1/AET7Gv20815500.3/AET3Gv20269000.24/AET1Gv20178300.5/AET1Gv20178300.2/AET1Gv20178300.4/AET1Gv20178300.3/AET4Gv20092700.4/AET4Gv20092700.2	13	Ae. tauschii
BP	GO:0010114	response to red light	65/21980	1.77175e-06	0.000234424	0.000212843	AET4Gv20184600.5/AET4Gv20184600.6/AET4Gv20184600.7/AET4Gv20184600.4/AET6Gv20822700.2/AET6Gv20822700.1/AET1Gv21013300.4/AET1Gv21013300.3/AET5Gv20519000.10/AET5Gv20519000.2/AET7Gv20563000.4/AET7Gv20563000.3	12	Ae. tauschii
BP	GO:0010218	response to far red light	66/21980	2.09883e-06	0.000261367	0.000237305	AET4Gv20184600.5/AET4Gv20184600.6/AET4Gv20184600.7/AET4Gv20184600.4/AET6Gv20822700.2/AET6Gv20822700.1/AET1Gv21013300.4/AET1Gv21013300.3/AET5Gv20519000.10/AET5Gv20519000.2/AET7Gv20563000.4/AET7Gv20563000.3	12	Ae. tauschii
BP	GO:0009753	response to jasmonic acid	209/21980	3.09764e-06	0.000364317	0.000330777	AET7Gv20850200.2/AET7Gv21052200.2/AET7Gv21052200.4/AET7Gv21052200.1/AET2Gv20352600.4/AET2Gv20352600.1/AET2Gv21113400.2/AET2Gv21113400.4/AET6Gv20822700.2/AET6Gv20822700.1/AET4Gv20080100.1/AET5Gv20930500.1/AET3Gv20235900.1/AET5Gv20519300.2/AET2Gv21079000.1/AET7Gv20868600.5/AET7Gv20868600.1/AET3Gv20823500.4/AET7Gv20789700.4/AET1Gv20670000.4/AET1Gv20670000.1/AET1Gv20670000.2	22	Ae. tauschii
BP	GO:0015850	organic hydroxy compound transport	21/21980	4.04311e-06	0.000450488	0.000409015	AET2Gv20787000.8/AET2Gv20787000.2/AET1Gv20509100.3/AET1Gv20509100.9/AET4Gv20698700.4/AET4Gv20698700.8/AET4Gv20698700.7	7	Ae. tauschii
BP	GO:0010109	regulation of photosynthesis	127/21980	7.0319e-06	0.000744327	0.000675803	AET7Gv20736800.4/AET1Gv20718200.1/AET7Gv21158700.1/AET7Gv21158700.2/AET3Gv20499600.4/AET3Gv20499600.1/AET3Gv20499600.5/AET7Gv21318900.1/AET2Gv20565900.6/AET2Gv20565900.5/AET2Gv20565900.1/AET2Gv20565900.4/AET3Gv20723700.2/AET7Gv20782400.3/AET7Gv20782400.1/AET1Gv20889600.8	16	Ae. tauschii
BP	GO:1990748	cellular detoxification	221/21980	7.68233e-06	0.000774452	0.000703155	AET6Gv20579000.4/AET6Gv20579000.9/AET6Gv20579000.1/AET5Gv21035800.6/AET4Gv20512200.2/AET5Gv20151200.3/AET2Gv20502900.2/AET2Gv20152100.21/AET2Gv20152100.10/AET2Gv20152100.23/AET2Gv20152100.20/AET3Gv20607300.3/AET6Gv20795000.3/AET5Gv20307400.2/AET5Gv20307400.1/AET7Gv20344800.11/AET5Gv20930600.2/AET2Gv21058400.1/AET2Gv20730500.6/AET2Gv20730500.4/AET1Gv20670800.6/AET1Gv20670800.3	22	Ae. tauschii
BP	GO:0006772	thiamine metabolic process	16/21980	9.31254e-06	0.00089612	0.000813622	AET5Gv20909300.7/AET5Gv20909300.4/AET5Gv20909300.3/AET5Gv20909300.6/AET5Gv20909300.2/AET5Gv20909300.1	6	Ae. tauschii
BP	GO:1902584	positive regulation of response to water deprivation	90/21980	1.13447e-05	0.0010442	0.000948073	AET3Gv20907900.3/AET3Gv20907900.9/AET3Gv20907900.2/AET3Gv20907900.1/AET3Gv20808000.5/AET7Gv20279600.8/AET7Gv20279600.2/AET7Gv20279600.5/AET7Gv20279600.6/AET7Gv20279600.1/AET7Gv20279600.7/AET7Gv20279600.4/AET7Gv20279600.9	13	Ae. tauschii
BP	GO:0042430	indole-containing compound metabolic process	91/21980	1.28274e-05	0.00113148	0.00102731	AET4Gv20546600.3/AET5Gv21126000.4/AET5Gv21126000.3/AET7Gv20815500.2/AET7Gv20815500.1/AET7Gv20815500.3/AET3Gv20269000.24/AET1Gv20178300.5/AET1Gv20178300.2/AET1Gv20178300.4/AET1Gv20178300.3/AET4Gv20092700.4/AET4Gv20092700.2	13	Ae. tauschii
BP	GO:0042723	thiamine-containing compound metabolic process	17/21980	1.39764e-05	0.00118352	0.00107456	AET5Gv20909300.7/AET5Gv20909300.4/AET5Gv20909300.3/AET5Gv20909300.6/AET5Gv20909300.2/AET5Gv20909300.1	6	Ae. tauschii
BP	GO:0097164	ammonium ion metabolic process	67/21980	1.5462e-05	0.00125897	0.00114306	AET6Gv20686600.1/AET4Gv20069000.3/AET4Gv20069000.5/AET4Gv20069000.4/AET4Gv20092700.4/AET4Gv20092700.2/AET2Gv20056600.2/AET5Gv20081200.19/AET2Gv20796200.1/AET2Gv20796200.5/AET2Gv20796200.4	11	Ae. tauschii
BP	GO:0097237	cellular response to toxic substance	233/21980	1.77381e-05	0.00126807	0.00115132	AET6Gv20579000.4/AET6Gv20579000.9/AET6Gv20579000.1/AET5Gv21035800.6/AET4Gv20512200.2/AET5Gv20151200.3/AET2Gv20502900.2/AET2Gv20152100.21/AET2Gv20152100.10/AET2Gv20152100.23/AET2Gv20152100.20/AET3Gv20607300.3/AET6Gv20795000.3/AET5Gv20307400.2/AET5Gv20307400.1/AET7Gv20344800.11/AET5Gv20930600.2/AET2Gv21058400.1/AET2Gv20730500.6/AET2Gv20730500.4/AET1Gv20670800.6/AET1Gv20670800.3	22	Ae. tauschii
BP	GO:0033356	UDP-L-arabinose metabolic process	11/21980	1.78846e-05	0.00126807	0.00115132	AET4Gv20399700.1/AET4Gv20399700.2/AET2Gv21096500.2/AET2Gv21096500.1/AET7Gv21016400.13	5	Ae. tauschii
BP	GO:0044375	regulation of peroxisome size	11/21980	1.78846e-05	0.00126807	0.00115132	AET4Gv20490400.3/AET4Gv20490400.2/AET4Gv20490400.1/AET4Gv20822200.2/AET4Gv20822200.3	5	Ae. tauschii
BP	GO:0010119	regulation of stomatal movement	94/21980	1.83461e-05	0.00126807	0.00115132	AET6Gv20730900.2/AET5Gv20399000.1/AET1Gv20996400.4/AET3Gv20755100.5/AET3Gv21230100.1/AET6Gv20098300.1/AET5Gv20909300.7/AET5Gv20909300.4/AET5Gv20909300.3/AET5Gv20909300.6/AET5Gv20909300.2/AET5Gv20909300.1/AET6Gv20802700.1	13	Ae. tauschii
BP	GO:0009853	photorespiration	35/21980	1.85687e-05	0.00126807	0.00115132	AET7Gv20939900.1/AET4Gv20475600.1/AET2Gv20565900.6/AET2Gv20565900.5/AET2Gv20565900.1/AET2Gv20565900.4/AET1Gv20509100.3/AET1Gv20509100.9	8	Ae. tauschii
BP	GO:0009229	thiamine diphosphate biosynthetic process	18/21980	2.03594e-05	0.00130608	0.00118584	AET5Gv20909300.7/AET5Gv20909300.4/AET5Gv20909300.3/AET5Gv20909300.6/AET5Gv20909300.2/AET5Gv20909300.1	6	Ae. tauschii
BP	GO:0042357	thiamine diphosphate metabolic process	18/21980	2.03594e-05	0.00130608	0.00118584	AET5Gv20909300.7/AET5Gv20909300.4/AET5Gv20909300.3/AET5Gv20909300.6/AET5Gv20909300.2/AET5Gv20909300.1	6	Ae. tauschii
BP	GO:0015672	monovalent inorganic cation transport	424/21980	2.68694e-05	0.00156862	0.00142421	AET5Gv20399000.1/AET2Gv20600200.2/AET2Gv20787000.8/AET2Gv20787000.2/AET3Gv20317900.3/AET3Gv20317900.4/AET1Gv20702800.7/AET2Gv21144900.4/AET6Gv20012000.2/AET7Gv20846800.2/AET2Gv20531400.2/AET6Gv20732900.9/AET4Gv20104600.1/AET4Gv20448700.2/AET4Gv20448700.4/AET4Gv20448700.1/AET4Gv20448700.7/AET5Gv20909300.7/AET5Gv20909300.4/AET5Gv20909300.3/AET5Gv20909300.6/AET5Gv20909300.2/AET5Gv20909300.1/AET5Gv20…	32	Ae. tauschii
BP	GO:0009867	jasmonic acid mediated signaling pathway	157/21980	2.78202e-05	0.00156862	0.00142421	AET7Gv20850200.2/AET2Gv20352600.4/AET2Gv20352600.1/AET2Gv21113400.2/AET2Gv21113400.4/AET6Gv20822700.2/AET6Gv20822700.1/AET4Gv20080100.1/AET3Gv20235900.1/AET5Gv20519300.2/AET2Gv21079000.1/AET7Gv20868600.5/AET7Gv20868600.1/AET3Gv20823500.4/AET1Gv20670000.4/AET1Gv20670000.1/AET1Gv20670000.2	17	Ae. tauschii
BP	GO:0010207	photosystem II assembly	37/21980	2.86747e-05	0.00156862	0.00142421	AET4Gv20184600.5/AET4Gv20184600.6/AET4Gv20184600.7/AET4Gv20184600.4/AET1Gv21013300.4/AET1Gv21013300.3/AET3Gv20261400.4/AET3Gv20261400.2	8	Ae. tauschii
BP	GO:2000070	regulation of response to water deprivation	98/21980	2.88799e-05	0.00156862	0.00142421	AET3Gv20907900.3/AET3Gv20907900.9/AET3Gv20907900.2/AET3Gv20907900.1/AET3Gv20808000.5/AET7Gv20279600.8/AET7Gv20279600.2/AET7Gv20279600.5/AET7Gv20279600.6/AET7Gv20279600.1/AET7Gv20279600.7/AET7Gv20279600.4/AET7Gv20279600.9	13	Ae. tauschii
BP	GO:0006098	pentose-phosphate shunt	19/21980	2.88975e-05	0.00156862	0.00142421	AET2Gv20365300.5/AET2Gv20365300.4/AET2Gv20365300.3/AET2Gv20365300.2/AET2Gv20365300.7/AET6Gv20376800.5	6	Ae. tauschii
BP	GO:0009051	pentose-phosphate shunt, oxidative branch	19/21980	2.88975e-05	0.00156862	0.00142421	AET2Gv20365300.5/AET2Gv20365300.4/AET2Gv20365300.3/AET2Gv20365300.2/AET2Gv20365300.7/AET6Gv20376800.5	6	Ae. tauschii
BP	GO:0010200	response to chitin	72/21980	3.11473e-05	0.00164847	0.00149671	AET7Gv20969000.2/AET7Gv21246600.7/AET1Gv20178300.5/AET1Gv20178300.2/AET1Gv20178300.4/AET1Gv20178300.3/AET5Gv20478400.1/AET2Gv21079000.1/AET2Gv20431200.2/AET6Gv20393400.1/AET3Gv20386000.4	11	Ae. tauschii
BP	GO:0071395	cellular response to jasmonic acid stimulus	175/21980	3.27126e-05	0.00168909	0.00153359	AET7Gv20850200.2/AET2Gv20352600.4/AET2Gv20352600.1/AET2Gv21113400.2/AET2Gv21113400.4/AET6Gv20822700.2/AET6Gv20822700.1/AET4Gv20080100.1/AET3Gv20235900.1/AET5Gv20519300.2/AET2Gv21079000.1/AET7Gv20868600.5/AET7Gv20868600.1/AET3Gv20823500.4/AET7Gv20789700.4/AET1Gv20670000.4/AET1Gv20670000.1/AET1Gv20670000.2	18	Ae. tauschii
BP	GO:0006021	inositol biosynthetic process	13/21980	4.70567e-05	0.00234191	0.00212631	AET4Gv20403800.3/AET4Gv20403800.1/AET4Gv20656900.2/AET4Gv20656900.1/AET4Gv20656900.3	5	Ae. tauschii
BP	GO:0009637	response to blue light	180/21980	4.75684e-05	0.00234191	0.00212631	AET5Gv20399000.1/AET4Gv20184600.5/AET4Gv20184600.6/AET4Gv20184600.7/AET4Gv20184600.4/AET6Gv20822700.2/AET6Gv20822700.1/AET1Gv21013300.4/AET1Gv21013300.3/AET5Gv20519000.10/AET5Gv20519000.2/AET2Gv20613400.9/AET6Gv20983900.4/AET7Gv20563000.4/AET7Gv20563000.3/AET3Gv20632500.2/AET3Gv20411800.1/AET6Gv20393400.1	18	Ae. tauschii
BP	GO:0019725	cellular homeostasis	304/21980	5.09005e-05	0.00240121	0.00218015	AET6Gv20579000.4/AET6Gv20579000.9/AET6Gv20579000.1/AET5Gv20409200.1/AET5Gv21035800.6/AET1Gv20820500.1/AET2Gv20502900.2/AET7Gv20451400.2/AET6Gv20795000.3/AET5Gv20908300.1/AET5Gv20307400.2/AET5Gv20307400.1/AET5Gv20909300.7/AET5Gv20909300.4/AET5Gv20909300.3/AET5Gv20909300.6/AET5Gv20909300.2/AET5Gv20909300.1/AET5Gv20930600.2/AET6Gv20395200.2/AET2Gv21058400.1/AET3Gv20537800.2/AET3Gv20537800.1/AET7Gv20…	25	Ae. tauschii
BP	GO:0009309	amine biosynthetic process	40/21980	5.21756e-05	0.00240121	0.00218015	AET4Gv20546600.3/AET5Gv21126000.4/AET5Gv21126000.3/AET2Gv20056600.2/AET5Gv20081200.19/AET2Gv20796200.1/AET2Gv20796200.5/AET2Gv20796200.4	8	Ae. tauschii
BP	GO:0042401	cellular biogenic amine biosynthetic process	40/21980	5.21756e-05	0.00240121	0.00218015	AET4Gv20546600.3/AET5Gv21126000.4/AET5Gv21126000.3/AET2Gv20056600.2/AET5Gv20081200.19/AET2Gv20796200.1/AET2Gv20796200.5/AET2Gv20796200.4	8	Ae. tauschii
BP	GO:0010099	regulation of photomorphogenesis	21/21980	5.45115e-05	0.00245534	0.00222929	AET6Gv20983900.4/AET2Gv20404900.3/AET2Gv20404900.5/AET2Gv20404900.10/AET2Gv20404900.6/AET2Gv20404900.7	6	Ae. tauschii
BP	GO:0098869	cellular oxidant detoxification	200/21980	5.98613e-05	0.00264013	0.00239708	AET6Gv20579000.4/AET6Gv20579000.9/AET6Gv20579000.1/AET5Gv21035800.6/AET4Gv20512200.2/AET2Gv20502900.2/AET2Gv20152100.21/AET2Gv20152100.10/AET2Gv20152100.23/AET2Gv20152100.20/AET3Gv20607300.3/AET6Gv20795000.3/AET5Gv20307400.2/AET5Gv20307400.1/AET7Gv20344800.11/AET5Gv20930600.2/AET2Gv21058400.1/AET1Gv20670800.6/AET1Gv20670800.3	19	Ae. tauschii
BP	GO:0019751	polyol metabolic process	91/21980	6.17092e-05	0.00266609	0.00242064	AET4Gv20403800.3/AET4Gv20403800.1/AET4Gv20656900.2/AET4Gv20656900.1/AET4Gv20656900.3/AET3Gv20162000.5/AET3Gv20162000.6/AET5Gv20746200.5/AET4Gv20069000.3/AET4Gv20069000.5/AET4Gv20069000.4/AET6Gv20179700.5	12	Ae. tauschii
BP	GO:2000030	regulation of response to red or far red light	53/21980	6.96476e-05	0.00294888	0.0026774	AET6Gv20983900.4/AET2Gv20404900.3/AET2Gv20404900.5/AET2Gv20404900.10/AET2Gv20404900.6/AET2Gv20404900.7/AET5Gv20977800.5/AET5Gv20977800.1/AET5Gv20977800.2	9	Ae. tauschii
BP	GO:0006576	cellular biogenic amine metabolic process	79/21980	7.50057e-05	0.00311347	0.00282684	AET4Gv20546600.3/AET5Gv21126000.4/AET5Gv21126000.3/AET3Gv20269000.24/AET4Gv20092700.4/AET4Gv20092700.2/AET2Gv20056600.2/AET5Gv20081200.19/AET2Gv20796200.1/AET2Gv20796200.5/AET2Gv20796200.4	11	Ae. tauschii
BP	GO:0030004	cellular monovalent inorganic cation homeostasis	43/21980	8.98775e-05	0.00365905	0.00332219	AET5Gv20909300.7/AET5Gv20909300.4/AET5Gv20909300.3/AET5Gv20909300.6/AET5Gv20909300.2/AET5Gv20909300.1/AET3Gv20537800.2/AET3Gv20537800.1	8	Ae. tauschii
BP	GO:0055067	monovalent inorganic cation homeostasis	55/21980	9.40286e-05	0.00374997	0.00340474	AET5Gv20177800.3/AET5Gv20909300.7/AET5Gv20909300.4/AET5Gv20909300.3/AET5Gv20909300.6/AET5Gv20909300.2/AET5Gv20909300.1/AET3Gv20537800.2/AET3Gv20537800.1	9	Ae. tauschii
BP	GO:0030007	cellular potassium ion homeostasis	23/21980	9.56534e-05	0.00374997	0.00340474	AET5Gv20909300.7/AET5Gv20909300.4/AET5Gv20909300.3/AET5Gv20909300.6/AET5Gv20909300.2/AET5Gv20909300.1	6	Ae. tauschii
BP	GO:0042335	cuticle development	68/21980	9.89846e-05	0.00381001	0.00345925	AET3Gv20165500.3/AET7Gv20279600.8/AET7Gv20279600.2/AET7Gv20279600.5/AET7Gv20279600.6/AET7Gv20279600.1/AET7Gv20279600.7/AET7Gv20279600.4/AET7Gv20279600.9/AET7Gv20641200.1	10	Ae. tauschii
BP	GO:0009308	amine metabolic process	127/21980	0.000114586	0.00433175	0.00393296	AET3Gv20522700.4/AET3Gv20726300.1/AET3Gv20726300.4/AET4Gv20546600.3/AET5Gv21126000.4/AET5Gv21126000.3/AET3Gv20269000.24/AET4Gv20092700.4/AET4Gv20092700.2/AET2Gv20056600.2/AET5Gv20081200.19/AET2Gv20796200.1/AET2Gv20796200.5/AET2Gv20796200.4	14	Ae. tauschii
BP	GO:0010286	heat acclimation	34/21980	0.000126995	0.00471665	0.00428243	AET7Gv20850200.2/AET5Gv21004600.4/AET1Gv20178300.5/AET1Gv20178300.2/AET1Gv20178300.4/AET1Gv20178300.3/AET3Gv20747600.2	7	Ae. tauschii
BP	GO:0009642	response to light intensity	288/21980	0.00015519	0.00566443	0.00514295	AET1Gv20996400.4/AET6Gv20822700.2/AET6Gv20822700.1/AET7Gv21158700.1/AET7Gv21158700.2/AET2Gv21044900.3/AET2Gv21044900.2/AET4Gv20772600.1/AET6Gv20098300.1/AET7Gv21318900.1/AET7Gv20809700.1/AET7Gv20809700.3/AET7Gv20809700.4/AET7Gv20809700.5/AET6Gv20983900.4/AET2Gv21157400.1/AET7Gv20563000.4/AET7Gv20563000.3/AET4Gv20024900.1/AET6Gv20802700.1/AET7Gv20782400.3/AET7Gv20782400.1/AET1Gv20889600.8	23	Ae. tauschii
BP	GO:0009611	response to wounding	271/21980	0.000169604	0.00608562	0.00552536	AET2Gv20352600.4/AET2Gv20352600.1/AET2Gv21113400.2/AET2Gv21113400.4/AET6Gv20822700.2/AET6Gv20822700.1/AET5Gv20930500.1/AET2Gv21044900.3/AET2Gv21044900.2/AET2Gv20921600.3/AET2Gv20921600.1/AET2Gv20921600.6/AET6Gv20064300.1/AET2Gv20837000.2/AET5Gv20519300.2/AET2Gv21157400.1/AET7Gv20850500.1/AET6Gv20838800.2/AET7Gv21181300.12/AET4Gv20202600.5/AET4Gv20202600.1/AET6Gv20957100.5	22	Ae. tauschii
BP	GO:0046173	polyol biosynthetic process	47/21980	0.000172805	0.00609714	0.00553583	AET4Gv20403800.3/AET4Gv20403800.1/AET4Gv20656900.2/AET4Gv20656900.1/AET4Gv20656900.3/AET4Gv20069000.3/AET4Gv20069000.5/AET4Gv20069000.4	8	Ae. tauschii
BP	GO:0006740	NADPH regeneration	26/21980	0.000199884	0.00689384	0.00625918	AET2Gv20365300.5/AET2Gv20365300.4/AET2Gv20365300.3/AET2Gv20365300.2/AET2Gv20365300.7/AET6Gv20376800.5	6	Ae. tauschii
BP	GO:0070370	cellular heat acclimation	17/21980	0.000201898	0.00689384	0.00625918	AET5Gv21004600.4/AET1Gv20178300.5/AET1Gv20178300.2/AET1Gv20178300.4/AET1Gv20178300.3	5	Ae. tauschii
BP	GO:0055075	potassium ion homeostasis	37/21980	0.000222349	0.00747163	0.00678377	AET5Gv20177800.3/AET5Gv20909300.7/AET5Gv20909300.4/AET5Gv20909300.3/AET5Gv20909300.6/AET5Gv20909300.2/AET5Gv20909300.1	7	Ae. tauschii
BP	GO:0045454	cell redox homeostasis	121/21980	0.000257305	0.00851116	0.00772761	AET6Gv20579000.4/AET6Gv20579000.9/AET6Gv20579000.1/AET5Gv20409200.1/AET5Gv21035800.6/AET2Gv20502900.2/AET6Gv20795000.3/AET5Gv20307400.2/AET5Gv20307400.1/AET5Gv20930600.2/AET2Gv21058400.1/AET7Gv20782400.3/AET7Gv20782400.1	13	Ae. tauschii
BP	GO:0009694	jasmonic acid metabolic process	63/21980	0.000274494	0.00894004	0.00811701	AET7Gv21052200.2/AET7Gv21052200.4/AET7Gv21052200.1/AET6Gv20822700.2/AET6Gv20822700.1/AET5Gv20930500.1/AET7Gv21000700.3/AET7Gv21000700.1/AET6Gv20957100.5	9	Ae. tauschii
BP	GO:0006020	inositol metabolic process	28/21980	0.000308583	0.00989803	0.0089868	AET4Gv20403800.3/AET4Gv20403800.1/AET4Gv20656900.2/AET4Gv20656900.1/AET4Gv20656900.3/AET6Gv20179700.5	6	Ae. tauschii
BP	GO:0010118	stomatal movement	209/21980	0.000316745	0.0100082	0.00908684	AET6Gv20730900.2/AET5Gv20399000.1/AET1Gv20996400.4/AET3Gv20755100.5/AET3Gv21230100.1/AET5Gv21054600.2/AET6Gv20098300.1/AET2Gv20613400.9/AET3Gv20398600.1/AET5Gv20909300.7/AET5Gv20909300.4/AET5Gv20909300.3/AET5Gv20909300.6/AET5Gv20909300.2/AET5Gv20909300.1/AET7Gv20868600.5/AET7Gv20868600.1/AET6Gv20802700.1	18	Ae. tauschii
BP	GO:0005996	monosaccharide metabolic process	192/21980	0.000333445	0.0103809	0.00942523	AET4Gv20403800.3/AET4Gv20403800.1/AET2Gv20375200.3/AET3Gv20162000.5/AET3Gv20162000.6/AET5Gv20746200.5/AET2Gv21044900.3/AET2Gv21044900.2/AET2Gv20301300.3/AET6Gv20376800.5/AET2Gv21243200.1/AET6Gv20871800.1/AET4Gv20094300.26/AET5Gv21140900.8/AET7Gv20723100.3/AET3Gv20053100.4/AET3Gv20053100.3	17	Ae. tauschii
BP	GO:0006595	polyamine metabolic process	19/21980	0.000358443	0.0108403	0.00984236	AET2Gv20056600.2/AET5Gv20081200.19/AET2Gv20796200.1/AET2Gv20796200.5/AET2Gv20796200.4	5	Ae. tauschii
BP	GO:0006596	polyamine biosynthetic process	19/21980	0.000358443	0.0108403	0.00984236	AET2Gv20056600.2/AET5Gv20081200.19/AET2Gv20796200.1/AET2Gv20796200.5/AET2Gv20796200.4	5	Ae. tauschii
BP	GO:0022900	electron transport chain	230/21980	0.000370235	0.0109109	0.00990645	AET7Gv21158700.1/AET7Gv21158700.2/AET3Gv20499600.4/AET3Gv20499600.1/AET3Gv20499600.5/AET7Gv21318900.1/AET1Gv20638300.1/AET7Gv20809700.1/AET7Gv20809700.3/AET7Gv20809700.4/AET7Gv20809700.5/AET7Gv20449600.1/AET4Gv20024900.1/AET3Gv20961500.1/AET3Gv20961500.9/AET6Gv20988000.2/AET7Gv20782400.3/AET7Gv20782400.1/AET6Gv20753200.3	19	Ae. tauschii
BP	GO:0009644	response to high light intensity	142/21980	0.000371085	0.0109109	0.00990645	AET1Gv20996400.4/AET7Gv21158700.1/AET7Gv21158700.2/AET2Gv21044900.3/AET2Gv21044900.2/AET4Gv20772600.1/AET7Gv21318900.1/AET6Gv20983900.4/AET2Gv21157400.1/AET7Gv20563000.4/AET7Gv20563000.3/AET4Gv20024900.1/AET7Gv20782400.3/AET7Gv20782400.1	14	Ae. tauschii
BP	GO:0006826	iron ion transport	29/21980	0.000377931	0.01096	0.009951	AET7Gv20451400.2/AET5Gv20908300.1/AET2Gv20867900.8/AET2Gv20867900.5/AET2Gv20867900.9/AET2Gv20867900.10	6	Ae. tauschii
BP	GO:0044106	cellular amine metabolic process	97/21980	0.00047405	0.0135617	0.0123132	AET4Gv20546600.3/AET5Gv21126000.4/AET5Gv21126000.3/AET3Gv20269000.24/AET4Gv20092700.4/AET4Gv20092700.2/AET2Gv20056600.2/AET5Gv20081200.19/AET2Gv20796200.1/AET2Gv20796200.5/AET2Gv20796200.4	11	Ae. tauschii
BP	GO:0009700	indole phytoalexin biosynthetic process	12/21980	0.0005374	0.0145856	0.0132428	AET1Gv20178300.5/AET1Gv20178300.2/AET1Gv20178300.4/AET1Gv20178300.3	4	Ae. tauschii
BP	GO:0046217	indole phytoalexin metabolic process	12/21980	0.0005374	0.0145856	0.0132428	AET1Gv20178300.5/AET1Gv20178300.2/AET1Gv20178300.4/AET1Gv20178300.3	4	Ae. tauschii
BP	GO:0052314	phytoalexin metabolic process	12/21980	0.0005374	0.0145856	0.0132428	AET1Gv20178300.5/AET1Gv20178300.2/AET1Gv20178300.4/AET1Gv20178300.3	4	Ae. tauschii
BP	GO:0052315	phytoalexin biosynthetic process	12/21980	0.0005374	0.0145856	0.0132428	AET1Gv20178300.5/AET1Gv20178300.2/AET1Gv20178300.4/AET1Gv20178300.3	4	Ae. tauschii
BP	GO:0019682	glyceraldehyde-3-phosphate metabolic process	84/21980	0.00057617	0.0154399	0.0140185	AET2Gv20365300.5/AET2Gv20365300.4/AET2Gv20365300.3/AET2Gv20365300.2/AET2Gv20365300.7/AET3Gv20162000.5/AET3Gv20162000.6/AET5Gv20746200.5/AET6Gv20376800.5/AET3Gv20181500.3	10	Ae. tauschii
BP	GO:0044550	secondary metabolite biosynthetic process	116/21980	0.000619938	0.0164051	0.0148948	AET3Gv20563000.1/AET4Gv20583600.1/AET6Gv20438400.5/AET1Gv20178300.5/AET1Gv20178300.2/AET1Gv20178300.4/AET1Gv20178300.3/AET5Gv20587800.1/AET5Gv20587800.3/AET7Gv20322800.5/AET7Gv20322800.2/AET7Gv20789700.4	12	Ae. tauschii
BP	GO:0006739	NADP metabolic process	44/21980	0.000672804	0.0175843	0.0159654	AET2Gv20365300.5/AET2Gv20365300.4/AET2Gv20365300.3/AET2Gv20365300.2/AET2Gv20365300.7/AET6Gv20376800.5/AET6Gv20920000.2	7	Ae. tauschii
BP	GO:0016559	peroxisome fission	22/21980	0.000745613	0.0192496	0.0174774	AET4Gv20490400.3/AET4Gv20490400.2/AET4Gv20490400.1/AET4Gv20822200.2/AET4Gv20822200.3	5	Ae. tauschii
BP	GO:0080005	photosystem stoichiometry adjustment	13/21980	0.000755331	0.0192655	0.0174919	AET7Gv20736800.4/AET3Gv20499600.4/AET3Gv20499600.1/AET3Gv20499600.5	4	Ae. tauschii
BP	GO:0042742	defense response to bacterium	493/21980	0.000886798	0.0222804	0.0202292	AET2Gv20352600.4/AET2Gv20352600.1/AET6Gv20822700.2/AET6Gv20822700.1/AET1Gv20074200.7/AET1Gv20074200.9/AET3Gv20563000.1/AET1Gv20178300.5/AET1Gv20178300.2/AET1Gv20178300.4/AET1Gv20178300.3/AET6Gv20871800.1/AET1Gv20594500.3/AET3Gv20068900.2/AET6Gv20160900.1/AET3Gv21243400.2/AET5Gv20505600.1/AET5Gv20505600.6/AET5Gv20505600.3/AET7Gv21181300.12/AET2Gv21079000.1/AET2Gv20587400.33/AET2Gv20056600.2/AET3Gv…	31	Ae. tauschii
BP	GO:0010205	photoinhibition	23/21980	0.000926158	0.0222804	0.0202292	AET7Gv21158700.1/AET7Gv21158700.2/AET7Gv21318900.1/AET7Gv20782400.3/AET7Gv20782400.1	5	Ae. tauschii
BP	GO:0019048	modulation by virus of host process	23/21980	0.000926158	0.0222804	0.0202292	AET2Gv20565900.6/AET2Gv20565900.5/AET2Gv20565900.1/AET2Gv20565900.4/AET7Gv21181300.12	5	Ae. tauschii
BP	GO:0043155	negative regulation of photosynthesis, light reaction	23/21980	0.000926158	0.0222804	0.0202292	AET7Gv21158700.1/AET7Gv21158700.2/AET7Gv21318900.1/AET7Gv20782400.3/AET7Gv20782400.1	5	Ae. tauschii
BP	GO:1905156	negative regulation of photosynthesis	23/21980	0.000926158	0.0222804	0.0202292	AET7Gv21158700.1/AET7Gv21158700.2/AET7Gv21318900.1/AET7Gv20782400.3/AET7Gv20782400.1	5	Ae. tauschii
BP	GO:0009403	toxin biosynthetic process	14/21980	0.00102901	0.0244765	0.0222231	AET1Gv20178300.5/AET1Gv20178300.2/AET1Gv20178300.4/AET1Gv20178300.3	4	Ae. tauschii
BP	GO:0031347	regulation of defense response	479/21980	0.00113425	0.0266801	0.0242239	AET7Gv20850200.2/AET7Gv21052200.2/AET7Gv21052200.4/AET7Gv21052200.1/AET2Gv20352600.4/AET2Gv20352600.1/AET3Gv20907900.3/AET3Gv20907900.9/AET3Gv20907900.2/AET3Gv20907900.1/AET2Gv21113400.2/AET2Gv21113400.4/AET6Gv20822700.2/AET6Gv20822700.1/AET2Gv21044900.3/AET2Gv21044900.2/AET7Gv21246600.7/AET7Gv20540500.1/AET1Gv20594500.3/AET5Gv20224700.1/AET5Gv20519300.2/AET7Gv21181300.12/AET2Gv21079000.1/AET2Gv2…	30	Ae. tauschii
BP	GO:0062197	cellular response to chemical stress	292/21980	0.00115178	0.0267946	0.0243278	AET2Gv20536100.2/AET5Gv21035800.6/AET4Gv20512200.2/AET1Gv21013300.4/AET1Gv21013300.3/AET2Gv20601200.2/AET2Gv20601200.1/AET2Gv20152100.21/AET2Gv20152100.10/AET2Gv20152100.23/AET2Gv20152100.20/AET1Gv20546300.1/AET6Gv20795000.3/AET5Gv20307400.2/AET5Gv20307400.1/AET7Gv20344800.11/AET5Gv20930600.2/AET2Gv21058400.1/AET3Gv20386000.4/AET1Gv20670800.6/AET1Gv20670800.3	21	Ae. tauschii
BP	GO:2000022	regulation of jasmonic acid mediated signaling pathway	109/21980	0.00126537	0.0291173	0.0264367	AET2Gv20352600.4/AET2Gv20352600.1/AET2Gv21113400.2/AET2Gv21113400.4/AET5Gv20519300.2/AET7Gv20868600.5/AET7Gv20868600.1/AET3Gv20823500.4/AET1Gv20670000.4/AET1Gv20670000.1/AET1Gv20670000.2	11	Ae. tauschii
BP	GO:0010336	gibberellic acid homeostasis	15/21980	0.00136548	0.0310829	0.0282214	AET7Gv20521200.5/AET7Gv20521200.1/AET7Gv20521200.7/AET1Gv20638300.1	4	Ae. tauschii
BP	GO:0071805	potassium ion transmembrane transport	218/21980	0.00139362	0.0313861	0.0284966	AET2Gv20600200.2/AET2Gv21144900.4/AET6Gv20012000.2/AET6Gv20732900.9/AET4Gv20448700.2/AET4Gv20448700.4/AET4Gv20448700.1/AET4Gv20448700.7/AET5Gv20909300.7/AET5Gv20909300.4/AET5Gv20909300.3/AET5Gv20909300.6/AET5Gv20909300.2/AET5Gv20909300.1/AET5Gv20850100.9/AET5Gv20850100.3/AET5Gv20850100.10	17	Ae. tauschii
BP	GO:0006767	water-soluble vitamin metabolic process	112/21980	0.00157873	0.0351807	0.0319419	AET4Gv20403800.3/AET4Gv20403800.1/AET2Gv21243200.1/AET1Gv20682700.2/AET4Gv20822000.1/AET5Gv20909300.7/AET5Gv20909300.4/AET5Gv20909300.3/AET5Gv20909300.6/AET5Gv20909300.2/AET5Gv20909300.1	11	Ae. tauschii
BP	GO:0017001	antibiotic catabolic process	51/21980	0.00165385	0.0360948	0.0327719	AET4Gv20512200.2/AET2Gv20152100.21/AET2Gv20152100.10/AET2Gv20152100.23/AET2Gv20152100.20/AET5Gv20307400.2/AET5Gv20307400.1	7	Ae. tauschii
BP	GO:0042744	hydrogen peroxide catabolic process	51/21980	0.00165385	0.0360948	0.0327719	AET4Gv20512200.2/AET2Gv20152100.21/AET2Gv20152100.10/AET2Gv20152100.23/AET2Gv20152100.20/AET5Gv20307400.2/AET5Gv20307400.1	7	Ae. tauschii
BP	GO:0006813	potassium ion transport	222/21980	0.00169432	0.0366007	0.0332312	AET2Gv20600200.2/AET2Gv21144900.4/AET6Gv20012000.2/AET6Gv20732900.9/AET4Gv20448700.2/AET4Gv20448700.4/AET4Gv20448700.1/AET4Gv20448700.7/AET5Gv20909300.7/AET5Gv20909300.4/AET5Gv20909300.3/AET5Gv20909300.6/AET5Gv20909300.2/AET5Gv20909300.1/AET5Gv20850100.9/AET5Gv20850100.3/AET5Gv20850100.10	17	Ae. tauschii
BP	GO:0002213	defense response to insect	16/21980	0.00177176	0.0371368	0.0337179	AET6Gv20822700.2/AET6Gv20822700.1/AET7Gv20635400.2/AET3Gv20823500.4	4	Ae. tauschii
BP	GO:0009404	toxin metabolic process	16/21980	0.00177176	0.0371368	0.0337179	AET1Gv20178300.5/AET1Gv20178300.2/AET1Gv20178300.4/AET1Gv20178300.3	4	Ae. tauschii
BP	GO:0010236	plastoquinone biosynthetic process	16/21980	0.00177176	0.0371368	0.0337179	AET1Gv20998300.2/AET2Gv20678400.2/AET2Gv20678400.1/AET2Gv20678400.3	4	Ae. tauschii
BP	GO:0050801	ion homeostasis	264/21980	0.0019202	0.0398536	0.0361846	AET5Gv20177800.3/AET3Gv20317900.3/AET3Gv20317900.4/AET7Gv20521200.5/AET7Gv20521200.1/AET7Gv20521200.7/AET7Gv20451400.2/AET1Gv20638300.1/AET6Gv20012000.2/AET1Gv20932800.6/AET5Gv20908300.1/AET5Gv20909300.7/AET5Gv20909300.4/AET5Gv20909300.3/AET5Gv20909300.6/AET5Gv20909300.2/AET5Gv20909300.1/AET3Gv20537800.2/AET3Gv20537800.1	19	Ae. tauschii
BP	GO:0071456	cellular response to hypoxia	27/21980	0.00198483	0.040795	0.0370394	AET3Gv21145700.3/AET3Gv21145700.5/AET3Gv21145700.4/AET3Gv21145700.2/AET3Gv21145700.6	5	Ae. tauschii
BP	GO:0046496	nicotinamide nucleotide metabolic process	188/21980	0.00208102	0.0423607	0.0384609	AET1Gv20820500.1/AET2Gv20365300.5/AET2Gv20365300.4/AET2Gv20365300.3/AET2Gv20365300.2/AET2Gv20365300.7/AET3Gv20162000.5/AET3Gv20162000.6/AET5Gv20746200.5/AET6Gv20376800.5/AET7Gv21163300.4/AET7Gv21163300.1/AET6Gv20920000.2/AET3Gv20053100.4/AET3Gv20053100.3	15	Ae. tauschii
BP	GO:0019362	pyridine nucleotide metabolic process	190/21980	0.00230594	0.0464921	0.0422119	AET1Gv20820500.1/AET2Gv20365300.5/AET2Gv20365300.4/AET2Gv20365300.3/AET2Gv20365300.2/AET2Gv20365300.7/AET3Gv20162000.5/AET3Gv20162000.6/AET5Gv20746200.5/AET6Gv20376800.5/AET7Gv21163300.4/AET7Gv21163300.1/AET6Gv20920000.2/AET3Gv20053100.4/AET3Gv20053100.3	15	Ae. tauschii
BP	GO:0006006	glucose metabolic process	101/21980	0.0023905	0.0477422	0.043347	AET2Gv20375200.3/AET3Gv20162000.5/AET3Gv20162000.6/AET5Gv20746200.5/AET2Gv21044900.3/AET2Gv21044900.2/AET6Gv20376800.5/AET4Gv20094300.26/AET3Gv20053100.4/AET3Gv20053100.3	10	Ae. tauschii
BP	GO:0043467	regulation of generation of precursor metabolites and energy	85/21980	0.00245737	0.0482819	0.0438369	AET1Gv20718200.1/AET7Gv21158700.1/AET7Gv21158700.2/AET7Gv21318900.1/AET3Gv20723700.2/AET4Gv20104600.1/AET7Gv20782400.3/AET7Gv20782400.1/AET1Gv20889600.8	9	Ae. tauschii
BP	GO:0006732	coenzyme metabolic process	482/21980	0.00246313	0.0482819	0.0438369	AET5Gv20476200.1/AET4Gv20403800.3/AET4Gv20403800.1/AET1Gv20820500.1/AET1Gv20998300.2/AET2Gv20365300.5/AET2Gv20365300.4/AET2Gv20365300.3/AET2Gv20365300.2/AET2Gv20365300.7/AET3Gv20162000.5/AET3Gv20162000.6/AET5Gv20746200.5/AET6Gv20376800.5/AET7Gv21163300.4/AET7Gv21163300.1/AET2Gv21243200.1/AET2Gv20678400.2/AET2Gv20678400.1/AET2Gv20678400.3/AET5Gv20909300.7/AET5Gv20909300.4/AET5Gv20909300.3/AET5Gv20…	29	Ae. tauschii
BP	GO:0009682	induced systemic resistance	41/21980	0.00252754	0.04909	0.0445707	AET6Gv20822700.2/AET6Gv20822700.1/AET7Gv21181300.12/AET2Gv21079000.1/AET7Gv20868600.5/AET7Gv20868600.1	6	Ae. tauschii
BP	GO:0016051	carbohydrate biosynthetic process	485/21980	0.00269367	0.051841	0.0470684	AET1Gv20379600.36/AET4Gv20403800.3/AET4Gv20403800.1/AET4Gv20656900.2/AET4Gv20656900.1/AET4Gv20656900.3/AET3Gv20162000.5/AET3Gv20162000.6/AET5Gv20746200.5/AET2Gv21243200.1/AET5Gv21064600.4/AET7Gv20467300.39/AET6Gv20871800.1/AET4Gv20094300.26/AET6Gv20644500.1/AET6Gv20644500.10/AET1Gv20853900.25/AET6Gv20160900.1/AET7Gv21061600.1/AET4Gv20049600.1/AET1Gv20583000.2/AET1Gv20157500.1/AET5Gv20537200.2/AET…	29	Ae. tauschii
BP	GO:0042548	regulation of photosynthesis, light reaction	71/21980	0.00285327	0.0544179	0.0494081	AET1Gv20718200.1/AET7Gv21158700.1/AET7Gv21158700.2/AET7Gv21318900.1/AET3Gv20723700.2/AET7Gv20782400.3/AET7Gv20782400.1/AET1Gv20889600.8	8	Ae. tauschii
BP	GO:0072524	pyridine-containing compound metabolic process	196/21980	0.00310471	0.0583763	0.0530021	AET1Gv20820500.1/AET2Gv20365300.5/AET2Gv20365300.4/AET2Gv20365300.3/AET2Gv20365300.2/AET2Gv20365300.7/AET3Gv20162000.5/AET3Gv20162000.6/AET5Gv20746200.5/AET6Gv20376800.5/AET7Gv21163300.4/AET7Gv21163300.1/AET6Gv20920000.2/AET3Gv20053100.4/AET3Gv20053100.3	15	Ae. tauschii
BP	GO:1901002	positive regulation of response to salt stress	72/21980	0.00311598	0.0583763	0.0530021	AET3Gv20907900.3/AET3Gv20907900.9/AET3Gv20907900.2/AET3Gv20907900.1/AET2Gv20903100.3/AET3Gv20808000.5/AET4Gv20202600.5/AET4Gv20202600.1	8	Ae. tauschii
BP	GO:0019318	hexose metabolic process	160/21980	0.00343333	0.0637576	0.0578879	AET2Gv20375200.3/AET3Gv20162000.5/AET3Gv20162000.6/AET5Gv20746200.5/AET2Gv21044900.3/AET2Gv21044900.2/AET6Gv20376800.5/AET2Gv21243200.1/AET4Gv20094300.26/AET5Gv21140900.8/AET7Gv20723100.3/AET3Gv20053100.4/AET3Gv20053100.3	13	Ae. tauschii
BP	GO:0051353	positive regulation of oxidoreductase activity	19/21980	0.00347817	0.0640286	0.058134	AET3Gv20172400.1/AET4Gv20092700.4/AET4Gv20092700.2/AET4Gv20104600.1	4	Ae. tauschii
BP	GO:0000302	response to reactive oxygen species	279/21980	0.00354882	0.0647659	0.0588035	AET6Gv20579000.4/AET6Gv20579000.9/AET6Gv20579000.1/AET4Gv20512200.2/AET6Gv20822700.2/AET6Gv20822700.1/AET2Gv21044900.3/AET2Gv21044900.2/AET2Gv20502900.2/AET2Gv20152100.21/AET2Gv20152100.10/AET2Gv20152100.23/AET2Gv20152100.20/AET1Gv20417900.2/AET7Gv20850500.1/AET7Gv21000700.3/AET7Gv21000700.1/AET1Gv20670800.6/AET1Gv20670800.3	19	Ae. tauschii
BP	GO:1901617	organic hydroxy compound biosynthetic process	280/21980	0.0036893	0.0667542	0.0606087	AET4Gv20403800.3/AET4Gv20403800.1/AET2Gv21198800.1/AET4Gv20780900.1/AET4Gv20656900.2/AET4Gv20656900.1/AET4Gv20656900.3/AET0Gv20153000.7/AET6Gv20686300.1/AET4Gv20069000.3/AET4Gv20069000.5/AET4Gv20069000.4/AET4Gv20092700.4/AET4Gv20092700.2/AET2Gv21196400.1/AET5Gv20568300.2/AET5Gv20568300.3/AET6Gv20664800.2/AET6Gv20664800.4	19	Ae. tauschii
BP	GO:0009620	response to fungus	474/21980	0.00373652	0.0670356	0.0608642	AET7Gv20850200.2/AET3Gv20907900.3/AET3Gv20907900.9/AET3Gv20907900.2/AET3Gv20907900.1/AET6Gv20822700.2/AET6Gv20822700.1/AET2Gv20903100.3/AET5Gv20930500.1/AET7Gv21246600.7/AET5Gv20544200.1/AET1Gv20178300.5/AET1Gv20178300.2/AET1Gv20178300.4/AET1Gv20178300.3/AET6Gv20871800.1/AET3Gv20648500.6/AET3Gv20648500.2/AET1Gv20424800.7/AET7Gv21181300.12/AET2Gv21079000.1/AET7Gv20641200.1/AET7Gv20868600.5/AET7Gv2…	28	Ae. tauschii
BP	GO:0051260	protein homooligomerization	91/21980	0.00390678	0.0695012	0.0631028	AET1Gv20472300.2/AET2Gv20733300.3/AET4Gv20005000.3/AET5Gv20909300.7/AET5Gv20909300.4/AET5Gv20909300.3/AET5Gv20909300.6/AET5Gv20909300.2/AET5Gv20909300.1	9	Ae. tauschii
BP	GO:0000305	response to oxygen radical	45/21980	0.00408069	0.0719902	0.0653626	AET6Gv20579000.4/AET6Gv20579000.9/AET6Gv20579000.1/AET2Gv20502900.2/AET1Gv20670800.6/AET1Gv20670800.3	6	Ae. tauschii
BP	GO:0046434	organophosphate catabolic process	164/21980	0.00423689	0.0735258	0.0667569	AET4Gv20403800.3/AET4Gv20403800.1/AET2Gv20928400.2/AET2Gv20928400.7/AET1Gv20820500.1/AET3Gv20162000.5/AET3Gv20162000.6/AET5Gv20746200.5/AET7Gv21163300.4/AET7Gv21163300.1/AET6Gv20996400.31/AET3Gv20053100.4/AET3Gv20053100.3	13	Ae. tauschii
BP	GO:0051156	glucose 6-phosphate metabolic process	60/21980	0.0042372	0.0735258	0.0667569	AET1Gv20820500.1/AET2Gv20365300.5/AET2Gv20365300.4/AET2Gv20365300.3/AET2Gv20365300.2/AET2Gv20365300.7/AET6Gv20376800.5	7	Ae. tauschii
BP	GO:0043094	cellular metabolic compound salvage	110/21980	0.00444357	0.07648	0.0694391	AET7Gv20939900.1/AET2Gv20807500.4/AET2Gv20807500.1/AET4Gv20475600.1/AET2Gv20565900.6/AET2Gv20565900.5/AET2Gv20565900.1/AET2Gv20565900.4/AET1Gv20509100.3/AET1Gv20509100.9	10	Ae. tauschii
BP	GO:0006766	vitamin metabolic process	167/21980	0.00493395	0.0842352	0.0764804	AET4Gv20403800.3/AET4Gv20403800.1/AET6Gv20686300.1/AET2Gv21243200.1/AET1Gv20682700.2/AET2Gv21196400.1/AET4Gv20822000.1/AET5Gv20909300.7/AET5Gv20909300.4/AET5Gv20909300.3/AET5Gv20909300.6/AET5Gv20909300.2/AET5Gv20909300.1	13	Ae. tauschii
BP	GO:0009960	endosperm development	21/21980	0.00508778	0.0842506	0.0764943	AET5Gv20037500.1/AET4Gv20049600.1/AET4Gv20211900.5/AET4Gv20211900.3	4	Ae. tauschii
BP	GO:0046519	sphingoid metabolic process	21/21980	0.00508778	0.0842506	0.0764943	AET6Gv20686600.1/AET4Gv20069000.3/AET4Gv20069000.5/AET4Gv20069000.4	4	Ae. tauschii
BP	GO:0051341	regulation of oxidoreductase activity	21/21980	0.00508778	0.0842506	0.0764943	AET3Gv20172400.1/AET4Gv20092700.4/AET4Gv20092700.2/AET4Gv20104600.1	4	Ae. tauschii
BP	GO:0044282	small molecule catabolic process	396/21980	0.00509403	0.0842506	0.0764943	AET1Gv20530300.1/AET1Gv20530300.3/AET1Gv20530300.4/AET4Gv20403800.3/AET4Gv20403800.1/AET2Gv21198800.1/AET1Gv20734300.5/AET3Gv20611300.15/AET2Gv20375200.3/AET3Gv20162000.5/AET3Gv20162000.6/AET5Gv20746200.5/AET3Gv20269000.24/AET1Gv20472300.2/AET4Gv20094300.26/AET6Gv20632400.8/AET6Gv20632400.17/AET6Gv20632400.7/AET6Gv20632400.19/AET7Gv20723100.3/AET2Gv20056600.2/AET7Gv20862600.1/AET6Gv20988000.2/AET…	24	Ae. tauschii
BP	GO:0006670	sphingosine metabolic process	11/21980	0.0053377	0.0843277	0.0765643	AET4Gv20069000.3/AET4Gv20069000.5/AET4Gv20069000.4	3	Ae. tauschii
BP	GO:0009864	induced systemic resistance, jasmonic acid mediated signaling pathway	11/21980	0.0053377	0.0843277	0.0765643	AET6Gv20822700.2/AET6Gv20822700.1/AET2Gv21079000.1	3	Ae. tauschii
BP	GO:0034311	diol metabolic process	11/21980	0.0053377	0.0843277	0.0765643	AET4Gv20069000.3/AET4Gv20069000.5/AET4Gv20069000.4	3	Ae. tauschii
BP	GO:0034312	diol biosynthetic process	11/21980	0.0053377	0.0843277	0.0765643	AET4Gv20069000.3/AET4Gv20069000.5/AET4Gv20069000.4	3	Ae. tauschii
BP	GO:0046512	sphingosine biosynthetic process	11/21980	0.0053377	0.0843277	0.0765643	AET4Gv20069000.3/AET4Gv20069000.5/AET4Gv20069000.4	3	Ae. tauschii
BP	GO:0046520	sphingoid biosynthetic process	11/21980	0.0053377	0.0843277	0.0765643	AET4Gv20069000.3/AET4Gv20069000.5/AET4Gv20069000.4	3	Ae. tauschii
BP	GO:0009934	regulation of meristem structural organization	79/21980	0.00551903	0.0865466	0.0785789	AET7Gv20279600.8/AET7Gv20279600.2/AET7Gv20279600.5/AET7Gv20279600.6/AET7Gv20279600.1/AET7Gv20279600.7/AET7Gv20279600.4/AET7Gv20279600.9	8	Ae. tauschii
BP	GO:0036294	cellular response to decreased oxygen levels	48/21980	0.0056408	0.0871648	0.0791402	AET3Gv21145700.3/AET3Gv21145700.5/AET3Gv21145700.4/AET3Gv21145700.2/AET3Gv21145700.6/AET6Gv20913500.14	6	Ae. tauschii
BP	GO:0071453	cellular response to oxygen levels	48/21980	0.0056408	0.0871648	0.0791402	AET3Gv21145700.3/AET3Gv21145700.5/AET3Gv21145700.4/AET3Gv21145700.2/AET3Gv21145700.6/AET6Gv20913500.14	6	Ae. tauschii
BP	GO:0006081	cellular aldehyde metabolic process	134/21980	0.00632301	0.0969987	0.0880688	AET2Gv21198800.1/AET2Gv20365300.5/AET2Gv20365300.4/AET2Gv20365300.3/AET2Gv20365300.2/AET2Gv20365300.7/AET3Gv20162000.5/AET3Gv20162000.6/AET5Gv20746200.5/AET6Gv20376800.5/AET3Gv20181500.3	11	Ae. tauschii
BP	GO:1901615	organic hydroxy compound metabolic process	426/21980	0.00643359	0.0975144	0.088537	AET4Gv20403800.3/AET4Gv20403800.1/AET2Gv21198800.1/AET4Gv20780900.1/AET4Gv20656900.2/AET4Gv20656900.1/AET4Gv20656900.3/AET0Gv20153000.7/AET6Gv20686300.1/AET3Gv20162000.5/AET3Gv20162000.6/AET5Gv20930500.1/AET5Gv20746200.5/AET6Gv20064300.1/AET4Gv20069000.3/AET4Gv20069000.5/AET4Gv20069000.4/AET6Gv20179700.5/AET4Gv20092700.4/AET4Gv20092700.2/AET2Gv21196400.1/AET5Gv20568300.2/AET5Gv20568300.3/AET6Gv20…	25	Ae. tauschii
BP	GO:0051259	protein complex oligomerization	116/21980	0.00644876	0.0975144	0.088537	AET4Gv20772600.1/AET1Gv20472300.2/AET2Gv20733300.3/AET4Gv20005000.3/AET5Gv20909300.7/AET5Gv20909300.4/AET5Gv20909300.3/AET5Gv20909300.6/AET5Gv20909300.2/AET5Gv20909300.1	10	Ae. tauschii
BP	GO:0006012	galactose metabolic process	12/21980	0.0069378	0.103432	0.0939097	AET2Gv20375200.3/AET4Gv20094300.26/AET5Gv21140900.8	3	Ae. tauschii
BP	GO:0009772	photosynthetic electron transport in photosystem II	12/21980	0.0069378	0.103432	0.0939097	AET3Gv20961500.1/AET3Gv20961500.9/AET6Gv20753200.3	3	Ae. tauschii
BP	GO:0032101	regulation of response to external stimulus	341/21980	0.00709031	0.10485	0.0951973	AET7Gv20850200.2/AET7Gv21052200.2/AET7Gv21052200.4/AET7Gv21052200.1/AET3Gv20907900.3/AET3Gv20907900.9/AET3Gv20907900.2/AET3Gv20907900.1/AET6Gv20822700.2/AET6Gv20822700.1/AET2Gv21044900.3/AET2Gv21044900.2/AET7Gv21246600.7/AET7Gv20922700.1/AET1Gv20594500.3/AET7Gv21181300.12/AET2Gv21079000.1/AET1Gv20487800.1/AET7Gv20789700.4/AET1Gv20670800.6/AET1Gv20670800.3	21	Ae. tauschii
BP	GO:0010112	regulation of systemic acquired resistance	23/21980	0.00713197	0.10485	0.0951973	AET7Gv21052200.2/AET7Gv21052200.4/AET7Gv21052200.1/AET1Gv20487800.1	4	Ae. tauschii
BP	GO:0019748	secondary metabolic process	175/21980	0.00725015	0.105852	0.0961072	AET3Gv20563000.1/AET4Gv20583600.1/AET3Gv20269000.24/AET6Gv20438400.5/AET1Gv20178300.5/AET1Gv20178300.2/AET1Gv20178300.4/AET1Gv20178300.3/AET5Gv20587800.1/AET5Gv20587800.3/AET7Gv20322800.5/AET7Gv20322800.2/AET7Gv20789700.4	13	Ae. tauschii
BP	GO:0055081	anion homeostasis	37/21980	0.00809693	0.117139	0.106355	AET7Gv20521200.5/AET7Gv20521200.1/AET7Gv20521200.7/AET1Gv20638300.1/AET1Gv20932800.6	5	Ae. tauschii
BP	GO:0030003	cellular cation homeostasis	120/21980	0.00813429	0.117139	0.106355	AET7Gv20451400.2/AET5Gv20908300.1/AET5Gv20909300.7/AET5Gv20909300.4/AET5Gv20909300.3/AET5Gv20909300.6/AET5Gv20909300.2/AET5Gv20909300.1/AET3Gv20537800.2/AET3Gv20537800.1	10	Ae. tauschii
BP	GO:0006733	oxidoreduction coenzyme metabolic process	218/21980	0.00818923	0.117139	0.106355	AET1Gv20820500.1/AET2Gv20365300.5/AET2Gv20365300.4/AET2Gv20365300.3/AET2Gv20365300.2/AET2Gv20365300.7/AET3Gv20162000.5/AET3Gv20162000.6/AET5Gv20746200.5/AET6Gv20376800.5/AET7Gv21163300.4/AET7Gv21163300.1/AET6Gv20920000.2/AET3Gv20053100.4/AET3Gv20053100.3	15	Ae. tauschii
BP	GO:0010167	response to nitrate	24/21980	0.00833091	0.118366	0.107469	AET6Gv20821000.4/AET7Gv20834000.7/AET7Gv20834000.1/AET7Gv20834000.5	4	Ae. tauschii
BP	GO:0034754	cellular hormone metabolic process	68/21980	0.00842241	0.118868	0.107925	AET3Gv20522700.4/AET3Gv20726300.1/AET3Gv20726300.4/AET7Gv20815500.2/AET7Gv20815500.1/AET7Gv20815500.3/AET3Gv20269000.24	7	Ae. tauschii
BP	GO:0050832	defense response to fungus	391/21980	0.00849171	0.119053	0.108092	AET7Gv20850200.2/AET3Gv20907900.3/AET3Gv20907900.9/AET3Gv20907900.2/AET3Gv20907900.1/AET6Gv20822700.2/AET6Gv20822700.1/AET2Gv20903100.3/AET5Gv20930500.1/AET7Gv21246600.7/AET5Gv20544200.1/AET1Gv20178300.5/AET1Gv20178300.2/AET1Gv20178300.4/AET1Gv20178300.3/AET6Gv20871800.1/AET7Gv21181300.12/AET2Gv21079000.1/AET7Gv20641200.1/AET7Gv20868600.5/AET7Gv20868600.1/AET3Gv20911400.1/AET7Gv20789700.4	23	Ae. tauschii
BP	GO:0009108	coenzyme biosynthetic process	348/21980	0.00882897	0.122967	0.111646	AET4Gv20403800.3/AET4Gv20403800.1/AET1Gv20820500.1/AET1Gv20998300.2/AET3Gv20162000.5/AET3Gv20162000.6/AET5Gv20746200.5/AET7Gv21163300.4/AET7Gv21163300.1/AET2Gv21243200.1/AET2Gv20678400.2/AET2Gv20678400.1/AET2Gv20678400.3/AET5Gv20909300.7/AET5Gv20909300.4/AET5Gv20909300.3/AET5Gv20909300.6/AET5Gv20909300.2/AET5Gv20909300.1/AET3Gv20053100.4/AET3Gv20053100.3	21	Ae. tauschii
BP	GO:0044272	sulfur compound biosynthetic process	180/21980	0.00908716	0.125735	0.11416	AET1Gv20178300.5/AET1Gv20178300.2/AET1Gv20178300.4/AET1Gv20178300.3/AET1Gv20472300.2/AET5Gv20698000.4/AET5Gv20909300.7/AET5Gv20909300.4/AET5Gv20909300.3/AET5Gv20909300.6/AET5Gv20909300.2/AET5Gv20909300.1/AET7Gv20789700.4	13	Ae. tauschii
BP	GO:0034219	carbohydrate transmembrane transport	141/21980	0.00914733	0.125746	0.11417	AET3Gv20285100.1/AET6Gv20580700.6/AET6Gv20580700.2/AET1Gv20509100.3/AET1Gv20509100.9/AET1Gv20642700.2/AET4Gv20698700.4/AET4Gv20698700.8/AET4Gv20698700.7/AET4Gv20443500.4/AET4Gv20443500.1	11	Ae. tauschii
BP	GO:0006873	cellular ion homeostasis	123/21980	0.00960647	0.131206	0.119127	AET7Gv20451400.2/AET5Gv20908300.1/AET5Gv20909300.7/AET5Gv20909300.4/AET5Gv20909300.3/AET5Gv20909300.6/AET5Gv20909300.2/AET5Gv20909300.1/AET3Gv20537800.2/AET3Gv20537800.1	10	Ae. tauschii
BP	GO:0016052	carbohydrate catabolic process	286/21980	0.00981234	0.132501	0.120303	AET1Gv20820500.1/AET2Gv20375200.3/AET3Gv20162000.5/AET3Gv20162000.6/AET3Gv20252200.3/AET3Gv20252200.2/AET3Gv20252200.1/AET3Gv20252200.4/AET5Gv20746200.5/AET7Gv21163300.4/AET7Gv21163300.1/AET7Gv20100800.5/AET7Gv20100800.9/AET7Gv20100800.4/AET4Gv20094300.26/AET7Gv20723100.3/AET3Gv20053100.4/AET3Gv20053100.3	18	Ae. tauschii
BP	GO:0048564	photosystem I assembly	70/21980	0.00982646	0.132501	0.120303	AET7Gv21037600.10/AET7Gv21158700.1/AET7Gv21158700.2/AET1Gv20827000.5/AET3Gv20747600.2/AET3Gv20025500.4/AET3Gv20025500.3	7	Ae. tauschii
BP	GO:0009627	systemic acquired resistance	55/21980	0.0109086	0.142521	0.1294	AET7Gv21052200.2/AET7Gv21052200.4/AET7Gv21052200.1/AET7Gv21181300.12/AET2Gv21079000.1/AET1Gv20487800.1	6	Ae. tauschii
BP	GO:0019320	hexose catabolic process	14/21980	0.0109099	0.142521	0.1294	AET2Gv20375200.3/AET4Gv20094300.26/AET7Gv20723100.3	3	Ae. tauschii
BP	GO:0046166	glyceraldehyde-3-phosphate biosynthetic process	14/21980	0.0109099	0.142521	0.1294	AET3Gv20162000.5/AET3Gv20162000.6/AET5Gv20746200.5	3	Ae. tauschii
BP	GO:0046365	monosaccharide catabolic process	14/21980	0.0109099	0.142521	0.1294	AET2Gv20375200.3/AET4Gv20094300.26/AET7Gv20723100.3	3	Ae. tauschii
BP	GO:0022898	regulation of transmembrane transporter activity	26/21980	0.0111074	0.142521	0.1294	AET5Gv20399000.1/AET2Gv20613400.9/AET6Gv20012000.2/AET4Gv20104600.1	4	Ae. tauschii
BP	GO:0032409	regulation of transporter activity	26/21980	0.0111074	0.142521	0.1294	AET5Gv20399000.1/AET2Gv20613400.9/AET6Gv20012000.2/AET4Gv20104600.1	4	Ae. tauschii
BP	GO:0032412	regulation of ion transmembrane transporter activity	26/21980	0.0111074	0.142521	0.1294	AET5Gv20399000.1/AET2Gv20613400.9/AET6Gv20012000.2/AET4Gv20104600.1	4	Ae. tauschii
BP	GO:0080167	response to karrikin	89/21980	0.0111227	0.142521	0.1294	AET4Gv20403800.3/AET4Gv20403800.1/AET5Gv20379700.19/AET7Gv20988900.1/AET3Gv20252200.3/AET3Gv20252200.2/AET3Gv20252200.1/AET3Gv20252200.4	8	Ae. tauschii
BP	GO:0009643	photosynthetic acclimation	40/21980	0.0112428	0.142521	0.1294	AET7Gv20809700.1/AET7Gv20809700.3/AET7Gv20809700.4/AET7Gv20809700.5/AET1Gv20889600.8	5	Ae. tauschii
BP	GO:0034765	regulation of ion transmembrane transport	40/21980	0.0112428	0.142521	0.1294	AET5Gv20399000.1/AET2Gv20613400.9/AET6Gv20012000.2/AET1Gv20932800.6/AET4Gv20104600.1	5	Ae. tauschii
BP	GO:0008643	carbohydrate transport	146/21980	0.0116989	0.147215	0.133662	AET3Gv20285100.1/AET6Gv20580700.6/AET6Gv20580700.2/AET1Gv20509100.3/AET1Gv20509100.9/AET1Gv20642700.2/AET4Gv20698700.4/AET4Gv20698700.8/AET4Gv20698700.7/AET4Gv20443500.4/AET4Gv20443500.1	11	Ae. tauschii
BP	GO:0048581	negative regulation of post-embryonic development	186/21980	0.0117521	0.147215	0.133662	AET4Gv20080100.1/AET4Gv20312600.2/AET6Gv20331700.6/AET4Gv20005000.3/AET7Gv20279600.8/AET7Gv20279600.2/AET7Gv20279600.5/AET7Gv20279600.6/AET7Gv20279600.1/AET7Gv20279600.7/AET7Gv20279600.4/AET7Gv20279600.9/AET2Gv20151400.16	13	Ae. tauschii
BP	GO:0046364	monosaccharide biosynthetic process	109/21980	0.0124168	0.154626	0.14039	AET4Gv20403800.3/AET4Gv20403800.1/AET3Gv20162000.5/AET3Gv20162000.6/AET5Gv20746200.5/AET2Gv21243200.1/AET6Gv20871800.1/AET3Gv20053100.4/AET3Gv20053100.3	9	Ae. tauschii
BP	GO:0019852	L-ascorbic acid metabolic process	15/21980	0.013296	0.163649	0.148583	AET4Gv20403800.3/AET4Gv20403800.1/AET2Gv21243200.1	3	Ae. tauschii
BP	GO:0019853	L-ascorbic acid biosynthetic process	15/21980	0.013296	0.163649	0.148583	AET4Gv20403800.3/AET4Gv20403800.1/AET2Gv21243200.1	3	Ae. tauschii
BP	GO:0009312	oligosaccharide biosynthetic process	42/21980	0.013749	0.167263	0.151864	AET7Gv20467300.39/AET6Gv20644500.1/AET6Gv20644500.10/AET1Gv20583000.2/AET6Gv20890400.2	5	Ae. tauschii
BP	GO:0046174	polyol catabolic process	42/21980	0.013749	0.167263	0.151864	AET4Gv20403800.3/AET4Gv20403800.1/AET3Gv20162000.5/AET3Gv20162000.6/AET5Gv20746200.5	5	Ae. tauschii
BP	GO:0009640	photomorphogenesis	130/21980	0.0138266	0.167263	0.151864	AET6Gv20730900.2/AET6Gv20098300.1/AET6Gv20983900.4/AET2Gv20404900.3/AET2Gv20404900.5/AET2Gv20404900.10/AET2Gv20404900.6/AET2Gv20404900.7/AET6Gv20802700.1/AET6Gv20393400.1	10	Ae. tauschii
BP	GO:0009695	jasmonic acid biosynthetic process	58/21980	0.0139835	0.168199	0.152715	AET6Gv20822700.2/AET6Gv20822700.1/AET5Gv20930500.1/AET7Gv21000700.3/AET7Gv21000700.1/AET6Gv20957100.5	6	Ae. tauschii
BP	GO:0055082	cellular chemical homeostasis	170/21980	0.0140797	0.1684	0.152897	AET1Gv20820500.1/AET7Gv20451400.2/AET5Gv20908300.1/AET5Gv20909300.7/AET5Gv20909300.4/AET5Gv20909300.3/AET5Gv20909300.6/AET5Gv20909300.2/AET5Gv20909300.1/AET6Gv20395200.2/AET3Gv20537800.2/AET3Gv20537800.1	12	Ae. tauschii
BP	GO:0006165	nucleoside diphosphate phosphorylation	112/21980	0.0146381	0.174095	0.158068	AET1Gv20820500.1/AET3Gv20162000.5/AET3Gv20162000.6/AET5Gv20746200.5/AET4Gv20213100.2/AET7Gv21163300.4/AET7Gv21163300.1/AET3Gv20053100.4/AET3Gv20053100.3	9	Ae. tauschii
BP	GO:0009225	nucleotide-sugar metabolic process	76/21980	0.0150588	0.176965	0.160674	AET4Gv20399700.1/AET4Gv20399700.2/AET6Gv20664800.2/AET6Gv20664800.4/AET2Gv21096500.2/AET2Gv21096500.1/AET7Gv21016400.13	7	Ae. tauschii
BP	GO:0006568	tryptophan metabolic process	59/21980	0.0151302	0.176965	0.160674	AET4Gv20546600.3/AET5Gv21126000.4/AET5Gv21126000.3/AET3Gv20269000.24/AET4Gv20092700.4/AET4Gv20092700.2	6	Ae. tauschii
BP	GO:0006586	indolalkylamine metabolic process	59/21980	0.0151302	0.176965	0.160674	AET4Gv20546600.3/AET5Gv21126000.4/AET5Gv21126000.3/AET3Gv20269000.24/AET4Gv20092700.4/AET4Gv20092700.2	6	Ae. tauschii
BP	GO:0006066	alcohol metabolic process	172/21980	0.0153186	0.178184	0.16178	AET4Gv20403800.3/AET4Gv20403800.1/AET4Gv20656900.2/AET4Gv20656900.1/AET4Gv20656900.3/AET3Gv20162000.5/AET3Gv20162000.6/AET5Gv20746200.5/AET4Gv20069000.3/AET4Gv20069000.5/AET4Gv20069000.4/AET6Gv20179700.5	12	Ae. tauschii
BP	GO:0032410	negative regulation of transporter activity	16/21980	0.0159554	0.1816	0.164881	AET5Gv20399000.1/AET2Gv20613400.9/AET6Gv20012000.2	3	Ae. tauschii
BP	GO:0032413	negative regulation of ion transmembrane transporter activity	16/21980	0.0159554	0.1816	0.164881	AET5Gv20399000.1/AET2Gv20613400.9/AET6Gv20012000.2	3	Ae. tauschii
BP	GO:0034763	negative regulation of transmembrane transport	16/21980	0.0159554	0.1816	0.164881	AET5Gv20399000.1/AET2Gv20613400.9/AET6Gv20012000.2	3	Ae. tauschii
BP	GO:0034766	negative regulation of ion transmembrane transport	16/21980	0.0159554	0.1816	0.164881	AET5Gv20399000.1/AET2Gv20613400.9/AET6Gv20012000.2	3	Ae. tauschii
BP	GO:0009699	phenylpropanoid biosynthetic process	60/21980	0.0163406	0.184989	0.167959	AET3Gv20563000.1/AET6Gv20438400.5/AET5Gv20587800.1/AET5Gv20587800.3/AET7Gv20322800.5/AET7Gv20322800.2	6	Ae. tauschii
BP	GO:0071470	cellular response to osmotic stress	44/21980	0.0166058	0.186002	0.168879	AET2Gv20536100.2/AET1Gv21013300.4/AET1Gv21013300.3/AET2Gv20601200.2/AET2Gv20601200.1	5	Ae. tauschii
BP	GO:0071472	cellular response to salt stress	44/21980	0.0166058	0.186002	0.168879	AET2Gv20536100.2/AET1Gv21013300.4/AET1Gv21013300.3/AET2Gv20601200.2/AET2Gv20601200.1	5	Ae. tauschii
BP	GO:0051051	negative regulation of transport	45/21980	0.0181714	0.190932	0.173355	AET5Gv20399000.1/AET2Gv21044900.3/AET2Gv21044900.2/AET2Gv20613400.9/AET6Gv20012000.2	5	Ae. tauschii
BP	GO:0009065	glutamine family amino acid catabolic process	30/21980	0.0182931	0.190932	0.173355	AET1Gv20530300.1/AET1Gv20530300.3/AET1Gv20530300.4/AET2Gv20056600.2	4	Ae. tauschii
BP	GO:0009808	lignin metabolic process	30/21980	0.0182931	0.190932	0.173355	AET3Gv20563000.1/AET6Gv20438400.5/AET5Gv20587800.1/AET5Gv20587800.3	4	Ae. tauschii
BP	GO:0009809	lignin biosynthetic process	30/21980	0.0182931	0.190932	0.173355	AET3Gv20563000.1/AET6Gv20438400.5/AET5Gv20587800.1/AET5Gv20587800.3	4	Ae. tauschii
BP	GO:0010508	positive regulation of autophagy	30/21980	0.0182931	0.190932	0.173355	AET1Gv20178300.5/AET1Gv20178300.2/AET1Gv20178300.4/AET1Gv20178300.3	4	Ae. tauschii
BP	GO:0009698	phenylpropanoid metabolic process	79/21980	0.0183085	0.190932	0.173355	AET3Gv20563000.1/AET3Gv20269000.24/AET6Gv20438400.5/AET5Gv20587800.1/AET5Gv20587800.3/AET7Gv20322800.5/AET7Gv20322800.2	7	Ae. tauschii
BP	GO:0006562	proline catabolic process	17/21980	0.0188912	0.190932	0.173355	AET1Gv20530300.1/AET1Gv20530300.3/AET1Gv20530300.4	3	Ae. tauschii
BP	GO:0009635	response to herbicide	17/21980	0.0188912	0.190932	0.173355	AET1Gv20996400.4/AET2Gv21044900.3/AET2Gv21044900.2	3	Ae. tauschii
BP	GO:0010133	proline catabolic process to glutamate	17/21980	0.0188912	0.190932	0.173355	AET1Gv20530300.1/AET1Gv20530300.3/AET1Gv20530300.4	3	Ae. tauschii
BP	GO:0031407	oxylipin metabolic process	17/21980	0.0188912	0.190932	0.173355	AET5Gv20930500.1/AET7Gv21000700.3/AET7Gv21000700.1	3	Ae. tauschii
BP	GO:0032602	chemokine production	17/21980	0.0188912	0.190932	0.173355	AET2Gv21044900.3/AET2Gv21044900.2/AET7Gv21181300.12	3	Ae. tauschii
BP	GO:0032642	regulation of chemokine production	17/21980	0.0188912	0.190932	0.173355	AET2Gv21044900.3/AET2Gv21044900.2/AET7Gv21181300.12	3	Ae. tauschii
BP	GO:0080006	internode patterning	17/21980	0.0188912	0.190932	0.173355	AET5Gv20977800.5/AET5Gv20977800.1/AET5Gv20977800.2	3	Ae. tauschii
BP	GO:0090229	negative regulation of red or far-red light signaling pathway	17/21980	0.0188912	0.190932	0.173355	AET5Gv20977800.5/AET5Gv20977800.1/AET5Gv20977800.2	3	Ae. tauschii
BP	GO:0046939	nucleotide phosphorylation	117/21980	0.0189718	0.190932	0.173355	AET1Gv20820500.1/AET3Gv20162000.5/AET3Gv20162000.6/AET5Gv20746200.5/AET4Gv20213100.2/AET7Gv21163300.4/AET7Gv21163300.1/AET3Gv20053100.4/AET3Gv20053100.3	9	Ae. tauschii
BP	GO:0051187	cofactor catabolic process	117/21980	0.0189718	0.190932	0.173355	AET4Gv20512200.2/AET3Gv20225200.2/AET2Gv20152100.21/AET2Gv20152100.10/AET2Gv20152100.23/AET2Gv20152100.20/AET5Gv20307400.2/AET5Gv20307400.1/AET6Gv20988000.2	9	Ae. tauschii
BP	GO:0098771	inorganic ion homeostasis	241/21980	0.019025	0.190932	0.173355	AET5Gv20177800.3/AET3Gv20317900.3/AET3Gv20317900.4/AET7Gv20451400.2/AET6Gv20012000.2/AET1Gv20932800.6/AET5Gv20908300.1/AET5Gv20909300.7/AET5Gv20909300.4/AET5Gv20909300.3/AET5Gv20909300.6/AET5Gv20909300.2/AET5Gv20909300.1/AET3Gv20537800.2/AET3Gv20537800.1	15	Ae. tauschii
BP	GO:0006096	glycolytic process	98/21980	0.0190301	0.190932	0.173355	AET1Gv20820500.1/AET3Gv20162000.5/AET3Gv20162000.6/AET5Gv20746200.5/AET7Gv21163300.4/AET7Gv21163300.1/AET3Gv20053100.4/AET3Gv20053100.3	8	Ae. tauschii
BP	GO:0006757	ATP generation from ADP	98/21980	0.0190301	0.190932	0.173355	AET1Gv20820500.1/AET3Gv20162000.5/AET3Gv20162000.6/AET5Gv20746200.5/AET7Gv21163300.4/AET7Gv21163300.1/AET3Gv20053100.4/AET3Gv20053100.3	8	Ae. tauschii
BP	GO:0042391	regulation of membrane potential	98/21980	0.0190301	0.190932	0.173355	AET2Gv21144900.4/AET6Gv20012000.2/AET5Gv20909300.7/AET5Gv20909300.4/AET5Gv20909300.3/AET5Gv20909300.6/AET5Gv20909300.2/AET5Gv20909300.1	8	Ae. tauschii
BP	GO:0046031	ADP metabolic process	98/21980	0.0190301	0.190932	0.173355	AET1Gv20820500.1/AET3Gv20162000.5/AET3Gv20162000.6/AET5Gv20746200.5/AET7Gv21163300.4/AET7Gv21163300.1/AET3Gv20053100.4/AET3Gv20053100.3	8	Ae. tauschii
BP	GO:1901000	regulation of response to salt stress	98/21980	0.0190301	0.190932	0.173355	AET3Gv20907900.3/AET3Gv20907900.9/AET3Gv20907900.2/AET3Gv20907900.1/AET2Gv20903100.3/AET3Gv20808000.5/AET4Gv20202600.5/AET4Gv20202600.1	8	Ae. tauschii
BP	GO:0009409	response to cold	470/21980	0.019995	0.199667	0.181285	AET3Gv21114200.1/AET4Gv20403800.3/AET4Gv20403800.1/AET3Gv20907900.3/AET3Gv20907900.9/AET3Gv20907900.2/AET3Gv20907900.1/AET3Gv21119100.1/AET2Gv20964500.4/AET1Gv20586400.3/AET3Gv20808000.5/AET7Gv20922700.1/AET1Gv20178300.5/AET1Gv20178300.2/AET1Gv20178300.4/AET1Gv20178300.3/AET6Gv20644500.1/AET6Gv20644500.10/AET7Gv20563000.4/AET7Gv20563000.3/AET6Gv20468300.1/AET6Gv20653900.4/AET4Gv20506300.1/AET4Gv2…	25	Ae. tauschii
BP	GO:0010196	nonphotochemical quenching	31/21980	0.0204502	0.202304	0.183679	AET4Gv20184600.5/AET4Gv20184600.6/AET4Gv20184600.7/AET4Gv20184600.4	4	Ae. tauschii
BP	GO:1990066	energy quenching	31/21980	0.0204502	0.202304	0.183679	AET4Gv20184600.5/AET4Gv20184600.6/AET4Gv20184600.7/AET4Gv20184600.4	4	Ae. tauschii
BP	GO:0006875	cellular metal ion homeostasis	100/21980	0.0212245	0.203993	0.185213	AET7Gv20451400.2/AET5Gv20908300.1/AET5Gv20909300.7/AET5Gv20909300.4/AET5Gv20909300.3/AET5Gv20909300.6/AET5Gv20909300.2/AET5Gv20909300.1	8	Ae. tauschii
BP	GO:0009135	purine nucleoside diphosphate metabolic process	100/21980	0.0212245	0.203993	0.185213	AET1Gv20820500.1/AET3Gv20162000.5/AET3Gv20162000.6/AET5Gv20746200.5/AET7Gv21163300.4/AET7Gv21163300.1/AET3Gv20053100.4/AET3Gv20053100.3	8	Ae. tauschii
BP	GO:0009179	purine ribonucleoside diphosphate metabolic process	100/21980	0.0212245	0.203993	0.185213	AET1Gv20820500.1/AET3Gv20162000.5/AET3Gv20162000.6/AET5Gv20746200.5/AET7Gv21163300.4/AET7Gv21163300.1/AET3Gv20053100.4/AET3Gv20053100.3	8	Ae. tauschii
BP	GO:0009185	ribonucleoside diphosphate metabolic process	100/21980	0.0212245	0.203993	0.185213	AET1Gv20820500.1/AET3Gv20162000.5/AET3Gv20162000.6/AET5Gv20746200.5/AET7Gv21163300.4/AET7Gv21163300.1/AET3Gv20053100.4/AET3Gv20053100.3	8	Ae. tauschii
BP	GO:0042866	pyruvate biosynthetic process	100/21980	0.0212245	0.203993	0.185213	AET1Gv20820500.1/AET3Gv20162000.5/AET3Gv20162000.6/AET5Gv20746200.5/AET7Gv21163300.4/AET7Gv21163300.1/AET3Gv20053100.4/AET3Gv20053100.3	8	Ae. tauschii
BP	GO:0047484	regulation of response to osmotic stress	100/21980	0.0212245	0.203993	0.185213	AET3Gv20907900.3/AET3Gv20907900.9/AET3Gv20907900.2/AET3Gv20907900.1/AET2Gv20903100.3/AET3Gv20808000.5/AET4Gv20202600.5/AET4Gv20202600.1	8	Ae. tauschii
BP	GO:0009408	response to heat	311/21980	0.0212955	0.203993	0.185213	AET7Gv20850200.2/AET7Gv20881700.1/AET2Gv20856400.2/AET2Gv20856400.7/AET5Gv21004600.4/AET1Gv20586400.3/AET2Gv21044900.3/AET2Gv21044900.2/AET7Gv21163300.4/AET7Gv21163300.1/AET1Gv20178300.5/AET1Gv20178300.2/AET1Gv20178300.4/AET1Gv20178300.3/AET3Gv20747600.2/AET2Gv20431200.2/AET2Gv20472400.1/AET5Gv20568200.1	18	Ae. tauschii
BP	GO:0016579	protein deubiquitination	47/21980	0.0215876	0.20586	0.186908	AET3Gv20953300.1/AET1Gv20879600.1/AET4Gv20545500.1/AET4Gv20545500.2/AET4Gv20545500.3	5	Ae. tauschii
BP	GO:0009132	nucleoside diphosphate metabolic process	120/21980	0.0219805	0.206153	0.187174	AET1Gv20820500.1/AET3Gv20162000.5/AET3Gv20162000.6/AET5Gv20746200.5/AET4Gv20213100.2/AET7Gv21163300.4/AET7Gv21163300.1/AET3Gv20053100.4/AET3Gv20053100.3	9	Ae. tauschii
BP	GO:0009127	purine nucleoside monophosphate biosynthetic process	140/21980	0.0220793	0.206153	0.187174	AET1Gv20820500.1/AET3Gv20162000.5/AET3Gv20162000.6/AET5Gv20746200.5/AET7Gv21163300.4/AET7Gv21163300.1/AET2Gv20531400.2/AET2Gv20665700.1/AET3Gv20053100.4/AET3Gv20053100.3	10	Ae. tauschii
BP	GO:0009168	purine ribonucleoside monophosphate biosynthetic process	140/21980	0.0220793	0.206153	0.187174	AET1Gv20820500.1/AET3Gv20162000.5/AET3Gv20162000.6/AET5Gv20746200.5/AET7Gv21163300.4/AET7Gv21163300.1/AET2Gv20531400.2/AET2Gv20665700.1/AET3Gv20053100.4/AET3Gv20053100.3	10	Ae. tauschii
BP	GO:0030186	melatonin metabolic process	18/21980	0.0221052	0.206153	0.187174	AET7Gv20815500.2/AET7Gv20815500.1/AET7Gv20815500.3	3	Ae. tauschii
BP	GO:0030187	melatonin biosynthetic process	18/21980	0.0221052	0.206153	0.187174	AET7Gv20815500.2/AET7Gv20815500.1/AET7Gv20815500.3	3	Ae. tauschii
BP	GO:0055080	cation homeostasis	224/21980	0.022239	0.206491	0.187481	AET5Gv20177800.3/AET3Gv20317900.3/AET3Gv20317900.4/AET7Gv20451400.2/AET6Gv20012000.2/AET5Gv20908300.1/AET5Gv20909300.7/AET5Gv20909300.4/AET5Gv20909300.3/AET5Gv20909300.6/AET5Gv20909300.2/AET5Gv20909300.1/AET3Gv20537800.2/AET3Gv20537800.1	14	Ae. tauschii
BP	GO:0010017	red or far-red light signaling pathway	48/21980	0.0234418	0.212989	0.193381	AET5Gv20977800.5/AET5Gv20977800.1/AET5Gv20977800.2/AET3Gv20411800.1/AET6Gv20393400.1	5	Ae. tauschii
BP	GO:0010206	photosystem II repair	48/21980	0.0234418	0.212989	0.193381	AET7Gv21158700.1/AET7Gv21158700.2/AET1Gv20227500.21/AET7Gv21318900.1/AET7Gv21002900.1	5	Ae. tauschii
BP	GO:0030091	protein repair	48/21980	0.0234418	0.212989	0.193381	AET7Gv21158700.1/AET7Gv21158700.2/AET1Gv20227500.21/AET7Gv21318900.1/AET7Gv21002900.1	5	Ae. tauschii
BP	GO:0046164	alcohol catabolic process	48/21980	0.0234418	0.212989	0.193381	AET4Gv20403800.3/AET4Gv20403800.1/AET3Gv20162000.5/AET3Gv20162000.6/AET5Gv20746200.5	5	Ae. tauschii
BP	GO:0071489	cellular response to red or far red light	48/21980	0.0234418	0.212989	0.193381	AET5Gv20977800.5/AET5Gv20977800.1/AET5Gv20977800.2/AET3Gv20411800.1/AET6Gv20393400.1	5	Ae. tauschii
BP	GO:0006754	ATP biosynthetic process	143/21980	0.0251359	0.227405	0.20647	AET1Gv20820500.1/AET3Gv20162000.5/AET3Gv20162000.6/AET5Gv20746200.5/AET7Gv21163300.4/AET7Gv21163300.1/AET2Gv20531400.2/AET2Gv20665700.1/AET3Gv20053100.4/AET3Gv20053100.3	10	Ae. tauschii
BP	GO:0009311	oligosaccharide metabolic process	123/21980	0.0253168	0.228067	0.20707	AET3Gv20252200.3/AET3Gv20252200.2/AET3Gv20252200.1/AET3Gv20252200.4/AET7Gv20467300.39/AET6Gv20644500.1/AET6Gv20644500.10/AET1Gv20583000.2/AET6Gv20890400.2	9	Ae. tauschii
BP	GO:0042873	aldonate transmembrane transport	19/21980	0.0255978	0.229621	0.208481	AET3Gv20285100.1/AET1Gv20509100.3/AET1Gv20509100.9	3	Ae. tauschii
BP	GO:0009814	defense response, incompatible interaction	186/21980	0.0264245	0.236036	0.214306	AET7Gv21052200.2/AET7Gv21052200.4/AET7Gv21052200.1/AET1Gv20594500.3/AET7Gv21181300.12/AET2Gv21079000.1/AET2Gv20587400.33/AET3Gv20911400.1/AET1Gv20487800.1/AET6Gv20663200.1/AET1Gv20670800.6/AET1Gv20670800.3	12	Ae. tauschii
BP	GO:0009145	purine nucleoside triphosphate biosynthetic process	145/21980	0.0273354	0.240239	0.218122	AET1Gv20820500.1/AET3Gv20162000.5/AET3Gv20162000.6/AET5Gv20746200.5/AET7Gv21163300.4/AET7Gv21163300.1/AET2Gv20531400.2/AET2Gv20665700.1/AET3Gv20053100.4/AET3Gv20053100.3	10	Ae. tauschii
BP	GO:0009206	purine ribonucleoside triphosphate biosynthetic process	145/21980	0.0273354	0.240239	0.218122	AET1Gv20820500.1/AET3Gv20162000.5/AET3Gv20162000.6/AET5Gv20746200.5/AET7Gv21163300.4/AET7Gv21163300.1/AET2Gv20531400.2/AET2Gv20665700.1/AET3Gv20053100.4/AET3Gv20053100.3	10	Ae. tauschii
BP	GO:0060918	auxin transport	187/21980	0.0273965	0.240239	0.218122	AET7Gv20279600.8/AET7Gv20279600.2/AET7Gv20279600.5/AET7Gv20279600.6/AET7Gv20279600.1/AET7Gv20279600.7/AET7Gv20279600.4/AET7Gv20279600.9/AET6Gv20664800.2/AET6Gv20664800.4/AET5Gv20786300.5/AET5Gv20786300.3	12	Ae. tauschii
BP	GO:0046165	alcohol biosynthetic process	105/21980	0.0274823	0.240239	0.218122	AET4Gv20403800.3/AET4Gv20403800.1/AET4Gv20656900.2/AET4Gv20656900.1/AET4Gv20656900.3/AET4Gv20069000.3/AET4Gv20069000.5/AET4Gv20069000.4	8	Ae. tauschii
BP	GO:0042737	drug catabolic process	166/21980	0.0275754	0.240239	0.218122	AET4Gv20512200.2/AET3Gv20611300.15/AET2Gv20152100.21/AET2Gv20152100.10/AET2Gv20152100.23/AET2Gv20152100.20/AET5Gv20307400.2/AET5Gv20307400.1/AET3Gv20961500.1/AET3Gv20961500.9/AET7Gv21179200.12	11	Ae. tauschii
BP	GO:0010243	response to organonitrogen compound	275/21980	0.0275758	0.240239	0.218122	AET7Gv20969000.2/AET6Gv20822700.2/AET6Gv20822700.1/AET7Gv21246600.7/AET1Gv20178300.5/AET1Gv20178300.2/AET1Gv20178300.4/AET1Gv20178300.3/AET1Gv20417900.2/AET5Gv20478400.1/AET2Gv21079000.1/AET2Gv20431200.2/AET7Gv21265100.1/AET6Gv20393400.1/AET3Gv20386000.4/AET6Gv20358900.13	16	Ae. tauschii
BP	GO:0002831	regulation of response to biotic stimulus	321/21980	0.0280485	0.243355	0.220951	AET7Gv20850200.2/AET7Gv21052200.2/AET7Gv21052200.4/AET7Gv21052200.1/AET3Gv20907900.3/AET3Gv20907900.9/AET3Gv20907900.2/AET3Gv20907900.1/AET6Gv20822700.2/AET6Gv20822700.1/AET7Gv21246600.7/AET1Gv20594500.3/AET7Gv21181300.12/AET2Gv21079000.1/AET1Gv20487800.1/AET7Gv20789700.4/AET1Gv20670800.6/AET1Gv20670800.3	18	Ae. tauschii
BP	GO:0051241	negative regulation of multicellular organismal process	277/21980	0.0292132	0.252137	0.228925	AET4Gv20080100.1/AET2Gv21044900.3/AET2Gv21044900.2/AET4Gv20312600.2/AET6Gv20331700.6/AET4Gv20005000.3/AET7Gv20279600.8/AET7Gv20279600.2/AET7Gv20279600.5/AET7Gv20279600.6/AET7Gv20279600.1/AET7Gv20279600.7/AET7Gv20279600.4/AET7Gv20279600.9/AET2Gv21079000.1/AET2Gv20151400.16	16	Ae. tauschii
BP	GO:0042743	hydrogen peroxide metabolic process	87/21980	0.0293134	0.252137	0.228925	AET4Gv20512200.2/AET2Gv20152100.21/AET2Gv20152100.10/AET2Gv20152100.23/AET2Gv20152100.20/AET5Gv20307400.2/AET5Gv20307400.1	7	Ae. tauschii
BP	GO:0009914	hormone transport	189/21980	0.029418	0.252137	0.228925	AET7Gv20279600.8/AET7Gv20279600.2/AET7Gv20279600.5/AET7Gv20279600.6/AET7Gv20279600.1/AET7Gv20279600.7/AET7Gv20279600.4/AET7Gv20279600.9/AET6Gv20664800.2/AET6Gv20664800.4/AET5Gv20786300.5/AET5Gv20786300.3	12	Ae. tauschii
BP	GO:0034762	regulation of transmembrane transport	51/21980	0.0296093	0.252754	0.229485	AET5Gv20399000.1/AET2Gv20613400.9/AET6Gv20012000.2/AET1Gv20932800.6/AET4Gv20104600.1	5	Ae. tauschii
BP	GO:0072522	purine-containing compound biosynthetic process	190/21980	0.0304682	0.259041	0.235193	AET1Gv20820500.1/AET3Gv20162000.5/AET3Gv20162000.6/AET5Gv20746200.5/AET7Gv21163300.4/AET7Gv21163300.1/AET2Gv20807500.4/AET2Gv20807500.1/AET2Gv20531400.2/AET2Gv20665700.1/AET3Gv20053100.4/AET3Gv20053100.3	12	Ae. tauschii
BP	GO:0010506	regulation of autophagy	35/21980	0.0305966	0.259092	0.23524	AET1Gv20178300.5/AET1Gv20178300.2/AET1Gv20178300.4/AET1Gv20178300.3	4	Ae. tauschii
BP	GO:0055088	lipid homeostasis	88/21980	0.0309457	0.261004	0.236976	AET0Gv20153000.7/AET7Gv20521200.5/AET7Gv20521200.1/AET7Gv20521200.7/AET1Gv20638300.1/AET5Gv20568300.2/AET5Gv20568300.3	7	Ae. tauschii
BP	GO:0000162	tryptophan biosynthetic process	21/21980	0.033415	0.274185	0.248943	AET4Gv20546600.3/AET5Gv21126000.4/AET5Gv21126000.3	3	Ae. tauschii
BP	GO:0009395	phospholipid catabolic process	21/21980	0.033415	0.274185	0.248943	AET2Gv20928400.2/AET2Gv20928400.7/AET6Gv20996400.31	3	Ae. tauschii
BP	GO:0010413	glucuronoxylan metabolic process	21/21980	0.033415	0.274185	0.248943	AET7Gv21061600.1/AET1Gv20157500.1/AET2Gv20064600.2	3	Ae. tauschii
BP	GO:0010417	glucuronoxylan biosynthetic process	21/21980	0.033415	0.274185	0.248943	AET7Gv21061600.1/AET1Gv20157500.1/AET2Gv20064600.2	3	Ae. tauschii
BP	GO:0046219	indolalkylamine biosynthetic process	21/21980	0.033415	0.274185	0.248943	AET4Gv20546600.3/AET5Gv21126000.4/AET5Gv21126000.3	3	Ae. tauschii
BP	GO:1903959	regulation of anion transmembrane transport	21/21980	0.033415	0.274185	0.248943	AET5Gv20399000.1/AET2Gv20613400.9/AET1Gv20932800.6	3	Ae. tauschii
BP	GO:1904062	regulation of cation transmembrane transport	21/21980	0.033415	0.274185	0.248943	AET5Gv20399000.1/AET6Gv20012000.2/AET4Gv20104600.1	3	Ae. tauschii
BP	GO:0034605	cellular response to heat	53/21980	0.0342386	0.279858	0.254094	AET5Gv21004600.4/AET1Gv20178300.5/AET1Gv20178300.2/AET1Gv20178300.4/AET1Gv20178300.3	5	Ae. tauschii
BP	GO:0019395	fatty acid oxidation	110/21980	0.0349153	0.281742	0.255804	AET2Gv21044900.3/AET2Gv21044900.2/AET6Gv20632400.8/AET6Gv20632400.17/AET6Gv20632400.7/AET6Gv20632400.19/AET7Gv20862600.1/AET6Gv20957100.5	8	Ae. tauschii
BP	GO:0034440	lipid oxidation	110/21980	0.0349153	0.281742	0.255804	AET2Gv21044900.3/AET2Gv21044900.2/AET6Gv20632400.8/AET6Gv20632400.17/AET6Gv20632400.7/AET6Gv20632400.19/AET7Gv20862600.1/AET6Gv20957100.5	8	Ae. tauschii
BP	GO:0009856	pollination	216/21980	0.0350015	0.281742	0.255804	AET7Gv20805200.1/AET4Gv20284300.3/AET4Gv20284300.16/AET0Gv20153000.7/AET6Gv20888100.5/AET6Gv20179700.5/AET2Gv21144900.4/AET4Gv20104600.1/AET4Gv20698700.4/AET4Gv20698700.8/AET4Gv20698700.7/AET5Gv20786300.5/AET5Gv20786300.3	13	Ae. tauschii
BP	GO:0044706	multi-multicellular organism process	216/21980	0.0350015	0.281742	0.255804	AET7Gv20805200.1/AET4Gv20284300.3/AET4Gv20284300.16/AET0Gv20153000.7/AET6Gv20888100.5/AET6Gv20179700.5/AET2Gv21144900.4/AET4Gv20104600.1/AET4Gv20698700.4/AET4Gv20698700.8/AET4Gv20698700.7/AET5Gv20786300.5/AET5Gv20786300.3	13	Ae. tauschii
BP	GO:0034599	cellular response to oxidative stress	261/21980	0.0352672	0.282805	0.25677	AET5Gv21035800.6/AET4Gv20512200.2/AET2Gv20152100.21/AET2Gv20152100.10/AET2Gv20152100.23/AET2Gv20152100.20/AET1Gv20546300.1/AET6Gv20795000.3/AET5Gv20307400.2/AET5Gv20307400.1/AET7Gv20344800.11/AET5Gv20930600.2/AET2Gv21058400.1/AET1Gv20670800.6/AET1Gv20670800.3	15	Ae. tauschii
BP	GO:1902600	proton transmembrane transport	173/21980	0.0357176	0.285336	0.259068	AET5Gv20399000.1/AET2Gv20787000.8/AET2Gv20787000.2/AET2Gv20531400.2/AET4Gv20104600.1/AET2Gv20665700.1/AET3Gv20537800.2/AET3Gv20537800.1/AET4Gv20698700.4/AET4Gv20698700.8/AET4Gv20698700.7	11	Ae. tauschii
BP	GO:0043269	regulation of ion transport	54/21980	0.036712	0.291083	0.264286	AET5Gv20399000.1/AET2Gv20613400.9/AET6Gv20012000.2/AET1Gv20932800.6/AET4Gv20104600.1	5	Ae. tauschii
BP	GO:0071483	cellular response to blue light	54/21980	0.036712	0.291083	0.264286	AET5Gv20399000.1/AET1Gv21013300.4/AET1Gv21013300.3/AET2Gv20613400.9/AET6Gv20393400.1	5	Ae. tauschii
BP	GO:0044070	regulation of anion transport	22/21980	0.0377354	0.298082	0.27064	AET5Gv20399000.1/AET2Gv20613400.9/AET1Gv20932800.6	3	Ae. tauschii
BP	GO:0009144	purine nucleoside triphosphate metabolic process	197/21980	0.0385856	0.30254	0.274688	AET5Gv20476200.1/AET1Gv20820500.1/AET3Gv20162000.5/AET3Gv20162000.6/AET5Gv20746200.5/AET7Gv21163300.4/AET7Gv21163300.1/AET1Gv20638300.1/AET2Gv20531400.2/AET2Gv20665700.1/AET3Gv20053100.4/AET3Gv20053100.3	12	Ae. tauschii
BP	GO:0009205	purine ribonucleoside triphosphate metabolic process	197/21980	0.0385856	0.30254	0.274688	AET5Gv20476200.1/AET1Gv20820500.1/AET3Gv20162000.5/AET3Gv20162000.6/AET5Gv20746200.5/AET7Gv21163300.4/AET7Gv21163300.1/AET1Gv20638300.1/AET2Gv20531400.2/AET2Gv20665700.1/AET3Gv20053100.4/AET3Gv20053100.3	12	Ae. tauschii
BP	GO:0046835	carbohydrate phosphorylation	94/21980	0.0420225	0.32822	0.298003	AET1Gv20820500.1/AET2Gv20301300.3/AET1Gv20145700.4/AET7Gv20100800.5/AET7Gv20100800.9/AET7Gv20100800.4/AET5Gv21140900.8	7	Ae. tauschii
BP	GO:0006814	sodium ion transport	23/21980	0.0423259	0.32822	0.298003	AET3Gv20317900.3/AET3Gv20317900.4/AET6Gv20012000.2	3	Ae. tauschii
BP	GO:0035725	sodium ion transmembrane transport	23/21980	0.0423259	0.32822	0.298003	AET3Gv20317900.3/AET3Gv20317900.4/AET6Gv20012000.2	3	Ae. tauschii
BP	GO:0071214	cellular response to abiotic stimulus	362/21980	0.0434046	0.328339	0.298112	AET2Gv20536100.2/AET7Gv20736800.4/AET2Gv20352600.4/AET2Gv20352600.1/AET5Gv20399000.1/AET1Gv21013300.4/AET1Gv21013300.3/AET2Gv20601200.2/AET2Gv20601200.1/AET2Gv20613400.9/AET3Gv20611900.1/AET1Gv20472300.2/AET7Gv20449600.1/AET2Gv21157400.1/AET5Gv20977800.5/AET5Gv20977800.1/AET5Gv20977800.2/AET3Gv20411800.1/AET6Gv20393400.1	19	Ae. tauschii
BP	GO:0104004	cellular response to environmental stimulus	362/21980	0.0434046	0.328339	0.298112	AET2Gv20536100.2/AET7Gv20736800.4/AET2Gv20352600.4/AET2Gv20352600.1/AET5Gv20399000.1/AET1Gv21013300.4/AET1Gv21013300.3/AET2Gv20601200.2/AET2Gv20601200.1/AET2Gv20613400.9/AET3Gv20611900.1/AET1Gv20472300.2/AET7Gv20449600.1/AET2Gv21157400.1/AET5Gv20977800.5/AET5Gv20977800.1/AET5Gv20977800.2/AET3Gv20411800.1/AET6Gv20393400.1	19	Ae. tauschii
BP	GO:0006030	chitin metabolic process	10/21980	0.0437372	0.328339	0.298112	AET3Gv20961500.1/AET3Gv20961500.9	2	Ae. tauschii
BP	GO:0006032	chitin catabolic process	10/21980	0.0437372	0.328339	0.298112	AET3Gv20961500.1/AET3Gv20961500.9	2	Ae. tauschii
BP	GO:0007021	tubulin complex assembly	10/21980	0.0437372	0.328339	0.298112	AET5Gv20239100.3/AET5Gv20239100.1	2	Ae. tauschii
BP	GO:0019388	galactose catabolic process	10/21980	0.0437372	0.328339	0.298112	AET2Gv20375200.3/AET4Gv20094300.26	2	Ae. tauschii
BP	GO:0046348	amino sugar catabolic process	10/21980	0.0437372	0.328339	0.298112	AET3Gv20961500.1/AET3Gv20961500.9	2	Ae. tauschii
BP	GO:0052542	defense response by callose deposition	10/21980	0.0437372	0.328339	0.298112	AET7Gv20868600.5/AET7Gv20868600.1	2	Ae. tauschii
BP	GO:1901072	glucosamine-containing compound catabolic process	10/21980	0.0437372	0.328339	0.298112	AET3Gv20961500.1/AET3Gv20961500.9	2	Ae. tauschii
BP	GO:0009201	ribonucleoside triphosphate biosynthetic process	158/21980	0.0450526	0.335832	0.304915	AET1Gv20820500.1/AET3Gv20162000.5/AET3Gv20162000.6/AET5Gv20746200.5/AET7Gv21163300.4/AET7Gv21163300.1/AET2Gv20531400.2/AET2Gv20665700.1/AET3Gv20053100.4/AET3Gv20053100.3	10	Ae. tauschii
BP	GO:0009926	auxin polar transport	158/21980	0.0450526	0.335832	0.304915	AET7Gv20279600.8/AET7Gv20279600.2/AET7Gv20279600.5/AET7Gv20279600.6/AET7Gv20279600.1/AET7Gv20279600.7/AET7Gv20279600.4/AET7Gv20279600.9/AET5Gv20786300.5/AET5Gv20786300.3	10	Ae. tauschii
BP	GO:0048509	regulation of meristem development	248/21980	0.0463655	0.344406	0.3127	AET3Gv20522700.4/AET3Gv21230100.1/AET1Gv21042200.13/AET1Gv21042200.2/AET7Gv20279600.8/AET7Gv20279600.2/AET7Gv20279600.5/AET7Gv20279600.6/AET7Gv20279600.1/AET7Gv20279600.7/AET7Gv20279600.4/AET7Gv20279600.9/AET1Gv20624900.2/AET1Gv20950800.2	14	Ae. tauschii
BP	GO:0043271	negative regulation of ion transport	24/21980	0.0471824	0.345623	0.313804	AET5Gv20399000.1/AET2Gv20613400.9/AET6Gv20012000.2	3	Ae. tauschii
BP	GO:0045491	xylan metabolic process	24/21980	0.0471824	0.345623	0.313804	AET7Gv21061600.1/AET1Gv20157500.1/AET2Gv20064600.2	3	Ae. tauschii
BP	GO:0045492	xylan biosynthetic process	24/21980	0.0471824	0.345623	0.313804	AET7Gv21061600.1/AET1Gv20157500.1/AET2Gv20064600.2	3	Ae. tauschii
BP	GO:0060359	response to ammonium ion	24/21980	0.0471824	0.345623	0.313804	AET7Gv20834000.7/AET7Gv20834000.1/AET7Gv20834000.5	3	Ae. tauschii
BP	GO:0072593	reactive oxygen species metabolic process	227/21980	0.0487563	0.355921	0.323154	AET4Gv20512200.2/AET2Gv20142900.5/AET4Gv20080100.1/AET7Gv21158700.1/AET7Gv21158700.2/AET2Gv20152100.21/AET2Gv20152100.10/AET2Gv20152100.23/AET2Gv20152100.20/AET5Gv20307400.2/AET5Gv20307400.1/AET1Gv20670800.6/AET1Gv20670800.3	13	Ae. tauschii
BP	GO:1901606	alpha-amino acid catabolic process	139/21980	0.0492678	0.358419	0.325423	AET1Gv20530300.1/AET1Gv20530300.3/AET1Gv20530300.4/AET1Gv20734300.5/AET3Gv20611300.15/AET3Gv20269000.24/AET1Gv20472300.2/AET2Gv20056600.2/AET6Gv20988000.2	9	Ae. tauschii
CC	GO:0098533	ATPase dependent transmembrane transport complex	11/22553	1.1138e-06	0.00012147	0.000112231	AET5Gv20909300.7/AET5Gv20909300.4/AET5Gv20909300.3/AET5Gv20909300.6/AET5Gv20909300.2/AET5Gv20909300.1	6	Ae. tauschii
CC	GO:1902495	transmembrane transporter complex	11/22553	1.1138e-06	0.00012147	0.000112231	AET5Gv20909300.7/AET5Gv20909300.4/AET5Gv20909300.3/AET5Gv20909300.6/AET5Gv20909300.2/AET5Gv20909300.1	6	Ae. tauschii
CC	GO:0010287	plastoglobule	165/22553	1.14236e-06	0.00012147	0.000112231	AET4Gv20184600.5/AET4Gv20184600.6/AET4Gv20184600.7/AET4Gv20184600.4/AET1Gv20996400.4/AET6Gv20688800.7/AET6Gv20688800.5/AET6Gv20688800.1/AET6Gv20688800.6/AET6Gv20688800.8/AET5Gv20930500.1/AET5Gv20519000.10/AET5Gv20519000.2/AET2Gv20857400.2/AET7Gv20449600.1/AET7Gv20563000.4/AET7Gv20563000.3/AET5Gv20743400.1/AET3Gv20053100.4/AET3Gv20053100.3/AET6Gv20753200.3	21	Ae. tauschii
CC	GO:0019005	SCF ubiquitin ligase complex	80/22553	8.72301e-06	0.00069566	0.000642748	AET7Gv20811500.3/AET3Gv20713100.2/AET3Gv20713100.1/AET7Gv20279600.8/AET7Gv20279600.2/AET7Gv20279600.5/AET7Gv20279600.6/AET7Gv20279600.1/AET7Gv20279600.7/AET7Gv20279600.4/AET7Gv20279600.9/AET1Gv20139100.6/AET4Gv20029500.2	13	Ae. tauschii
CC	GO:0005779	integral component of peroxisomal membrane	23/22553	1.53345e-05	0.000815284	0.000753273	AET6Gv20469200.4/AET6Gv20469200.1/AET4Gv20490400.3/AET4Gv20490400.2/AET4Gv20490400.1/AET4Gv20822200.2/AET4Gv20822200.3	7	Ae. tauschii
CC	GO:0031231	intrinsic component of peroxisomal membrane	23/22553	1.53345e-05	0.000815284	0.000753273	AET6Gv20469200.4/AET6Gv20469200.1/AET4Gv20490400.3/AET4Gv20490400.2/AET4Gv20490400.1/AET4Gv20822200.2/AET4Gv20822200.3	7	Ae. tauschii
CC	GO:0009523	photosystem II	18/22553	3.56546e-05	0.00162483	0.00150125	AET4Gv20184600.5/AET4Gv20184600.6/AET4Gv20184600.7/AET4Gv20184600.4/AET7Gv20782400.3/AET7Gv20782400.1	6	Ae. tauschii
CC	GO:0089701	U2AF	30/22553	0.000101099	0.0040166	0.0037111	AET1Gv20951500.10/AET1Gv20951500.3/AET1Gv20951500.1/AET1Gv20951500.8/AET1Gv20951500.15/AET1Gv20951500.2/AET1Gv20951500.4	7	Ae. tauschii
CC	GO:0098807	chloroplast thylakoid membrane protein complex	41/22553	0.000125624	0.0040166	0.0037111	AET4Gv20184600.5/AET4Gv20184600.6/AET4Gv20184600.7/AET4Gv20184600.4/AET5Gv20632200.4/AET3Gv20961500.1/AET3Gv20961500.9/AET6Gv20021400.4	8	Ae. tauschii
CC	GO:0009521	photosystem	22/22553	0.000125912	0.0040166	0.0037111	AET4Gv20184600.5/AET4Gv20184600.6/AET4Gv20184600.7/AET4Gv20184600.4/AET7Gv20782400.3/AET7Gv20782400.1	6	Ae. tauschii
CC	GO:1990351	transporter complex	25/22553	0.000271293	0.0078675	0.0072691	AET5Gv20909300.7/AET5Gv20909300.4/AET5Gv20909300.3/AET5Gv20909300.6/AET5Gv20909300.2/AET5Gv20909300.1	6	Ae. tauschii
CC	GO:0031977	thylakoid lumen	183/22553	0.00160212	0.0425897	0.0393503	AET3Gv20139700.1/AET7Gv21158700.1/AET7Gv21158700.2/AET2Gv21044900.3/AET2Gv21044900.2/AET2Gv20422200.18/AET3Gv20754200.3/AET3Gv20754200.2/AET7Gv21002900.1/AET7Gv20610200.5/AET5Gv20930600.2/AET3Gv21010600.1/AET3Gv21010600.3/AET3Gv20180700.2/AET7Gv21235900.2/AET2Gv20795900.3	16	Ae. tauschii
CC	GO:0005887	integral component of plasma membrane	395/22553	0.00229571	0.0550373	0.0508512	AET2Gv20417400.1/AET2Gv20787000.8/AET2Gv20787000.2/AET7Gv20369000.2/AET7Gv20480400.2/AET3Gv20054600.2/AET2Gv21144900.4/AET5Gv20764500.2/AET5Gv20418600.15/AET7Gv20846800.2/AET2Gv20910400.4/AET2Gv20910400.2/AET6Gv20580700.6/AET6Gv20580700.2/AET5Gv20909300.7/AET5Gv20909300.4/AET5Gv20909300.3/AET5Gv20909300.6/AET5Gv20909300.2/AET5Gv20909300.1/AET4Gv20651900.17/AET1Gv20642700.2/AET4Gv20467500.38/AET4G…	27	Ae. tauschii
CC	GO:1904949	ATPase complex	77/22553	0.00241543	0.0550373	0.0508512	AET5Gv21036000.5/AET5Gv20909300.7/AET5Gv20909300.4/AET5Gv20909300.3/AET5Gv20909300.6/AET5Gv20909300.2/AET5Gv20909300.1/AET6Gv20425000.4/AET2Gv20402000.2	9	Ae. tauschii
CC	GO:0005777	peroxisome	365/22553	0.00318408	0.0619343	0.0572236	AET2Gv20931000.1/AET7Gv20848000.9/AET7Gv20848000.8/AET7Gv20848000.7/AET7Gv20848000.2/AET7Gv20848000.10/AET7Gv20848000.4/AET6Gv20469200.4/AET6Gv20469200.1/AET6Gv20153100.1/AET6Gv20153100.4/AET4Gv20490400.3/AET4Gv20490400.2/AET4Gv20490400.1/AET2Gv20565900.6/AET2Gv20565900.5/AET2Gv20565900.1/AET2Gv20565900.4/AET6Gv20821100.1/AET4Gv20822200.2/AET4Gv20822200.3/AET6Gv20913500.14/AET7Gv21000700.3/AET7Gv…	25	Ae. tauschii
CC	GO:0042579	microbody	365/22553	0.00318408	0.0619343	0.0572236	AET2Gv20931000.1/AET7Gv20848000.9/AET7Gv20848000.8/AET7Gv20848000.7/AET7Gv20848000.2/AET7Gv20848000.10/AET7Gv20848000.4/AET6Gv20469200.4/AET6Gv20469200.1/AET6Gv20153100.1/AET6Gv20153100.4/AET4Gv20490400.3/AET4Gv20490400.2/AET4Gv20490400.1/AET2Gv20565900.6/AET2Gv20565900.5/AET2Gv20565900.1/AET2Gv20565900.4/AET6Gv20821100.1/AET4Gv20822200.2/AET4Gv20822200.3/AET6Gv20913500.14/AET7Gv21000700.3/AET7Gv…	25	Ae. tauschii
CC	GO:0005844	polysome	66/22553	0.00330057	0.0619343	0.0572236	AET7Gv20636100.3/AET7Gv20636100.2/AET7Gv20636100.1/AET5Gv21004600.4/AET5Gv20239100.3/AET5Gv20239100.1/AET5Gv21036000.5/AET2Gv20665700.1	8	Ae. tauschii
CC	GO:0030173	integral component of Golgi membrane	42/22553	0.00466334	0.0782951	0.07234	AET4Gv20069000.3/AET4Gv20069000.5/AET4Gv20069000.4/AET1Gv20103800.1/AET1Gv20266900.1/AET1Gv20266900.5	6	Ae. tauschii
CC	GO:0031228	intrinsic component of Golgi membrane	42/22553	0.00466334	0.0782951	0.07234	AET4Gv20069000.3/AET4Gv20069000.5/AET4Gv20069000.4/AET1Gv20103800.1/AET1Gv20266900.1/AET1Gv20266900.5	6	Ae. tauschii
CC	GO:0019773	proteasome core complex, alpha-subunit complex	11/22553	0.00703826	0.109805	0.101453	AET4Gv20716200.1/AET7Gv20665300.1/AET6Gv20253200.4	3	Ae. tauschii
CC	GO:0005770	late endosome	107/22553	0.00722855	0.109805	0.101453	AET7Gv21271200.1/AET7Gv21271200.2/AET7Gv20996100.5/AET7Gv20996100.4/AET5Gv20516900.1/AET6Gv20888100.5/AET1Gv20553500.1/AET3Gv20763700.10/AET4Gv20300600.1/AET4Gv20300600.2	10	Ae. tauschii
CC	GO:0048046	apoplast	217/22553	0.008431	0.12225	0.112951	AET5Gv21112100.2/AET6Gv20821000.4/AET3Gv20611300.15/AET4Gv20067500.1/AET5Gv20746200.5/AET7Gv21163300.4/AET7Gv21163300.1/AET1Gv20425300.2/AET1Gv20425300.3/AET1Gv20425300.6/AET1Gv20425300.1/AET7Gv20905200.3/AET6Gv20835700.1/AET2Gv21174600.1/AET1Gv20424800.7/AET4Gv20165900.3	16	Ae. tauschii
CC	GO:0022626	cytosolic ribosome	163/22553	0.00899685	0.123889	0.114466	AET5Gv20177800.3/AET7Gv20636100.3/AET7Gv20636100.2/AET7Gv20636100.1/AET2Gv21044900.3/AET2Gv21044900.2/AET6Gv20941700.5/AET1Gv20280100.1/AET1Gv20795100.1/AET7Gv21015700.1/AET2Gv20665700.1/AET6Gv20823500.1/AET4Gv20569800.1	13	Ae. tauschii
CC	GO:0009705	plant-type vacuole membrane	182/22553	0.00932078	0.123889	0.114466	AET5Gv20177800.3/AET2Gv20787000.8/AET2Gv20787000.2/AET7Gv20846800.2/AET3Gv20499700.3/AET3Gv20499700.1/AET3Gv20398600.1/AET5Gv20909300.7/AET5Gv20909300.4/AET5Gv20909300.3/AET5Gv20909300.6/AET5Gv20909300.2/AET5Gv20909300.1/AET4Gv20353200.18	14	Ae. tauschii
CC	GO:0005771	multivesicular body	38/22553	0.0135247	0.159921	0.147757	AET7Gv20996100.5/AET7Gv20996100.4/AET1Gv20553500.1/AET4Gv20300600.1/AET4Gv20300600.2	5	Ae. tauschii
CC	GO:0030425	dendrite	25/22553	0.0135356	0.159921	0.147757	AET2Gv21044900.3/AET2Gv21044900.2/AET6Gv20012000.2/AET5Gv21036000.5	4	Ae. tauschii
CC	GO:0097447	dendritic tree	25/22553	0.0135356	0.159921	0.147757	AET2Gv21044900.3/AET2Gv21044900.2/AET6Gv20012000.2/AET5Gv21036000.5	4	Ae. tauschii
CC	GO:0005778	peroxisomal membrane	70/22553	0.0162417	0.178659	0.16507	AET6Gv20469200.4/AET6Gv20469200.1/AET4Gv20490400.3/AET4Gv20490400.2/AET4Gv20490400.1/AET4Gv20822200.2/AET4Gv20822200.3	7	Ae. tauschii
CC	GO:0031903	microbody membrane	70/22553	0.0162417	0.178659	0.16507	AET6Gv20469200.4/AET6Gv20469200.1/AET4Gv20490400.3/AET4Gv20490400.2/AET4Gv20490400.1/AET4Gv20822200.2/AET4Gv20822200.3	7	Ae. tauschii
CC	GO:0033177	proton-transporting two-sector ATPase complex, proton-transporting domain	15/22553	0.0173472	0.184458	0.170428	AET2Gv20665700.1/AET3Gv20537800.2/AET3Gv20537800.1	3	Ae. tauschii
CC	GO:0005576	extracellular region	488/22553	0.0190266	0.19425	0.179475	AET6Gv20686600.1/AET5Gv20751700.1/AET3Gv20726300.1/AET3Gv20726300.4/AET5Gv21112100.2/AET6Gv20821000.4/AET3Gv20611300.15/AET4Gv20067500.1/AET7Gv20588100.1/AET5Gv20746200.5/AET2Gv21044900.3/AET2Gv21044900.2/AET7Gv21163300.4/AET7Gv21163300.1/AET1Gv20425300.2/AET1Gv20425300.3/AET1Gv20425300.6/AET1Gv20425300.1/AET7Gv20905200.3/AET6Gv20835700.1/AET7Gv20442300.1/AET2Gv21174600.1/AET1Gv20424800.7/AET6Gv2…	28	Ae. tauschii
CC	GO:0031226	intrinsic component of plasma membrane	489/22553	0.0194858	0.19425	0.179475	AET2Gv20417400.1/AET2Gv20787000.8/AET2Gv20787000.2/AET7Gv20369000.2/AET7Gv20480400.2/AET3Gv20054600.2/AET2Gv21144900.4/AET5Gv20764500.2/AET5Gv20418600.15/AET7Gv20846800.2/AET2Gv20910400.4/AET2Gv20910400.2/AET7Gv20641200.1/AET6Gv20580700.6/AET6Gv20580700.2/AET5Gv20909300.7/AET5Gv20909300.4/AET5Gv20909300.3/AET5Gv20909300.6/AET5Gv20909300.2/AET5Gv20909300.1/AET4Gv20651900.17/AET1Gv20642700.2/AET4Gv…	28	Ae. tauschii
CC	GO:0042788	polysomal ribosome	29/22553	0.0225788	0.218262	0.201661	AET7Gv20636100.3/AET7Gv20636100.2/AET7Gv20636100.1/AET2Gv20665700.1	4	Ae. tauschii
CC	GO:0043005	neuron projection	32/22553	0.0312982	0.293651	0.271316	AET2Gv21044900.3/AET2Gv21044900.2/AET6Gv20012000.2/AET5Gv21036000.5	4	Ae. tauschii
CC	GO:0005950	anthranilate synthase complex	19/22553	0.0330513	0.301239	0.278326	AET4Gv20546600.3/AET5Gv21126000.4/AET5Gv21126000.3	3	Ae. tauschii
CC	GO:0009533	chloroplast stromal thylakoid	20/22553	0.0378221	0.335146	0.309655	AET1Gv20227500.21/AET7Gv20782400.3/AET7Gv20782400.1	3	Ae. tauschii
CC	GO:0036477	somatodendritic compartment	36/22553	0.0456082	0.393217	0.363309	AET2Gv21044900.3/AET2Gv21044900.2/AET6Gv20012000.2/AET5Gv21036000.5	4	Ae. tauschii
CC	GO:0009505	plant-type cell wall	226/22553	0.0482249	0.395478	0.365398	AET7Gv21007600.1/AET7Gv21007600.3/AET1Gv20425300.2/AET1Gv20425300.3/AET1Gv20425300.6/AET1Gv20425300.1/AET6Gv20835700.1/AET5Gv20587800.1/AET5Gv20587800.3/AET3Gv20607300.3/AET7Gv20846800.2/AET1Gv20424800.7/AET7Gv20641200.1/AET3Gv20490700.3	14	Ae. tauschii
CC	GO:0009986	cell surface	22/22553	0.0483499	0.395478	0.365398	AET5Gv20399000.1/AET2Gv20837000.2/AET6Gv20012000.2	3	Ae. tauschii
MF	GO:0046863	ribulose-1,5-bisphosphate carboxylase/oxygenase activator activity	13/18682	4.11098e-11	2.01849e-08	1.71363e-08	AET4Gv20287100.9/AET4Gv20287100.10/AET4Gv20287100.14/AET4Gv20287100.7/AET4Gv20287100.8/AET4Gv20287100.12/AET4Gv20287100.16/AET4Gv20287100.13/AET4Gv20287100.11	9	Ae. tauschii
MF	GO:0031409	pigment binding	30/18682	3.55792e-08	8.73469e-06	7.41545e-06	AET4Gv20184600.5/AET4Gv20184600.6/AET4Gv20184600.7/AET4Gv20184600.4/AET1Gv20996400.4/AET5Gv20519000.10/AET5Gv20519000.2/AET7Gv20563000.4/AET7Gv20563000.3/AET5Gv20743400.1	10	Ae. tauschii
MF	GO:0016168	chlorophyll binding	44/18682	2.04048e-07	3.33959e-05	2.8352e-05	AET4Gv20184600.5/AET4Gv20184600.6/AET4Gv20184600.7/AET4Gv20184600.4/AET1Gv20996400.4/AET5Gv20519000.10/AET5Gv20519000.2/AET2Gv21157400.1/AET7Gv20563000.4/AET7Gv20563000.3/AET5Gv20743400.1	11	Ae. tauschii
MF	GO:0005242	inward rectifier potassium channel activity	11/18682	6.53379e-07	4.58298e-05	3.8908e-05	AET5Gv20909300.7/AET5Gv20909300.4/AET5Gv20909300.3/AET5Gv20909300.6/AET5Gv20909300.2/AET5Gv20909300.1	6	Ae. tauschii
MF	GO:0015276	ligand-gated ion channel activity	11/18682	6.53379e-07	4.58298e-05	3.8908e-05	AET5Gv20909300.7/AET5Gv20909300.4/AET5Gv20909300.3/AET5Gv20909300.6/AET5Gv20909300.2/AET5Gv20909300.1	6	Ae. tauschii
MF	GO:0022834	ligand-gated channel activity	11/18682	6.53379e-07	4.58298e-05	3.8908e-05	AET5Gv20909300.7/AET5Gv20909300.4/AET5Gv20909300.3/AET5Gv20909300.6/AET5Gv20909300.2/AET5Gv20909300.1	6	Ae. tauschii
MF	GO:0099094	ligand-gated cation channel activity	11/18682	6.53379e-07	4.58298e-05	3.8908e-05	AET5Gv20909300.7/AET5Gv20909300.4/AET5Gv20909300.3/AET5Gv20909300.6/AET5Gv20909300.2/AET5Gv20909300.1	6	Ae. tauschii
MF	GO:1901618	organic hydroxy compound transmembrane transporter activity	18/18682	1.27893e-06	7.84946e-05	6.66392e-05	AET2Gv20787000.8/AET2Gv20787000.2/AET1Gv20509100.3/AET1Gv20509100.9/AET4Gv20698700.4/AET4Gv20698700.8/AET4Gv20698700.7	7	Ae. tauschii
MF	GO:0008794	arsenate reductase (glutaredoxin) activity	10/18682	1.04587e-05	0.000427935	0.000363302	AET1Gv20525000.5/AET1Gv20525000.7/AET1Gv20525000.3/AET1Gv20525000.2/AET1Gv20525000.6	5	Ae. tauschii
MF	GO:0030611	arsenate reductase activity	10/18682	1.04587e-05	0.000427935	0.000363302	AET1Gv20525000.5/AET1Gv20525000.7/AET1Gv20525000.3/AET1Gv20525000.2/AET1Gv20525000.6	5	Ae. tauschii
MF	GO:0030613	oxidoreductase activity, acting on phosphorus or arsenic in donors	10/18682	1.04587e-05	0.000427935	0.000363302	AET1Gv20525000.5/AET1Gv20525000.7/AET1Gv20525000.3/AET1Gv20525000.2/AET1Gv20525000.6	5	Ae. tauschii
MF	GO:0030614	oxidoreductase activity, acting on phosphorus or arsenic in donors, disulfide as acceptor	10/18682	1.04587e-05	0.000427935	0.000363302	AET1Gv20525000.5/AET1Gv20525000.7/AET1Gv20525000.3/AET1Gv20525000.2/AET1Gv20525000.6	5	Ae. tauschii
MF	GO:0004788	thiamine diphosphokinase activity	18/18682	2.13445e-05	0.000785957	0.00066725	AET5Gv20909300.7/AET5Gv20909300.4/AET5Gv20909300.3/AET5Gv20909300.6/AET5Gv20909300.2/AET5Gv20909300.1	6	Ae. tauschii
MF	GO:0048037	cofactor binding	456/18682	2.24102e-05	0.000785957	0.00066725	AET1Gv20530300.1/AET1Gv20530300.3/AET1Gv20530300.4/AET5Gv20399000.1/AET4Gv20184600.5/AET4Gv20184600.6/AET4Gv20184600.7/AET4Gv20184600.4/AET1Gv20996400.4/AET6Gv20531900.37/AET5Gv20519000.10/AET5Gv20519000.2/AET7Gv20467300.39/AET2Gv20613400.9/AET1Gv20472300.2/AET4Gv20497200.1/AET4Gv20497200.2/AET7Gv20809700.1/AET7Gv20809700.3/AET7Gv20809700.4/AET7Gv20809700.5/AET5Gv20698000.4/AET6Gv20389300.2/AET2G…	34	Ae. tauschii
MF	GO:0016688	L-ascorbate peroxidase activity	12/18682	3.10306e-05	0.00101574	0.000862324	AET4Gv20512200.2/AET2Gv20152100.21/AET2Gv20152100.10/AET2Gv20152100.23/AET2Gv20152100.20	5	Ae. tauschii
MF	GO:0046906	tetrapyrrole binding	73/18682	3.82323e-05	0.00117325	0.000996052	AET4Gv20184600.5/AET4Gv20184600.6/AET4Gv20184600.7/AET4Gv20184600.4/AET1Gv20996400.4/AET5Gv20519000.10/AET5Gv20519000.2/AET2Gv21157400.1/AET7Gv20563000.4/AET7Gv20563000.3/AET5Gv20743400.1	11	Ae. tauschii
MF	GO:0030628	pre-mRNA 3'-splice site binding	30/18682	5.70351e-05	0.00164731	0.00139851	AET1Gv20951500.10/AET1Gv20951500.3/AET1Gv20951500.1/AET1Gv20951500.8/AET1Gv20951500.15/AET1Gv20951500.2/AET1Gv20951500.4	7	Ae. tauschii
MF	GO:0015665	alcohol transmembrane transporter activity	14/18682	7.40559e-05	0.00202008	0.00171498	AET1Gv20509100.3/AET1Gv20509100.9/AET4Gv20698700.4/AET4Gv20698700.8/AET4Gv20698700.7	5	Ae. tauschii
MF	GO:0036002	pre-mRNA binding	36/18682	0.000195429	0.00505029	0.00428752	AET1Gv20951500.10/AET1Gv20951500.3/AET1Gv20951500.1/AET1Gv20951500.8/AET1Gv20951500.15/AET1Gv20951500.2/AET1Gv20951500.4	7	Ae. tauschii
MF	GO:0017057	6-phosphogluconolactonase activity	18/18682	0.000282595	0.00693771	0.00588987	AET2Gv20365300.5/AET2Gv20365300.4/AET2Gv20365300.3/AET2Gv20365300.2/AET2Gv20365300.7	5	Ae. tauschii
MF	GO:0015077	monovalent inorganic cation transmembrane transporter activity	358/18682	0.000304905	0.00712896	0.00605224	AET2Gv20600200.2/AET2Gv20787000.8/AET2Gv20787000.2/AET3Gv20317900.3/AET3Gv20317900.4/AET2Gv21144900.4/AET7Gv20846800.2/AET6Gv20732900.9/AET4Gv20448700.2/AET4Gv20448700.4/AET4Gv20448700.1/AET4Gv20448700.7/AET5Gv20909300.7/AET5Gv20909300.4/AET5Gv20909300.3/AET5Gv20909300.6/AET5Gv20909300.2/AET5Gv20909300.1/AET5Gv20850100.9/AET5Gv20850100.3/AET5Gv20850100.10/AET3Gv20537800.2/AET3Gv20537800.1/AET4Gv2…	26	Ae. tauschii
MF	GO:0016778	diphosphotransferase activity	29/18682	0.000395234	0.00882091	0.00748865	AET5Gv20909300.7/AET5Gv20909300.4/AET5Gv20909300.3/AET5Gv20909300.6/AET5Gv20909300.2/AET5Gv20909300.1	6	Ae. tauschii
MF	GO:0016209	antioxidant activity	195/18682	0.000436239	0.00931276	0.00790621	AET6Gv20579000.4/AET6Gv20579000.9/AET6Gv20579000.1/AET5Gv21035800.6/AET4Gv20512200.2/AET2Gv20502900.2/AET2Gv20152100.21/AET2Gv20152100.10/AET2Gv20152100.23/AET2Gv20152100.20/AET3Gv20607300.3/AET6Gv20795000.3/AET5Gv20307400.2/AET5Gv20307400.1/AET7Gv20344800.11/AET5Gv20930600.2/AET2Gv21058400.1	17	Ae. tauschii
MF	GO:0004557	alpha-galactosidase activity	20/18682	0.000482935	0.00988004	0.00838781	AET3Gv20252200.3/AET3Gv20252200.2/AET3Gv20252200.1/AET3Gv20252200.4/AET1Gv20424800.7	5	Ae. tauschii
MF	GO:0016872	intramolecular lyase activity	12/18682	0.000555092	0.0107905	0.00916075	AET4Gv20656900.2/AET4Gv20656900.1/AET4Gv20656900.3/AET5Gv20379700.19	4	Ae. tauschii
MF	GO:0016829	lyase activity	414/18682	0.00057139	0.0107905	0.00916075	AET2Gv21198800.1/AET1Gv20734300.5/AET4Gv20546600.3/AET1Gv20382800.1/AET5Gv21126000.4/AET5Gv21126000.3/AET5Gv20930500.1/AET1Gv20472300.2/AET5Gv20364200.7/AET5Gv20364200.4/AET5Gv20698000.4/AET1Gv20682700.2/AET7Gv20834000.7/AET7Gv20834000.1/AET7Gv20834000.5/AET6Gv20632400.8/AET6Gv20632400.17/AET6Gv20632400.7/AET6Gv20632400.19/AET7Gv21004700.4/AET7Gv21004700.7/AET6Gv20664800.2/AET6Gv20664800.4/AET3Gv…	28	Ae. tauschii
MF	GO:0016899	oxidoreductase activity, acting on the CH-OH group of donors, oxygen as acceptor	13/18682	0.000780024	0.0141849	0.0120425	AET2Gv20565900.6/AET2Gv20565900.5/AET2Gv20565900.1/AET2Gv20565900.4	4	Ae. tauschii
MF	GO:0005509	calcium ion binding	126/18682	0.0013802	0.0242028	0.0205474	AET5Gv20177800.3/AET3Gv21114200.1/AET3Gv21119100.1/AET3Gv20317900.3/AET3Gv20317900.4/AET3Gv20081300.3/AET3Gv20081300.1/AET3Gv20081400.1/AET7Gv20177900.1/AET7Gv20177900.4/AET5Gv20569800.4/AET4Gv20478300.1	12	Ae. tauschii
MF	GO:0015079	potassium ion transmembrane transporter activity	199/18682	0.00150403	0.0254647	0.0216187	AET2Gv20600200.2/AET2Gv21144900.4/AET6Gv20732900.9/AET4Gv20448700.2/AET4Gv20448700.4/AET4Gv20448700.1/AET4Gv20448700.7/AET5Gv20909300.7/AET5Gv20909300.4/AET5Gv20909300.3/AET5Gv20909300.6/AET5Gv20909300.2/AET5Gv20909300.1/AET5Gv20850100.9/AET5Gv20850100.3/AET5Gv20850100.10	16	Ae. tauschii
MF	GO:0004300	enoyl-CoA hydratase activity	16/18682	0.00182847	0.0299259	0.0254061	AET6Gv20632400.8/AET6Gv20632400.17/AET6Gv20632400.7/AET6Gv20632400.19	4	Ae. tauschii
MF	GO:0004362	glutathione-disulfide reductase activity	17/18682	0.00232645	0.036848	0.0312826	AET6Gv20579000.4/AET6Gv20579000.9/AET6Gv20579000.1/AET2Gv20502900.2	4	Ae. tauschii
MF	GO:0016836	hydro-lyase activity	101/18682	0.00253642	0.0389182	0.0330402	AET2Gv21198800.1/AET5Gv20930500.1/AET6Gv20632400.8/AET6Gv20632400.17/AET6Gv20632400.7/AET6Gv20632400.19/AET7Gv21004700.4/AET7Gv21004700.7/AET6Gv20664800.2/AET6Gv20664800.4	10	Ae. tauschii
MF	GO:0016668	oxidoreductase activity, acting on a sulfur group of donors, NAD(P) as acceptor	102/18682	0.00272754	0.0404173	0.0343129	AET6Gv20579000.4/AET6Gv20579000.9/AET6Gv20579000.1/AET5Gv21035800.6/AET2Gv20502900.2/AET6Gv20795000.3/AET5Gv20307400.2/AET5Gv20307400.1/AET5Gv20930600.2/AET2Gv21058400.1	10	Ae. tauschii
MF	GO:0015037	peptide disulfide oxidoreductase activity	18/18682	0.00291041	0.0404173	0.0343129	AET6Gv20579000.4/AET6Gv20579000.9/AET6Gv20579000.1/AET2Gv20502900.2	4	Ae. tauschii
MF	GO:0015038	glutathione disulfide oxidoreductase activity	18/18682	0.00291041	0.0404173	0.0343129	AET6Gv20579000.4/AET6Gv20579000.9/AET6Gv20579000.1/AET2Gv20502900.2	4	Ae. tauschii
MF	GO:0016830	carbon-carbon lyase activity	175/18682	0.00302719	0.0404173	0.0343129	AET4Gv20546600.3/AET5Gv21126000.4/AET5Gv21126000.3/AET5Gv20364200.7/AET5Gv20364200.4/AET1Gv20682700.2/AET7Gv20834000.7/AET7Gv20834000.1/AET7Gv20834000.5/AET3Gv20053100.4/AET3Gv20053100.3/AET2Gv20796200.1/AET2Gv20796200.5/AET2Gv20796200.4	14	Ae. tauschii
MF	GO:0046873	metal ion transmembrane transporter activity	420/18682	0.0030457	0.0404173	0.0343129	AET2Gv20600200.2/AET3Gv20317900.3/AET3Gv20317900.4/AET7Gv20451400.2/AET2Gv21144900.4/AET2Gv20910400.4/AET2Gv20910400.2/AET6Gv20732900.9/AET5Gv20908300.1/AET4Gv20448700.2/AET4Gv20448700.4/AET4Gv20448700.1/AET4Gv20448700.7/AET5Gv20909300.7/AET5Gv20909300.4/AET5Gv20909300.3/AET5Gv20909300.6/AET5Gv20909300.2/AET5Gv20909300.1/AET5Gv20850100.9/AET5Gv20850100.3/AET5Gv20850100.10/AET3Gv20924700.1/AET7Gv2…	26	Ae. tauschii
MF	GO:0004130	cytochrome-c peroxidase activity	30/18682	0.00334003	0.0431567	0.0366385	AET4Gv20512200.2/AET2Gv20152100.21/AET2Gv20152100.10/AET2Gv20152100.23/AET2Gv20152100.20	5	Ae. tauschii
MF	GO:0016810	hydrolase activity, acting on carbon-nitrogen (but not peptide) bonds	143/18682	0.00397869	0.0500907	0.0425253	AET7Gv21052200.2/AET7Gv21052200.4/AET7Gv21052200.1/AET4Gv20069000.3/AET4Gv20069000.5/AET4Gv20069000.4/AET7Gv20442300.1/AET2Gv21120700.8/AET2Gv20056600.2/AET3Gv20490700.3/AET5Gv20081200.19/AET7Gv21179200.12	12	Ae. tauschii
MF	GO:0008097	5S rRNA binding	10/18682	0.00408097	0.0500939	0.042528	AET4Gv20695800.5/AET4Gv20695800.4/AET4Gv20695800.6	3	Ae. tauschii
MF	GO:0016835	carbon-oxygen lyase activity	109/18682	0.00441001	0.0528126	0.0448361	AET2Gv21198800.1/AET5Gv20930500.1/AET6Gv20632400.8/AET6Gv20632400.17/AET6Gv20632400.7/AET6Gv20632400.19/AET7Gv21004700.4/AET7Gv21004700.7/AET6Gv20664800.2/AET6Gv20664800.4	10	Ae. tauschii
MF	GO:0016811	hydrolase activity, acting on carbon-nitrogen (but not peptide) bonds, in linear amides	63/18682	0.00581664	0.0679992	0.057729	AET4Gv20069000.3/AET4Gv20069000.5/AET4Gv20069000.4/AET7Gv20442300.1/AET2Gv21120700.8/AET3Gv20490700.3/AET5Gv20081200.19	7	Ae. tauschii
MF	GO:0008289	lipid binding	252/18682	0.00666112	0.0753013	0.0639282	AET2Gv20964500.4/AET5Gv20338700.10/AET2Gv21044900.3/AET2Gv21044900.2/AET7Gv20848000.9/AET7Gv20848000.8/AET7Gv20848000.7/AET7Gv20848000.2/AET7Gv20848000.10/AET7Gv20848000.4/AET1Gv20553500.1/AET3Gv20648500.6/AET3Gv20648500.2/AET4Gv20005000.3/AET7Gv20641200.1/AET1Gv20657500.6/AET1Gv20657500.5	17	Ae. tauschii
MF	GO:0005249	voltage-gated potassium channel activity	65/18682	0.00690134	0.0753013	0.0639282	AET2Gv21144900.4/AET5Gv20909300.7/AET5Gv20909300.4/AET5Gv20909300.3/AET5Gv20909300.6/AET5Gv20909300.2/AET5Gv20909300.1	7	Ae. tauschii
MF	GO:0022843	voltage-gated cation channel activity	65/18682	0.00690134	0.0753013	0.0639282	AET2Gv21144900.4/AET5Gv20909300.7/AET5Gv20909300.4/AET5Gv20909300.3/AET5Gv20909300.6/AET5Gv20909300.2/AET5Gv20909300.1	7	Ae. tauschii
MF	GO:0051752	phosphoglucan, water dikinase activity	12/18682	0.00710654	0.0758546	0.0643979	AET7Gv20100800.5/AET7Gv20100800.9/AET7Gv20100800.4	3	Ae. tauschii
MF	GO:0016853	isomerase activity	497/18682	0.00776097	0.0810774	0.0688319	AET7Gv20857700.2/AET4Gv20509000.1/AET4Gv20656900.2/AET4Gv20656900.1/AET4Gv20656900.3/AET6Gv20822700.2/AET6Gv20822700.1/AET5Gv20379700.19/AET2Gv20375200.3/AET3Gv20162000.5/AET3Gv20162000.6/AET2Gv20856400.2/AET2Gv20856400.7/AET7Gv20996100.5/AET7Gv20996100.4/AET5Gv20746200.5/AET2Gv21243200.1/AET2Gv20422200.18/AET6Gv20871800.1/AET4Gv20094300.26/AET4Gv20211900.5/AET4Gv20211900.3/AET4Gv20399700.1/AET4G…	28	Ae. tauschii
MF	GO:0005267	potassium channel activity	67/18682	0.00812931	0.083156	0.0705966	AET2Gv21144900.4/AET5Gv20909300.7/AET5Gv20909300.4/AET5Gv20909300.3/AET5Gv20909300.6/AET5Gv20909300.2/AET5Gv20909300.1	7	Ae. tauschii
MF	GO:0016671	oxidoreductase activity, acting on a sulfur group of donors, disulfide as acceptor	103/18682	0.00919947	0.0921824	0.0782597	AET5Gv21035800.6/AET2Gv20481900.1/AET7Gv20855100.2/AET1Gv20546300.1/AET6Gv20795000.3/AET5Gv20307400.2/AET5Gv20307400.1/AET5Gv20930600.2/AET2Gv21058400.1	9	Ae. tauschii
MF	GO:0015144	carbohydrate transmembrane transporter activity	141/18682	0.00969238	0.0951792	0.0808039	AET3Gv20285100.1/AET6Gv20580700.6/AET6Gv20580700.2/AET1Gv20509100.3/AET1Gv20509100.9/AET1Gv20642700.2/AET4Gv20698700.4/AET4Gv20698700.8/AET4Gv20698700.7/AET4Gv20443500.4/AET4Gv20443500.1	11	Ae. tauschii
MF	GO:0016833	oxo-acid-lyase activity	39/18682	0.0104709	0.0962232	0.0816902	AET4Gv20546600.3/AET5Gv21126000.4/AET5Gv21126000.3/AET5Gv20364200.7/AET5Gv20364200.4	5	Ae. tauschii
MF	GO:0005244	voltage-gated ion channel activity	71/18682	0.0110569	0.0962232	0.0816902	AET2Gv21144900.4/AET5Gv20909300.7/AET5Gv20909300.4/AET5Gv20909300.3/AET5Gv20909300.6/AET5Gv20909300.2/AET5Gv20909300.1	7	Ae. tauschii
MF	GO:0022832	voltage-gated channel activity	71/18682	0.0110569	0.0962232	0.0816902	AET2Gv21144900.4/AET5Gv20909300.7/AET5Gv20909300.4/AET5Gv20909300.3/AET5Gv20909300.6/AET5Gv20909300.2/AET5Gv20909300.1	7	Ae. tauschii
MF	GO:0022839	ion gated channel activity	71/18682	0.0110569	0.0962232	0.0816902	AET2Gv21144900.4/AET5Gv20909300.7/AET5Gv20909300.4/AET5Gv20909300.3/AET5Gv20909300.6/AET5Gv20909300.2/AET5Gv20909300.1	7	Ae. tauschii
MF	GO:0004807	triose-phosphate isomerase activity	14/18682	0.0111705	0.0962232	0.0816902	AET3Gv20162000.5/AET3Gv20162000.6/AET5Gv20746200.5	3	Ae. tauschii
MF	GO:0016868	intramolecular transferase activity, phosphotransferases	14/18682	0.0111705	0.0962232	0.0816902	AET7Gv20857700.2/AET2Gv21243200.1/AET4Gv20094300.26	3	Ae. tauschii
MF	GO:0016987	sigma factor activity	14/18682	0.0111705	0.0962232	0.0816902	AET7Gv20736800.4/AET1Gv21013300.4/AET1Gv21013300.3	3	Ae. tauschii
MF	GO:0004843	thiol-dependent ubiquitin-specific protease activity	26/18682	0.0114379	0.0968281	0.0822037	AET1Gv20879600.1/AET4Gv20545500.1/AET4Gv20545500.2/AET4Gv20545500.3	4	Ae. tauschii
MF	GO:0005516	calmodulin binding	226/18682	0.011967	0.0995898	0.0845483	AET2Gv20559700.2/AET2Gv20903100.3/AET6Gv20671200.1/AET5Gv20581400.4/AET6Gv20214100.9/AET6Gv20214100.2/AET5Gv21075800.4/AET5Gv20992700.17/AET5Gv20992700.9/AET1Gv20649200.2/AET1Gv20649200.8/AET1Gv20649200.3/AET1Gv20649200.4/AET1Gv20649200.7/AET1Gv20649200.1	15	Ae. tauschii
MF	GO:0004601	peroxidase activity	58/18682	0.0145297	0.116952	0.0992884	AET4Gv20512200.2/AET2Gv20152100.21/AET2Gv20152100.10/AET2Gv20152100.23/AET2Gv20152100.20/AET3Gv20607300.3	6	Ae. tauschii
MF	GO:0016684	oxidoreductase activity, acting on peroxide as acceptor	58/18682	0.0145297	0.116952	0.0992884	AET4Gv20512200.2/AET2Gv20152100.21/AET2Gv20152100.10/AET2Gv20152100.23/AET2Gv20152100.20/AET3Gv20607300.3	6	Ae. tauschii
MF	GO:0042285	xylosyltransferase activity	28/18682	0.0148407	0.117529	0.099778	AET7Gv20600100.4/AET7Gv21061600.1/AET1Gv20157500.1/AET2Gv20064600.2	4	Ae. tauschii
MF	GO:0009055	electron transfer activity	59/18682	0.0157178	0.122499	0.103997	AET7Gv20809700.1/AET7Gv20809700.3/AET7Gv20809700.4/AET7Gv20809700.5/AET4Gv20024900.1/AET6Gv20988000.2	6	Ae. tauschii
MF	GO:0036459	thiol-dependent ubiquitinyl hydrolase activity	29/18682	0.0167571	0.126581	0.107463	AET1Gv20879600.1/AET4Gv20545500.1/AET4Gv20545500.2/AET4Gv20545500.3	4	Ae. tauschii
MF	GO:0101005	ubiquitinyl hydrolase activity	29/18682	0.0167571	0.126581	0.107463	AET1Gv20879600.1/AET4Gv20545500.1/AET4Gv20545500.2/AET4Gv20545500.3	4	Ae. tauschii
MF	GO:0015036	disulfide oxidoreductase activity	134/18682	0.0176867	0.131578	0.111705	AET6Gv20579000.4/AET6Gv20579000.9/AET6Gv20579000.1/AET5Gv21035800.6/AET2Gv20502900.2/AET6Gv20795000.3/AET5Gv20307400.2/AET5Gv20307400.1/AET5Gv20930600.2/AET2Gv21058400.1	10	Ae. tauschii
MF	GO:0015267	channel activity	197/18682	0.0192933	0.132452	0.112447	AET2Gv20417400.1/AET7Gv20480400.2/AET2Gv21144900.4/AET5Gv20764500.2/AET7Gv20846800.2/AET5Gv20909300.7/AET5Gv20909300.4/AET5Gv20909300.3/AET5Gv20909300.6/AET5Gv20909300.2/AET5Gv20909300.1/AET4Gv20467500.38/AET4Gv20467500.40	13	Ae. tauschii
MF	GO:0022803	passive transmembrane transporter activity	197/18682	0.0192933	0.132452	0.112447	AET2Gv20417400.1/AET7Gv20480400.2/AET2Gv21144900.4/AET5Gv20764500.2/AET7Gv20846800.2/AET5Gv20909300.7/AET5Gv20909300.4/AET5Gv20909300.3/AET5Gv20909300.6/AET5Gv20909300.2/AET5Gv20909300.1/AET4Gv20467500.38/AET4Gv20467500.40	13	Ae. tauschii
MF	GO:0035091	phosphatidylinositol binding	197/18682	0.0192933	0.132452	0.112447	AET5Gv20338700.10/AET7Gv20848000.9/AET7Gv20848000.8/AET7Gv20848000.7/AET7Gv20848000.2/AET7Gv20848000.10/AET7Gv20848000.4/AET1Gv20553500.1/AET3Gv20648500.6/AET3Gv20648500.2/AET4Gv20005000.3/AET1Gv20657500.6/AET1Gv20657500.5	13	Ae. tauschii
MF	GO:0004059	aralkylamine N-acetyltransferase activity	17/18682	0.0193305	0.132452	0.112447	AET7Gv20815500.2/AET7Gv20815500.1/AET7Gv20815500.3	3	Ae. tauschii
MF	GO:0016208	AMP binding	17/18682	0.0193305	0.132452	0.112447	AET1Gv20265800.3/AET2Gv21102300.5/AET2Gv21102300.1	3	Ae. tauschii
MF	GO:0016860	intramolecular oxidoreductase activity	156/18682	0.0194227	0.132452	0.112447	AET4Gv20509000.1/AET6Gv20822700.2/AET6Gv20822700.1/AET3Gv20162000.5/AET3Gv20162000.6/AET2Gv20856400.2/AET2Gv20856400.7/AET5Gv20746200.5/AET4Gv20211900.5/AET4Gv20211900.3/AET2Gv21058400.1	11	Ae. tauschii
MF	GO:0016742	hydroxymethyl-, formyl- and related transferase activity	18/18682	0.0226145	0.152106	0.129133	AET1Gv20734300.5/AET4Gv20555600.1/AET3Gv20859600.1	3	Ae. tauschii
MF	GO:0004049	anthranilate synthase activity	19/18682	0.0261821	0.164468	0.139628	AET4Gv20546600.3/AET5Gv21126000.4/AET5Gv21126000.3	3	Ae. tauschii
MF	GO:0016781	phosphotransferase activity, paired acceptors	19/18682	0.0261821	0.164468	0.139628	AET7Gv20100800.5/AET7Gv20100800.9/AET7Gv20100800.4	3	Ae. tauschii
MF	GO:0042879	aldonate transmembrane transporter activity	19/18682	0.0261821	0.164468	0.139628	AET3Gv20285100.1/AET1Gv20509100.3/AET1Gv20509100.9	3	Ae. tauschii
MF	GO:0050308	sugar-phosphatase activity	19/18682	0.0261821	0.164468	0.139628	AET4Gv20403800.3/AET4Gv20403800.1/AET1Gv20539100.6	3	Ae. tauschii
MF	GO:0019203	carbohydrate phosphatase activity	49/18682	0.0262321	0.164468	0.139628	AET4Gv20403800.3/AET4Gv20403800.1/AET1Gv20539100.6/AET6Gv20644500.1/AET6Gv20644500.10	5	Ae. tauschii
MF	GO:0016791	phosphatase activity	339/18682	0.0264623	0.164468	0.139628	AET4Gv20403800.3/AET4Gv20403800.1/AET5Gv20437800.4/AET5Gv21054600.2/AET1Gv20539100.6/AET3Gv20499600.4/AET3Gv20499600.1/AET3Gv20499600.5/AET1Gv20525000.5/AET1Gv20525000.7/AET1Gv20525000.3/AET1Gv20525000.2/AET1Gv20525000.6/AET6Gv20919800.1/AET6Gv20644500.1/AET6Gv20644500.10/AET3Gv20749800.3/AET2Gv20423300.4/AET4Gv20139400.1	19	Ae. tauschii
MF	GO:0016667	oxidoreductase activity, acting on a sulfur group of donors	228/18682	0.026993	0.165669	0.140647	AET6Gv20579000.4/AET6Gv20579000.9/AET6Gv20579000.1/AET5Gv21035800.6/AET2Gv20481900.1/AET2Gv20502900.2/AET7Gv20855100.2/AET1Gv20546300.1/AET6Gv20795000.3/AET5Gv20307400.2/AET5Gv20307400.1/AET7Gv20344800.11/AET5Gv20930600.2/AET2Gv21058400.1	14	Ae. tauschii
MF	GO:0019904	protein domain specific binding	144/18682	0.0275607	0.167065	0.141833	AET6Gv20581200.2/AET4Gv20184600.5/AET4Gv20184600.6/AET4Gv20184600.7/AET4Gv20184600.4/AET1Gv20996400.4/AET4Gv20772600.1/AET7Gv20817600.1/AET7Gv20563000.4/AET7Gv20563000.3	10	Ae. tauschii
MF	GO:0051537	2 iron, 2 sulfur cluster binding	68/18682	0.0295365	0.176859	0.150147	AET6Gv20531900.37/AET7Gv20809700.1/AET7Gv20809700.3/AET7Gv20809700.4/AET7Gv20809700.5/AET4Gv20024900.1	6	Ae. tauschii
MF	GO:0022836	gated channel activity	88/18682	0.0321931	0.190443	0.16168	AET2Gv21144900.4/AET5Gv20909300.7/AET5Gv20909300.4/AET5Gv20909300.3/AET5Gv20909300.6/AET5Gv20909300.2/AET5Gv20909300.1	7	Ae. tauschii
MF	GO:0047134	protein-disulfide reductase activity	71/18682	0.0354946	0.207474	0.176138	AET5Gv21035800.6/AET6Gv20795000.3/AET5Gv20307400.2/AET5Gv20307400.1/AET5Gv20930600.2/AET2Gv21058400.1	6	Ae. tauschii
MF	GO:0005543	phospholipid binding	216/18682	0.0370253	0.210014	0.178295	AET5Gv20338700.10/AET7Gv20848000.9/AET7Gv20848000.8/AET7Gv20848000.7/AET7Gv20848000.2/AET7Gv20848000.10/AET7Gv20848000.4/AET1Gv20553500.1/AET3Gv20648500.6/AET3Gv20648500.2/AET4Gv20005000.3/AET1Gv20657500.6/AET1Gv20657500.5	13	Ae. tauschii
MF	GO:0009931	calcium-dependent protein serine/threonine kinase activity	131/18682	0.0376018	0.210014	0.178295	AET2Gv20559700.2/AET2Gv20903100.3/AET6Gv20671200.1/AET5Gv20581400.4/AET6Gv20214100.9/AET6Gv20214100.2/AET5Gv21075800.4/AET5Gv20992700.17/AET5Gv20992700.9	9	Ae. tauschii
MF	GO:0010857	calcium-dependent protein kinase activity	131/18682	0.0376018	0.210014	0.178295	AET2Gv20559700.2/AET2Gv20903100.3/AET6Gv20671200.1/AET5Gv20581400.4/AET6Gv20214100.9/AET6Gv20214100.2/AET5Gv21075800.4/AET5Gv20992700.17/AET5Gv20992700.9	9	Ae. tauschii
MF	GO:0019200	carbohydrate kinase activity	91/18682	0.03764	0.210014	0.178295	AET1Gv20820500.1/AET2Gv20301300.3/AET1Gv20145700.4/AET7Gv20100800.5/AET7Gv20100800.9/AET7Gv20100800.4/AET5Gv21140900.8	7	Ae. tauschii
MF	GO:0004611	phosphoenolpyruvate carboxykinase activity	23/18682	0.0432567	0.233396	0.198145	AET7Gv20834000.7/AET7Gv20834000.1/AET7Gv20834000.5	3	Ae. tauschii
MF	GO:0005088	Ras guanyl-nucleotide exchange factor activity	23/18682	0.0432567	0.233396	0.198145	AET3Gv20340700.1/AET5Gv20786300.5/AET5Gv20786300.3	3	Ae. tauschii
MF	GO:0008964	phosphoenolpyruvate carboxylase activity	23/18682	0.0432567	0.233396	0.198145	AET7Gv20834000.7/AET7Gv20834000.1/AET7Gv20834000.5	3	Ae. tauschii
MF	GO:0008553	proton-exporting ATPase activity, phosphorylative mechanism	10/18682	0.0444413	0.234631	0.199194	AET3Gv20537800.2/AET3Gv20537800.1	2	Ae. tauschii
MF	GO:0019210	kinase inhibitor activity	10/18682	0.0444413	0.234631	0.199194	AET4Gv20092700.4/AET4Gv20092700.2	2	Ae. tauschii
MF	GO:0043130	ubiquitin binding	57/18682	0.0461721	0.241175	0.20475	AET6Gv20888100.5/AET2Gv21201500.3/AET2Gv21201500.2/AET2Gv21201500.1/AET3Gv20763700.10	5	Ae. tauschii
MF	GO:0032182	ubiquitin-like protein binding	58/18682	0.0491572	0.249841	0.212106	AET6Gv20888100.5/AET2Gv21201500.3/AET2Gv21201500.2/AET2Gv21201500.1/AET3Gv20763700.10	5	Ae. tauschii

## Sheet: Sheet9
Supplementary Table 9. GO enrichment of genes with AT biased from four species
Ontology	ID	Description	BgRatio	p value	p adjust	q value	Gene ID	Count	species
BP	GO:0006396	RNA processing	237/3283	7.41268e-15	1.02295e-11	8.2866e-12	TRIUR3_00347-T1/TRIUR3_00522-T1/TRIUR3_00577-T1/TRIUR3_01146-T1/TRIUR3_01283-T1/TRIUR3_01341-T1/TRIUR3_02035-T1/TRIUR3_02937-T1/TRIUR3_03327-T1/TRIUR3_03341-T1/TRIUR3_03634-T1/TRIUR3_03686-T1/TRIUR3_03774-T1/TRIUR3_03914-T1/TRIUR3_04003-T1/TRIUR3_04348-T1/TRIUR3_04697-T1/TRIUR3_04792-T1/TRIUR3_05198-T1/TRIUR3_05341-T1/TRIUR3_05427-T1/TRIUR3_05745-T1/TRIUR3_05931-T1/TRIUR3_06079-T1/TRIUR3_06322-T1…	174	T. urartu
BP	GO:0008104	protein localization	167/3283	5.68434e-10	3.9222e-07	3.17725e-07	TRIUR3_00427-T1/TRIUR3_00719-T1/TRIUR3_00811-T1/TRIUR3_00872-T1/TRIUR3_01146-T1/TRIUR3_01270-T1/TRIUR3_01554-T1/TRIUR3_01839-T1/TRIUR3_02035-T1/TRIUR3_02268-T1/TRIUR3_02615-T1/TRIUR3_02689-T1/TRIUR3_02858-T1/TRIUR3_03475-T1/TRIUR3_04040-T1/TRIUR3_04497-T1/TRIUR3_04754-T1/TRIUR3_04792-T1/TRIUR3_05287-T1/TRIUR3_06999-T1/TRIUR3_07812-T1/TRIUR3_07906-T1/TRIUR3_08480-T1/TRIUR3_08576-T1/TRIUR3_08885-T1…	121	T. urartu
BP	GO:0070727	cellular macromolecule localization	142/3283	1.24578e-09	5.7306e-07	4.64218e-07	TRIUR3_00811-T1/TRIUR3_00872-T1/TRIUR3_01146-T1/TRIUR3_01270-T1/TRIUR3_01554-T1/TRIUR3_01839-T1/TRIUR3_02035-T1/TRIUR3_02268-T1/TRIUR3_02615-T1/TRIUR3_02858-T1/TRIUR3_03475-T1/TRIUR3_04040-T1/TRIUR3_04497-T1/TRIUR3_04754-T1/TRIUR3_05287-T1/TRIUR3_06999-T1/TRIUR3_07812-T1/TRIUR3_07906-T1/TRIUR3_08480-T1/TRIUR3_08576-T1/TRIUR3_08885-T1/TRIUR3_09171-T1/TRIUR3_09472-T1/TRIUR3_09566-T1/TRIUR3_09621-T1…	105	T. urartu
BP	GO:0034613	cellular protein localization	138/3283	2.26821e-09	7.82532e-07	6.33905e-07	TRIUR3_00811-T1/TRIUR3_00872-T1/TRIUR3_01146-T1/TRIUR3_01270-T1/TRIUR3_01554-T1/TRIUR3_01839-T1/TRIUR3_02035-T1/TRIUR3_02268-T1/TRIUR3_02615-T1/TRIUR3_02858-T1/TRIUR3_03475-T1/TRIUR3_04040-T1/TRIUR3_04497-T1/TRIUR3_04754-T1/TRIUR3_05287-T1/TRIUR3_06999-T1/TRIUR3_07812-T1/TRIUR3_07906-T1/TRIUR3_08480-T1/TRIUR3_08576-T1/TRIUR3_08885-T1/TRIUR3_09171-T1/TRIUR3_09472-T1/TRIUR3_09566-T1/TRIUR3_09621-T1…	102	T. urartu
BP	GO:0034660	ncRNA metabolic process	119/3283	2.91708e-09	7.88986e-07	6.39133e-07	TRIUR3_00347-T1/TRIUR3_00522-T1/TRIUR3_01146-T1/TRIUR3_01283-T1/TRIUR3_01341-T1/TRIUR3_02937-T1/TRIUR3_03327-T1/TRIUR3_03341-T1/TRIUR3_03774-T1/TRIUR3_03914-T1/TRIUR3_05341-T1/TRIUR3_05427-T1/TRIUR3_05429-T1/TRIUR3_05745-T1/TRIUR3_05931-T1/TRIUR3_06310-T1/TRIUR3_06408-T1/TRIUR3_06446-T1/TRIUR3_07028-T1/TRIUR3_07355-T1/TRIUR3_07656-T1/TRIUR3_08588-T1/TRIUR3_08627-T1/TRIUR3_08678-T1/TRIUR3_08874-T1…	90	T. urartu
BP	GO:0051641	cellular localization	207/3283	3.43037e-09	7.88986e-07	6.39133e-07	TRIUR3_00811-T1/TRIUR3_00872-T1/TRIUR3_01146-T1/TRIUR3_01270-T1/TRIUR3_01429-T1/TRIUR3_01554-T1/TRIUR3_01839-T1/TRIUR3_02035-T1/TRIUR3_02268-T1/TRIUR3_02615-T1/TRIUR3_02689-T1/TRIUR3_02858-T1/TRIUR3_03475-T1/TRIUR3_04040-T1/TRIUR3_04265-T1/TRIUR3_04497-T1/TRIUR3_04754-T1/TRIUR3_05287-T1/TRIUR3_06999-T1/TRIUR3_07812-T1/TRIUR3_07906-T1/TRIUR3_08473-T1/TRIUR3_08480-T1/TRIUR3_08576-T1/TRIUR3_08885-T1…	143	T. urartu
BP	GO:0045184	establishment of protein localization	134/3283	4.12528e-09	8.1327e-07	6.58805e-07	TRIUR3_00719-T1/TRIUR3_00811-T1/TRIUR3_00872-T1/TRIUR3_01146-T1/TRIUR3_01270-T1/TRIUR3_01554-T1/TRIUR3_01839-T1/TRIUR3_02035-T1/TRIUR3_02268-T1/TRIUR3_02615-T1/TRIUR3_03475-T1/TRIUR3_04040-T1/TRIUR3_04497-T1/TRIUR3_04754-T1/TRIUR3_05287-T1/TRIUR3_06999-T1/TRIUR3_08480-T1/TRIUR3_08576-T1/TRIUR3_08885-T1/TRIUR3_09171-T1/TRIUR3_09472-T1/TRIUR3_09566-T1/TRIUR3_09621-T1/TRIUR3_09632-T1/TRIUR3_09937-T1…	99	T. urartu
BP	GO:0033036	macromolecule localization	200/3283	7.49384e-09	1.29269e-06	1.04717e-06	TRIUR3_00427-T1/TRIUR3_00719-T1/TRIUR3_00811-T1/TRIUR3_00872-T1/TRIUR3_01146-T1/TRIUR3_01270-T1/TRIUR3_01554-T1/TRIUR3_01839-T1/TRIUR3_02035-T1/TRIUR3_02268-T1/TRIUR3_02615-T1/TRIUR3_02689-T1/TRIUR3_02858-T1/TRIUR3_03475-T1/TRIUR3_04040-T1/TRIUR3_04497-T1/TRIUR3_04754-T1/TRIUR3_04792-T1/TRIUR3_05287-T1/TRIUR3_06183-T1/TRIUR3_06959-T1/TRIUR3_06999-T1/TRIUR3_07812-T1/TRIUR3_07906-T1/TRIUR3_08480-T1…	138	T. urartu
BP	GO:0015031	protein transport	125/3283	6.06197e-08	8.36552e-06	6.77665e-06	TRIUR3_00719-T1/TRIUR3_00811-T1/TRIUR3_00872-T1/TRIUR3_01146-T1/TRIUR3_01554-T1/TRIUR3_01839-T1/TRIUR3_02035-T1/TRIUR3_02268-T1/TRIUR3_02615-T1/TRIUR3_03475-T1/TRIUR3_04040-T1/TRIUR3_04497-T1/TRIUR3_04754-T1/TRIUR3_05287-T1/TRIUR3_06999-T1/TRIUR3_08576-T1/TRIUR3_08885-T1/TRIUR3_09171-T1/TRIUR3_09472-T1/TRIUR3_09566-T1/TRIUR3_09621-T1/TRIUR3_09632-T1/TRIUR3_09937-T1/TRIUR3_10027-T1/TRIUR3_10095-T1…	91	T. urartu
BP	GO:0015833	peptide transport	125/3283	6.06197e-08	8.36552e-06	6.77665e-06	TRIUR3_00719-T1/TRIUR3_00811-T1/TRIUR3_00872-T1/TRIUR3_01146-T1/TRIUR3_01554-T1/TRIUR3_01839-T1/TRIUR3_02035-T1/TRIUR3_02268-T1/TRIUR3_02615-T1/TRIUR3_03475-T1/TRIUR3_04040-T1/TRIUR3_04497-T1/TRIUR3_04754-T1/TRIUR3_05287-T1/TRIUR3_06999-T1/TRIUR3_08576-T1/TRIUR3_08885-T1/TRIUR3_09171-T1/TRIUR3_09472-T1/TRIUR3_09566-T1/TRIUR3_09621-T1/TRIUR3_09632-T1/TRIUR3_09937-T1/TRIUR3_10027-T1/TRIUR3_10095-T1…	91	T. urartu
[truncated: 1,826 more rows]

## Sheet: Sheet10
Supplementary Table 10. GC3s value of GS genes from the A genome of T. aestivum, T. turgidum and T. urartu
Species	Gene id	GC3s
T. urartu	TRIUR3_14996-T1	0.524
T. urartu	TRIUR3_05970-T1	0.793
T. urartu	TRIUR3_33526-T1	0.654
T. urartu	TRIUR3_13252-T1	0.847
T. urartu	TRIUR3_23488-T1	0.682
T. urartu	TRIUR3_33396-T1	0.7
T. urartu	TRIUR3_34310-T1	0.953
T. urartu	TRIUR3_27436-T1	0.348
T. urartu	TRIUR3_04866-T1	0.491
[truncated: 99 more rows]

[truncated: 4 more sheets: Sheet11, Sheet12, Sheet13, Sheet14]
